# Supplementary material for: Profiling of the tumor-associated microbiome in patients with hepatocellular carcinoma
Source: Gut Pathog. 2025 Jul 10;17:53. doi: 10.1186/s13099-025-00727-y (PMC12243435; doi:10.1186/s13099-025-00727-y)
Supplement: Supplementary file 1 — Supplementary Material 1 [file 13099_2025_727_MOESM1_ESM.xlsx]

## Sheet: Sheet2
	Pielou	Shannon	Simpson	Richness	diagnosis	sex	HCC_stage	HCC_Etiology	survival>16m	BCLC_Stage
SOR44	0.858059	1.18952	0.6592	4	HCC	female	ablative	nash	no	B
SOR49	0.750979	1.04108	0.6006	4	HCC	male	ablative	viral	no	A
SOR43	0.821277	1.47153	0.7034	6	HCC	male	ablative	Unknown	no	B
SOR37	0.891535	0.979451	0.5846	3	HCC	male	palliative	nash	no	C
SOR33	0	0	0	1	HCC	male	palliative	viral	no	C
SOR98	0.960811	1.05556	0.636408	3	HCC	female	palliative	viral	no	C
SOR45	0.958042	0.664064	0.4712	2	HCC	male	palliative	Unknown	no	B
SOR36	0	0	0	1	non-HCC	female	ablative	alcohol	no	A
SOR70	0.861187	0.94611	0.5618	3	non-HCC	female	ablative	nash	no	B
SOR58	0.871324	1.5612	0.736251	6	non-HCC	male	palliative	alcohol	no	C
SOR42	0.770967	1.06879	0.590334	4	non-HCC	male	palliative	nash	no	C
SOR78	0.992143	1.3754	0.7444	4	non-HCC	female	palliative	viral	no	C
SOR82	0.85444	1.37517	0.6922	5	HCC	male	unknown	viral	Unknown	C
SOR32	0.906507	1.25669	0.68758	4	HCC	male	ablative	alcohol	yes	A
SOR40	0.881291	0.610864	0.42	2	HCC	male	ablative	alcohol	yes	A
SOR41	0.928444	1.80667	0.822161	7	HCC	male	ablative	alcohol	yes	B
SOR34	0.807152	1.11895	0.6022	4	HCC	male	ablative	nash	yes	B
SOR57	0.981454	0.680292	0.4872	2	HCC	male	ablative	nash	yes	B
SOR39	0.853719	0.937906	0.5646	3	HCC	female	ablative	viral	yes	A
SOR38	0.888102	1.42934	0.7414	5	HCC	male	palliative	nash	yes	B
SOR95	0.764853	1.06031	0.5626	4	HCC	male	palliative	nash	yes	C
SOR75	0.721928	0.500402	0.32	2	non-HCC	male	ablative	nash	yes	B
SOR73	0.581672	0.639032	0.34	3	non-HCC	female	ablative	viral	yes	A
