# Supplementary material for: Profiling of the tumor-associated microbiome in patients with hepatocellular carcinoma
Source: Gut Pathog. 2025 Jul 10;17:53. doi: 10.1186/s13099-025-00727-y (PMC12243435; doi:10.1186/s13099-025-00727-y)
Supplement: Supplementary file 3 — Supplementary Material 3 [file 13099_2025_727_MOESM3_ESM.xlsx]

## Sheet: Only H
	Frequency	SOR32	SOR34	SOR40	SOR41	SOR43	SOR49	SOR57	SOR33	SOR37	SOR38	SOR45	SOR95	SOR82	SOR39	SOR44	SOR98	SOR42	SOR58	SOR36	SOR75	SOR70	SOR73	SOR78	Genus	Species
Streptococcus_mitis	12	0	0	0	3.97572	5.42219	8.90045	1.03051	0	0	0	0	1.41544	11.846	6.78756	3.43955	0	1.91812	7.47922	0	0	2.88864	5.90544	0	Streptococcus	mitis	Streptococcus_mitis	H
Streptococcus_oralis	12	2.98295	8.155	0	0	1.22545	0	2.15284	0	0	0	0	2.50343	0	0	2.11435	2.61161	1.576	0.94766	0	0	5.66325	1.17735	2.62902	Streptococcus	oralis	Streptococcus_oralis	H
Gemella_haemolysans	11	0	0	0	2.15478	0.621118	3.63387	0	0	0	7.92492	0.994255	0.961234	5.05429	0	0	2.71374	0.611329	0	46.1538	0	0	0	2.88867	Gemella	haemolysans	Gemella_haemolysans	H
Haemophilus_parainfluenzae	10	0	0	0	0	1.71227	1.06921	0.23467	0	0	1.45985	0	4.6266	0	0	0.580703	2.24686	0.15143	0	0	0	1.88141	2.39208	0	Haemophilus	parainfluenzae	Haemophilus_parainfluenzae	H
Enterococcus_cecorum	7	0	0	0	3.85432	1.20866	0	0	0	0	8.4463	0	0	0	3.62694	1.72722	0	0	2.49307	0	0	0	0.840964	0	Enterococcus	cecorum	Enterococcus_cecorum	H
Streptococcus_toyakuensis	7	0	0	0	0	4.70875	2.94755	5.3566	0	0	0	0.89483	0	3.692	0	0	1.6049	1.55356	0	0	0	0	0	0	Streptococcus	toyakuensis	Streptococcus_toyakuensis	H
Veillonella_massiliensis	7	3.62216	3.00752	0	0	0.931677	6.11906	1.42843	0	0	0	0	0.475335	0	0	0	0	0	0	0	0	0	3.62549	0	Veillonella	massiliensis	Veillonella_massiliensis	H
Lawsonella_clevelandensis	6	0	0	0	0	0.226624	0.368444	0	0	0	0	0	0.686596	0	0	1.92079	2.26145	0.633763	0	0	0	0	0	0	Lawsonella	clevelandensis	Lawsonella_clevelandensis	H
Staphylococcus_aureus	6	0	7.5188	0	3.0349	0	0.303424	3.0099	0	0	0	0	0	0	0	2.41215	0	2.08637	0	0	0	0	0	0	Staphylococcus	aureus	Staphylococcus_aureus	H
Streptococcus_koreensis	6	0	0	0	0	0	0	0	0	0	0	0	12.6334	3.75123	1.08808	0	0	0	4.18428	0	0	0	1.06522	2.46673	Streptococcus	koreensis	Streptococcus_koreensis	H
Cloacibacterium_caeni	5	0	0	0	0	2.46769	0.563502	0	0	42.7114	0	0.762262	0	0	0	0	0	0	1.4871	0	0	0	0	0	Cloacibacterium	caeni	Cloacibacterium_caeni	H
Granulicatella_elegans	5	0	0	0	0	0	3.80003	1.37741	0	0	0.834202	0	0.802789	0	0	0	1.92588	0	0	0	0	0	0	0	Granulicatella	elegans	Granulicatella_elegans	H
Tepidimonas_arfidensis	5	0	3.41238	4.46097	0.758725	1.91371	0	0	0	0	0	1.60186	0	0	0	0	0	0	0	0	0	0	0	0	Tepidimonas	arfidensis	Tepidimonas_arfidensis	H
Veillonella_nakazawae	5	0	0	0	0	1.56958	1.03309	0	0	0	0	0	2.73582	0	0	0	0	0	0	0	0	0	1.45767	1.44434	Veillonella	nakazawae	Veillonella_nakazawae	H
Cloacibacterium_normanense	4	0	0	0	0	0.512003	0	1.17335	0	8.60058	4.37956	0	0	0	0	0	0	0	0	0	0	0	0	0	Cloacibacterium	normanense	Cloacibacterium_normanense	H
Granulicatella_adiacens	4	0	0	0	0	0	0.758561	1.3468	0	0	0	0	3.90831	0	0	2.87373	0	0	0	0	0	0	0	0	Granulicatella	adiacens	Granulicatella_adiacens	H
Ihuprevotella_massiliensis	4	0	0	0	0	0	0.816356	1.55086	0	0	0	0	4.9118	0	0	0	0	0	0	0	0	0	1.73799	0	Ihuprevotella	massiliensis	Ihuprevotella_massiliensis	H
Prevotella_melaninogenica	4	0	0	0	0	0.805775	0	0	0	0	0	0	2.15485	0	3.93782	0	0	0	0	39.1608	0	0	0	0	Prevotella	melaninogenica	Prevotella_melaninogenica	H
Pseudomonas_Pseudomonas	4	0	0	0	0	0.713446	0	0	0	0	0	0	0	0	0	2.09946	0	0	0	0	0	2.10946	0.822276	0	Pseudomonas	Pseudomonas	Pseudomonas_Pseudomonas	H
Schaalia_odontolytica	4	0	0	0	0	1.32617	0	0	0	0	0	0.231993	1.47882	0	0	0	0	0	0	0	0	0	0.953093	0	Schaalia	odontolytica	Schaalia_odontolytica	H
Veillonella_rodentium	4	0	2.6605	0	0	0	0	0	0	0	0	0	0.813352	0	0	1.39964	0	0	0	0	0	1.53934	0	0	Veillonella	rodentium	Veillonella_rodentium	H
Actinomyces_oris	3	5.11364	0	0	0	0	0	1.92837	0	0	0	0	0	0	0	0	0	0.975883	0	0	0	0	0	0	Actinomyces	oris	Actinomyces_oris	H
Escherichia_Shigella	3	0	0	2.97398	0	0	0	0	0	0	0	0	0	0	0	0	0	0	0	0	0	9.52109	1.79406	0	Escherichia	Shigella	Escherichia_Shigella	H
Fusobacterium_periodonticum	3	0	0	0	0	2.00604	0	5.86675	0	0	0	1.07159	0	0	0	0	0	0	0	0	0	0	0	0	Fusobacterium	periodonticum	Fusobacterium_periodonticum	H
Helicobacter_pylori	3	0	3.58589	0	0.91047	0	0	0	5.51876	0	0	0	0	0	0	0	0	0	0	0	0	0	0	0	Helicobacter	pylori	Helicobacter_pylori	H
Porphyromonas_bennonis	3	0	0	0	4.94689	0.419674	0	0	0	0	0	0	0	0	0	0	0	0	0	0	0	7.05055	0	0	Porphyromonas	bennonis	Porphyromonas_bennonis	H
Porphyromonas_catoniae	3	0	0	0	0	0	0	2.92827	0	0	0	0	0	0	0	0	2.07178	0	0	0	0	0	0	6.91334	Porphyromonas	catoniae	Porphyromonas_catoniae	H
Porphyromonas_pasteri	3	0	0	0	0	1.25063	0	0	0	0	0	0	5.41882	0	0	0	2.46571	0	0	0	0	0	0	0	Porphyromonas	pasteri	Porphyromonas_pasteri	H
Pseudomonas_aeruginosa	3	0	0	0	0	0	0	0	0	0	0	0	0	0	0	0	0	0.650589	0	0	0	0	0.130817	2.23953	Pseudomonas	aeruginosa	Pseudomonas_aeruginosa	H
Pseudomonas_yangonensis	3	0	0	0	0	0	0	0.734619	0	0	0	1.31463	0	0	0	0	0	0	0	14.6853	0	0	0	0	Pseudomonas	yangonensis	Pseudomonas_yangonensis	H
Staphylococcus_taiwanensis	3	0	0	0	0	0	1.37986	1.17335	0	0	0	0	0	0	0	0	0	0.908581	0	0	0	0	0	0	Staphylococcus	taiwanensis	Staphylococcus_taiwanensis	H
Streptococcus_australis	3	0	0	0	0	1.68709	0	0	0	0	0	0	1.9119	0	0	0	3.13685	0	0	0	0	0	0	0	Streptococcus	australis	Streptococcus_australis	H
Streptococcus_parasanguinis	3	0	0	0	0	0	0	0	0	0	0	0	8.02789	0	0	0	0	0	0	0	0	2.7366	0.242945	0	Streptococcus	parasanguinis	Streptococcus_parasanguinis	H
Streptococcus_salivarius	3	0	0	0	0	0	0	0	0.883002	0	0	0	1.70064	0	0	0	0	0	0	0	0	1.65336	0	0	Streptococcus	salivarius	Streptococcus_salivarius	H
Streptococcus_sanguinis	3	0	0	0	0	0	0	0	0	0	0	0.331418	0	0	0	0	0	0	0	0	0	2.47054	2.09307	0	Streptococcus	sanguinis	Streptococcus_sanguinis	H
Streptococcus_thalassemiae	3	0	0	0	0	2.94611	0.751337	0	0	0	0	0	0	0	1.65803	0	0	0	0	0	0	0	0	0	Streptococcus	thalassemiae	Streptococcus_thalassemiae	H
Veillonella_infantium	3	0	0	0	0	0.654692	0	0	0	0	0	0	0	0	0	1.20608	0	0	0	0	0	0	0	1.24959	Veillonella	infantium	Veillonella_infantium	H
Veillonella_Veillonella	3	0	0	0	2.85281	0	0	0	0	0	0	0	3.71818	0	0	0	0	0.745934	0	0	0	0	0	0	Veillonella	Veillonella	Veillonella_Veillonella	H
Acinetobacter_chengduensis	2	0	0	1.85874	0	0	0	0	0	0	0	0	0	0	0	0	2.23227	0	0	0	0	0	0	0	Acinetobacter	chengduensis	Acinetobacter_chengduensis	H
Aggregatibacter_aphrophilus	2	0	0	0	0	0	0	0.979492	0	0	0	0	0	0	0	0	0	0	3.06167	0	0	0	0	0	Aggregatibacter	aphrophilus	Aggregatibacter_aphrophilus	H
Arachnia_rubra	2	0	0	0	3.45979	0	0	0	0	0	0	0	0	0	0	0	0	0	0	0	0	0	2.14913	0	Arachnia	rubra	Arachnia_rubra	H
Bowdeniella_nasicola	2	0	0	0	0	0	1.83499	0	0	0	0	0	0	0	0	1.44431	0	0	0	0	0	0	0	0	Bowdeniella	nasicola	Bowdeniella_nasicola	H
Enterobacter_Enterobacter	2	0	0	0	0	0	0	0	0	0	0	0	0.887293	0	0	0	0	0	0	0	0	0	0	1.59039	Enterobacter	Enterobacter	Enterobacter_Enterobacter	H
Fusobacterium_animalis	2	0	0	0	0	0	0	0	0	0	0	1.07159	1.06686	0	0	0	0	0	0	0	0	0	0	0	Fusobacterium	animalis	Fusobacterium_animalis	H
Fusobacterium_polymorphum	2	0	0	0	0	1.20866	0	0	0	0	0	0	0	0	0	0	0	0	0	0	0	0	1.17735	0	Fusobacterium	polymorphum	Fusobacterium_polymorphum	H
Kingella_bonacorsii	2	0	0	0	0	1.18348	0	0	0	0	0	0	0	0	0	0	0	0	0	0	0	0	1.2521	0	Kingella	bonacorsii	Kingella_bonacorsii	H
Lactobacillus_helveticus	2	0	0	0	0	1.27581	0	0	0	0	0	0	0	0	0	0	0	0.549635	0	0	0	0	0	0	Lactobacillus	helveticus	Lactobacillus_helveticus	H
Lactococcus_cremoris	2	0	0	0	0	0	1.1848	0	0	0	9.6976	0	0	0	0	0	0	0	0	0	0	0	0	0	Lactococcus	cremoris	Lactococcus_cremoris	H
Lactococcus_lactis	2	0	0	0	0	0	0.577951	0	0	0	0	0	0	0	0	0	1.91129	0	0	0	0	0	0	0	Lactococcus	lactis	Lactococcus_lactis	H
Lautropia_mirabilis	2	0	0	0	0	0.428068	0	0	0	0	0	0	0	0	0	0	0	0	0	0	0	2.05245	0	0	Lautropia	mirabilis	Lautropia_mirabilis	H
Leptotrichia_wadei	2	0	0	0	0	0	0	0	0	0	0	0	0	0	0	2.56105	0	0	0	0	0	0	1.00916	0	Leptotrichia	wadei	Leptotrichia_wadei	H
Pseudomonas_sihuiensis	2	2.84091	0	0	1.18361	0	0	0	0	0	0	0	0	0	0	0	0	0	0	0	0	0	0	0	Pseudomonas	sihuiensis	Pseudomonas_sihuiensis	H
Roseomonas_mucosa	2	0	0	0	0	0	0	0	0	0	0	0	0	0	0	0	0	0	0	0	0	0	0.822276	3.00227	Roseomonas	mucosa	Roseomonas_mucosa	H
Rothia_aeria	2	0	0	0	0	0	0	1.48964	0	0	0	0	0	0	0	0	0	0	0	0	0	0	1.70062	0	Rothia	aeria	Rothia_aeria	H
Rothia_mucilaginosa	2	0	0	0	0	0	0	1.53046	0	0	0	0	1.13024	0	0	0	0	0	0	0	0	0	0	0	Rothia	mucilaginosa	Rothia_mucilaginosa	H
Selenomonas_dianae	2	0	0	0	0	1.56119	0	0	0	0	0	0	0	0	0	3.23109	0	0	0	0	0	0	0	0	Selenomonas	dianae	Selenomonas_dianae	H
Sphingobium_yanoikuyae	2	0	0	0	0	1.20027	0	0	0	0	0	0	0	0	4.19689	0	0	0	0	0	0	0	0	0	Sphingobium	yanoikuyae	Sphingobium_yanoikuyae	H
Streptococcus_cristatus	2	0	0	0	0	0	0	0	0	0	0	0.508175	1.37319	0	0	0	0	0	0	0	0	0	0	0	Streptococcus	cristatus	Streptococcus_cristatus	H
Streptococcus_dentisani	2	0	0	0	0	0	0	0	0	0	0	0	1.71121	0	0	0	1.50277	0	0	0	0	0	0	0	Streptococcus	dentisani	Streptococcus_dentisani	H
Streptococcus_gwangjuense	2	0	0	0	0	0	0	0	0	0	0	0	1.5422	0	0	0	0	0	0	0	0	0	0.598019	0	Streptococcus	gwangjuense	Streptococcus_gwangjuense	H
Streptococcus_timonensis	2	0	0	0	0	0	0.563502	0	0	0	0	0	0.242949	0	0	0	0	0	0	0	0	0	0	0	Streptococcus	timonensis	Streptococcus_timonensis	H
Winkia_neuii	2	0	0	0	0	0	1.14868	0	0	0	0	0	0	0	0	0	0	1.14414	0	0	0	0	0	0	Winkia	neuii	Winkia_neuii	H
Acinetobacter_Acinetobacter	1	0	0	0	0	0	0	0	0	0	0	2.08794	0	0	0	0	0	0	0	0	0	0	0	0	Acinetobacter	Acinetobacter	Acinetobacter_Acinetobacter	H
Acinetobacter_amyesii	1	0	0	0	0	0	0	0	0	0	0	0	0	0	0	0	0	0	0	0	0	0	1.8875	0	Acinetobacter	amyesii	Acinetobacter_amyesii	H
Acinetobacter_chinensis	1	1.27841	0	0	0	0	0	0	0	0	0	0	0	0	0	0	0	0	0	0	0	0	0	0	Acinetobacter	chinensis	Acinetobacter_chinensis	H
Acinetobacter_guillouiae	1	0	0	0	0	0	0	0	0	0	0	1.11578	0	0	0	0	0	0	0	0	0	0	0	0	Acinetobacter	guillouiae	Acinetobacter_guillouiae	H
Actinomyces_viscosus	1	0	0	0	0	0	0	0	0	0	0	0	1.02461	0	0	0	0	0	0	0	0	0	0	0	Actinomyces	viscosus	Actinomyces_viscosus	H
Actinomyces_weissii	1	0	0	0	0	0	0.758561	0	0	0	0	0	0	0	0	0	0	0	0	0	0	0	0	0	Actinomyces	weissii	Actinomyces_weissii	H
Aedoeadaptatus_coli	1	0	0	0	0	0	0	0	0	0	0	0	0	0	0	0	0	0	0	0	0	0	0	1.46056	Aedoeadaptatus	coli	Aedoeadaptatus_coli	H
Aedoeadaptatus_urinae	1	0	0	0	2.67071	0	0	0	0	0	0	0	0	0	0	0	0	0	0	0	0	0	0	0	Aedoeadaptatus	urinae	Aedoeadaptatus_urinae	H
Aerococcus_viridans	1	0	0	0	0	0	0	0	0	0	0	2.20946	0	0	0	0	0	0	0	0	0	0	0	0	Aerococcus	viridans	Aerococcus_viridans	H
Agathobacter_rectalis	1	0	0	0	0	0	0	0	0	0	0	0	0	0	0	0	0	0	2.01196	0	0	0	0	0	Agathobacter	rectalis	Agathobacter_rectalis	H
Alloprevotella_tannerae	1	0	0	0	0	0	0	0	0	0	0	0	0	0	0	7.23645	0	0	0	0	0	0	0	0	Alloprevotella	tannerae	Alloprevotella_tannerae	H
Anaerobutyricum_hallii	1	0	0	0	0	0	0	3.0099	0	0	0	0	0	0	0	0	0	0	0	0	0	0	0	0	Anaerobutyricum	hallii	Anaerobutyricum_hallii	H
Arachnia_propionica	1	0	0	0	0	0.990431	0	0	0	0	0	0	0	0	0	0	0	0	0	0	0	0	0	0	Arachnia	propionica	Arachnia_propionica	H
Bartonella_gabonensis	1	0	0	0	0	0	0	0	0	0	0	0	0	0	0	2.11435	0	0	0	0	0	0	0	0	Bartonella	gabonensis	Bartonella_gabonensis	H
Blautia_parvula	1	3.83523	0	0	0	0	0	0	0	0	0	0	0	0	0	0	0	0	0	0	0	0	0	0	Blautia	parvula	Blautia_parvula	H
Brevibacterium_ravenspurgense	1	0	0	0	0	0	0	1.10193	0	0	0	0	0	0	0	0	0	0	0	0	0	0	0	0	Brevibacterium	ravenspurgense	Brevibacterium_ravenspurgense	H
Brevibacterium_senegalense	1	0	0	0	0	0.604331	0	0	0	0	0	0	0	0	0	0	0	0	0	0	0	0	0	0	Brevibacterium	senegalense	Brevibacterium_senegalense	H
Brevibacterium_zhoupengii	1	0	0	0	0	0	0.715215	0	0	0	0	0	0	0	0	0	0	0	0	0	0	0	0	0	Brevibacterium	zhoupengii	Brevibacterium_zhoupengii	H
Burkholderia_Burkholderia	1	0	0	0	0	0	0	1.71411	0	0	0	0	0	0	0	0	0	0	0	0	0	0	0	0	Burkholderia	Burkholderia	Burkholderia_Burkholderia	H
Capnocytophaga_sputigena	1	0	0	0	0	0	0	0	0	0	0	0	0	0	0	0	0	0	0	0	0	0	0.616707	0	Capnocytophaga	sputigena	Capnocytophaga_sputigena	H
Cardiobacterium_hominis	1	0	0	0	0	0	0	0	0	4.95627	0	0	0	0	0	0	0	0	0	0	0	0	0	0	Cardiobacterium	hominis	Cardiobacterium_hominis	H
Catonella_massiliensis	1	0	0	0	0	0	0	0	0	0	0	0.320371	0	0	0	0	0	0	0	0	0	0	0	0	Catonella	massiliensis	Catonella_massiliensis	H
Clostridium_intestinale	1	0	0	0	0	0	0	0	0	0	0	0	0	0	0	0	0	0	0	0	0	0	0	1.50925	Clostridium	intestinale	Clostridium_intestinale	H
Clostridium_swellfunianum	1	0	0	0	0	0	0	0	0	0	0	0.817499	0	0	0	0	0	0	0	0	0	0	0	0	Clostridium	swellfunianum	Clostridium_swellfunianum	H
Collinsella_aerofaciens	1	0	0	0	0	0	0	1.10193	0	0	0	0	0	0	0	0	0	0	0	0	0	0	0	0	Collinsella	aerofaciens	Collinsella_aerofaciens	H
Coprococcus_eutactus	1	0	0	0	0	0	1.81332	0	0	0	0	0	0	0	0	0	0	0	0	0	0	0	0	0	Coprococcus	eutactus	Coprococcus_eutactus	H
Coprococcus_hominis	1	0	0	0	0	0	0.931946	0	0	0	0	0	0	0	0	0	0	0	0	0	0	0	0	0	Coprococcus	hominis	Coprococcus_hominis	H
Diaminobutyricimonas_massiliensis	1	0	0	0	0	0	0	0	0	0	0	0.585506	0	0	0	0	0	0	0	0	0	0	0	0	Diaminobutyricimonas	massiliensis	Diaminobutyricimonas_massiliensis	H
Enterococcus_faecalis	1	0	0	0	0	0	0	0	0	0	0	0	0	0	0	0	0	0	0	0	80	0	0	0	Enterococcus	faecalis	Enterococcus_faecalis	H
Enterococcus_faecium	1	0	0	2.97398	0	0	0	0	0	0	0	0	0	0	0	0	0	0	0	0	0	0	0	0	Enterococcus	faecium	Enterococcus_faecium	H
Enterococcus_lemanii	1	0	0	0	0	0	0	0	0	0	0	0.475033	0	0	0	0	0	0	0	0	0	0	0	0	Enterococcus	lemanii	Enterococcus_lemanii	H
Fusobacterium_massiliense	1	0	0	0	0	0	0	0	0	0	0	0	0	0	0	0	0	0	0	0	0	0	0	5.09575	Fusobacterium	massiliense	Fusobacterium_massiliense	H
Fusobacterium_nucleatum	1	0	0	0	0	0	0	0	0	0	0	0	0	0	0	0	2.20309	0	0	0	0	0	0	0	Fusobacterium	nucleatum	Fusobacterium_nucleatum	H
Haemophilus_haemolyticus	1	0	0	0	0	0.470035	0	0	0	0	0	0	0	0	0	0	0	0	0	0	0	0	0	0	Haemophilus	haemolyticus	Haemophilus_haemolyticus	H
Hafnia_alvei	1	0	0	0	0	0	0	0	0	0	0	0	0	0	0	0	0	0	0	0	20	0	0	0	Hafnia	alvei	Hafnia_alvei	H
Hoylesella_loescheii	1	0	0	0	0	0	0	0	0	0	3.44108	0	0	0	0	0	0	0	0	0	0	0	0	0	Hoylesella	loescheii	Hoylesella_loescheii	H
Hoylesella_nanceiensis	1	0	0	0	0	0	0	0	0	0	0	0	1.28869	0	0	0	0	0	0	0	0	0	0	0	Hoylesella	nanceiensis	Hoylesella_nanceiensis	H
Intestinibacter_bartlettii	1	0	0	0	0	0	0	1.09173	0	0	0	0	0	0	0	0	0	0	0	0	0	0	0	0	Intestinibacter	bartlettii	Intestinibacter_bartlettii	H
Intestinimonas_butyriciproducens	1	0	0	0	0	0	2.44907	0	0	0	0	0	0	0	0	0	0	0	0	0	0	0	0	0	Intestinimonas	butyriciproducens	Intestinimonas_butyriciproducens	H
Kingella_Kingella	1	0	0	0	0	0	0	2.0202	0	0	0	0	0	0	0	0	0	0	0	0	0	0	0	0	Kingella	Kingella	Kingella_Kingella	H
Klebsiella_aerogenes	1	0	0	0	0	0	0	0	0	0	0	0.36456	0	0	0	0	0	0	0	0	0	0	0	0	Klebsiella	aerogenes	Klebsiella_aerogenes	H
Lachnoanaerobaculum_umeaense	1	0	0	0	0	0	0	0	0	0	0	0	0	0	0	0	0	0	0	0	0	1.8244	0	0	Lachnoanaerobaculum	umeaense	Lachnoanaerobaculum_umeaense	H
Lactobacillus_crispatus	1	0	0	11.8959	0	0	0	0	0	0	0	0	0	0	0	0	0	0	0	0	0	0	0	0	Lactobacillus	crispatus	Lactobacillus_crispatus	H
Lactobacillus_delbrueckii	1	0	0	0	0	0	0	0	0	0	0	0	0	0	0	0	6.15699	0	0	0	0	0	0	0	Lactobacillus	delbrueckii	Lactobacillus_delbrueckii	H
Neisseria_oralis	1	0	0	0	0	0	0	0	0	0	0	0	0	0	0	0	0	0.942232	0	0	0	0	0	0	Neisseria	oralis	Neisseria_oralis	H
Phocaeicola_vulgatus	1	0	0	0	0	0	0.614073	0	0	0	0	0	0	0	0	0	0	0	0	0	0	0	0	0	Phocaeicola	vulgatus	Phocaeicola_vulgatus	H
Photobacterium_carnosum	1	0	0	0	0	0	0	0	0	0	0	0	0	0	0	0	0	0	0.845604	0	0	0	0	0	Photobacterium	carnosum	Photobacterium_carnosum	H
Photobacterium_toruni	1	0	0	0	0	0	0	0	0	0	0	0	0	0	0	0	0	0	2.49307	0	0	0	0	0	Photobacterium	toruni	Photobacterium_toruni	H
Pseudomonas_faucium	1	0	0	0	0	0.495216	0	0	0	0	0	0	0	0	0	0	0	0	0	0	0	0	0	0	Pseudomonas	faucium	Pseudomonas_faucium	H
Pseudomonas_fragi	1	0	0	0	0	1.2926	0	0	0	0	0	0	0	0	0	0	0	0	0	0	0	0	0	0	Pseudomonas	fragi	Pseudomonas_fragi	H
Pseudomonas_kuykendallii	1	0	0	0	1.33536	0	0	0	0	0	0	0	0	0	0	0	0	0	0	0	0	0	0	0	Pseudomonas	kuykendallii	Pseudomonas_kuykendallii	H
Pseudomonas_synxantha	1	0	0	0	0	0	0	0	0	0	0	0	0	0	0	0	0	0	0	0	0	0	1.23341	0	Pseudomonas	synxantha	Pseudomonas_synxantha	H
Romboutsia_timonensis	1	0	0	0	0	0	0	1.92837	0	0	0	0	0	0	0	0	0	0	0	0	0	0	0	0	Romboutsia	timonensis	Romboutsia_timonensis	H
Roseomonas_vinacea	1	0	0	0	0	0	0	0	0	0	0	0	0	0	0	0	0	0	0	0	0	0	0	2.28822	Roseomonas	vinacea	Roseomonas_vinacea	H
Ruminococcoides_bili	1	0	0	2.60223	0	0	0	0	0	0	0	0	0	0	0	0	0	0	0	0	0	0	0	0	Ruminococcoides	bili	Ruminococcoides_bili	H
Selenomonas_artemidis	1	0	0	0	0	0.830955	0	0	0	0	0	0	0	0	0	0	0	0	0	0	0	0	0	0	Selenomonas	artemidis	Selenomonas_artemidis	H
Serratia_plymuthica	1	0	0	0	0	0	0	0	0	3.06122	0	0	0	0	0	0	0	0	0	0	0	0	0	0	Serratia	plymuthica	Serratia_plymuthica	H
Slackia_piriformis	1	0	0	0	2.64036	0	0	0	0	0	0	0	0	0	0	0	0	0	0	0	0	0	0	0	Slackia	piriformis	Slackia_piriformis	H
Sphingobium_cloacae	1	0	0	0	0	0	0	0	0	0	0	0	0	0	0	0	0	0	2.05569	0	0	0	0	0	Sphingobium	cloacae	Sphingobium_cloacae	H
Stenotrophomonas_maltophilia	1	0	0	0	0	1.04079	0	0	0	0	0	0	0	0	0	0	0	0	0	0	0	0	0	0	Stenotrophomonas	maltophilia	Stenotrophomonas_maltophilia	H
Streptococcus_anginosus	1	0	0	0	0	0	0	0	0	0	0.729927	0	0	0	0	0	0	0	0	0	0	0	0	0	Streptococcus	anginosus	Streptococcus_anginosus	H
Streptococcus_Streptococcus	1	0	0	0	0	0	0	0	0	0	0	0	3.38016	0	0	0	0	0	0	0	0	0	0	0	Streptococcus	Streptococcus	Streptococcus_Streptococcus	H
Streptococcus_infantis	1	0	0	0	0	0	0	0	0	0	0	0	5.87303	0	0	0	0	0	0	0	0	0	0	0	Streptococcus	infantis	Streptococcus_infantis	H
Streptococcus_intermedius	1	0	0	0	0	0	0	0	0	0	0	0	0	0	0	0	0	0.650589	0	0	0	0	0	0	Streptococcus	intermedius	Streptococcus_intermedius	H
Streptococcus_lactarius	1	0	0	0	0	0	0	0	0	0	0	0	0.834478	0	0	0	0	0	0	0	0	0	0	0	Streptococcus	lactarius	Streptococcus_lactarius	H
Streptococcus_sobrinus	1	0	0	4.08922	0	0	0	0	0	0	0	0	0	0	0	0	0	0	0	0	0	0	0	0	Streptococcus	sobrinus	Streptococcus_sobrinus	H
Streptococcus_taonis	1	0	0	0	0	0	0	0	0	0	0	0	0	0	0	0	2.29063	0	0	0	0	0	0	0	Streptococcus	taonis	Streptococcus_taonis	H
Streptococcus_thermophilus	1	0	0	0	0	0	0	0	0	0	0	0	0	0	0	0	0	0	0.510278	0	0	0	0	0	Streptococcus	thermophilus	Streptococcus_thermophilus	H
Treponema_medium	1	0	0	0	0	0	0.679093	0	0	0	0	0	0	0	0	0	0	0	0	0	0	0	0	0	Treponema	medium	Treponema_medium	H
Veillonella_dispar	1	0	0	0	0	0	0	0	0	0	0	0	2.64075	0	0	0	0	0	0	0	0	0	0	0	Veillonella	dispar	Veillonella_dispar	H
Veillonella_parvula	1	0	0	0	0	0	0	0	0	0	0	0	1.09855	0	0	0	0	0	0	0	0	0	0	0	Veillonella	parvula	Veillonella_parvula	H
Veillonella_ratti	1	0	0	0	0	0	0.563502	0	0	0	0	0	0	0	0	0	0	0	0	0	0	0	0	0	Veillonella	ratti	Veillonella_ratti	H
