# Supplementary material for: Profiling of the tumor-associated microbiome in patients with hepatocellular carcinoma
Source: Gut Pathog. 2025 Jul 10;17:53. doi: 10.1186/s13099-025-00727-y (PMC12243435; doi:10.1186/s13099-025-00727-y)
Supplement: Supplementary file 4 — Supplementary Material 4 [file 13099_2025_727_MOESM4_ESM.xlsx]

## Sheet: Node Degree
name	Degree	NumberOfUndirectedEdges	AverageShortestPathLength	BetweennessCentrality	ClosenessCentrality	ClusteringCoefficient	Eccentricity	IsSingleNode	NeighborhoodConnectivity	NumberOfDirectedEdges	PartnerOfMultiEdgedNodePairs	Radiality	selected	SelfLoops	shared name	Stress	TopologicalCoefficient
Streptococcus_oralis	1	1	4	0	0.25	0	6	FALSE	7	0	0	0.896552	FALSE	0	Streptococcus_oralis	0	0
Gemella_haemolysans	1	1	3.74809	0	0.266802	0	6	FALSE	15	0	0	0.905238	FALSE	0	Gemella_haemolysans	0	0
Enterococcus_faecalis	1	1	1	0	1	0	1	FALSE	1	0	0	1	FALSE	0	Enterococcus_faecalis	0	0
Hafnia_alvei	1	1	1	0	1	0	1	FALSE	1	0	0	1	FALSE	0	Hafnia_alvei	0	0
Staphylococcus_aureus	2	2	3.29008	0.00557289	0.303944	0	6	FALSE	14	0	0	0.921032	FALSE	0	Staphylococcus_aureus	834	0.5
Streptococcus_mitis	3	3	3.22137	0.00186754	0.310427	0	6	FALSE	11.3333	0	0	0.923401	FALSE	0	Streptococcus_mitis	370	0.344444
Blautia_parvula	3	3	3.63359	0.00130489	0.27521	0.666667	6	FALSE	7	0	0	0.909187	FALSE	0	Blautia_parvula	350	0.411765
Acinetobacter_chinensis	3	3	3.63359	0.00130489	0.27521	0.666667	6	FALSE	7	0	0	0.909187	FALSE	0	Acinetobacter_chinensis	350	0.411765
Cardiobacterium_hominis	3	3	3.58779	0.000398956	0.278723	0.666667	7	FALSE	8	0	0	0.910766	FALSE	0	Cardiobacterium_hominis	224	0.4
Serratia_plymuthica	3	3	3.58779	0.000398956	0.278723	0.666667	7	FALSE	8	0	0	0.910766	FALSE	0	Serratia_plymuthica	224	0.4
Tepidimonas_arfidensis	4	4	4.37405	0	0.228621	1	7	FALSE	6	0	0	0.883654	FALSE	0	Tepidimonas_arfidensis	0	1
Helicobacter_pylori	4	4	3.67939	0.00147018	0.271784	0.5	6	FALSE	5.75	0	0	0.907607	FALSE	0	Helicobacter_pylori	216	0.6875
Hoylesella_loescheii	4	4	3.08397	0.00298975	0.324257	0.5	6	FALSE	9	0	0	0.928139	FALSE	0	Hoylesella_loescheii	564	0.3
Streptococcus_anginosus	4	4	3.08397	0.00298975	0.324257	0.5	6	FALSE	9	0	0	0.928139	FALSE	0	Streptococcus_anginosus	564	0.3
Enterococcus_cecorum	5	5	3.14504	0.00916631	0.317961	0.1	5	FALSE	6.6	0	0	0.926033	FALSE	0	Enterococcus_cecorum	958	0.24
Streptococcus_thermophilus	5	5	3.82443	0	0.261477	1	6	FALSE	6.6	0	0	0.902606	FALSE	0	Streptococcus_thermophilus	0	0.507692
Photobacterium_toruni	5	5	3.82443	0	0.261477	1	6	FALSE	6.6	0	0	0.902606	FALSE	0	Photobacterium_toruni	0	0.507692
Photobacterium_carnosum	5	5	3.82443	0	0.261477	1	6	FALSE	6.6	0	0	0.902606	FALSE	0	Photobacterium_carnosum	0	0.507692
Agathobacter_rectalis	5	5	3.82443	0	0.261477	1	6	FALSE	6.6	0	0	0.902606	FALSE	0	Agathobacter_rectalis	0	0.507692
Sphingobium_cloacae	5	5	3.82443	0	0.261477	1	6	FALSE	6.6	0	0	0.902606	FALSE	0	Sphingobium_cloacae	0	0.507692
Pseudomonas_sihuiensis	6	6	3.46565	0.00724558	0.288546	0.466667	5	FALSE	6.16667	0	0	0.914978	FALSE	0	Pseudomonas_sihuiensis	1984	0.385417
Streptococcus_sobrinus	6	6	3.40458	0.00415411	0.293722	0.8	6	FALSE	7	0	0	0.917083	FALSE	0	Streptococcus_sobrinus	3678	0.388889
Lactobacillus_crispatus	6	6	3.40458	0.00415411	0.293722	0.8	6	FALSE	7	0	0	0.917083	FALSE	0	Lactobacillus_crispatus	3678	0.388889
Enterococcus_faecium	6	6	3.40458	0.00415411	0.293722	0.8	6	FALSE	7	0	0	0.917083	FALSE	0	Enterococcus_faecium	3678	0.388889
Ruminococcoides_bili	6	6	3.40458	0.00415411	0.293722	0.8	6	FALSE	7	0	0	0.917083	FALSE	0	Ruminococcoides_bili	3678	0.388889
Veillonella_rodentium	7	7	3.00763	0.0161434	0.332487	0.380952	5	FALSE	10.5714	0	0	0.930771	FALSE	0	Veillonella_rodentium	3726	0.325893
Aedoeadaptatus_urinae	7	7	3.09924	0.00586758	0.32266	0.571429	5	FALSE	8.42857	0	0	0.927613	FALSE	0	Aedoeadaptatus_urinae	2590	0.240816
Slackia_piriformis	7	7	3.09924	0.00586758	0.32266	0.571429	5	FALSE	8.42857	0	0	0.927613	FALSE	0	Slackia_piriformis	2590	0.240816
Pseudomonas_kuykendallii	7	7	3.09924	0.00586758	0.32266	0.571429	5	FALSE	8.42857	0	0	0.927613	FALSE	0	Pseudomonas_kuykendallii	2590	0.240816
Streptococcus_intermedius	7	7	2.64885	0.00682859	0.377522	0.380952	5	FALSE	13.7143	0	0	0.943143	FALSE	0	Streptococcus_intermedius	2450	0.214286
Neisseria_oralis	7	7	2.64885	0.00682859	0.377522	0.380952	5	FALSE	13.7143	0	0	0.943143	FALSE	0	Neisseria_oralis	2450	0.214286
Lachnoanaerobaculum_umeaense	8	8	2.83969	0.00634452	0.352151	0.464286	5	FALSE	13.375	0	0	0.936562	FALSE	0	Lachnoanaerobaculum_umeaense	2322	0.247685
Aedoeadaptatus_coli	8	8	2.85496	0.00141087	0.350267	0.714286	5	FALSE	11.625	0	0	0.936036	FALSE	0	Aedoeadaptatus_coli	834	0.242188
Fusobacterium_massiliense	8	8	2.85496	0.00141087	0.350267	0.714286	5	FALSE	11.625	0	0	0.936036	FALSE	0	Fusobacterium_massiliense	834	0.242188
Roseomonas_vinacea	8	8	2.85496	0.00141087	0.350267	0.714286	5	FALSE	11.625	0	0	0.936036	FALSE	0	Roseomonas_vinacea	834	0.242188
Clostridium_intestinale	8	8	2.85496	0.00141087	0.350267	0.714286	5	FALSE	11.625	0	0	0.936036	FALSE	0	Clostridium_intestinale	834	0.242188
Bartonella_gabonensis	8	8	2.54198	0.00691767	0.393393	0.571429	4	FALSE	14.5	0	0	0.946828	FALSE	0	Bartonella_gabonensis	2008	0.219697
Alloprevotella_tannerae	8	8	2.54198	0.00691767	0.393393	0.571429	4	FALSE	14.5	0	0	0.946828	FALSE	0	Alloprevotella_tannerae	2008	0.219697
Cloacibacterium_caeni	9	9	3.1374	0.014027	0.318735	0.611111	6	FALSE	17	0	0	0.926296	FALSE	0	Cloacibacterium_caeni	14392	0.708333
Acinetobacter_chengduensis	9	9	2.92366	0.0324657	0.342037	0.444444	5	FALSE	10.6667	0	0	0.933667	FALSE	0	Acinetobacter_chengduensis	11072	0.260163
Prevotella_melaninogenica	10	10	2.74809	0.00393724	0.363889	0.644444	5	FALSE	22.2	0	0	0.939721	FALSE	0	Prevotella_melaninogenica	838	0.444
Streptococcus_salivarius	10	10	2.83969	0.0042669	0.352151	0.688889	5	FALSE	20.4	0	0	0.936562	FALSE	0	Streptococcus_salivarius	1582	0.536842
Arachnia_rubra	10	10	2.67176	0.0336228	0.374286	0.355556	4	FALSE	12.1	0	0	0.942353	FALSE	0	Arachnia_rubra	5586	0.25
Leptotrichia_wadei	10	10	2.59542	0.00444359	0.385294	0.511111	4	FALSE	15.7	0	0	0.944986	FALSE	0	Leptotrichia_wadei	1034	0.27069
Pseudomonas_aeruginosa	10	10	2.8855	0.0093633	0.346561	0.377778	5	FALSE	10.7	0	0	0.934983	FALSE	0	Pseudomonas_aeruginosa	2044	0.334375
Streptococcus_taonis	10	10	2.60305	0.00512481	0.384164	0.666667	5	FALSE	16.8	0	0	0.944722	FALSE	0	Streptococcus_taonis	3196	0.258462
Fusobacterium_nucleatum	10	10	2.60305	0.00512481	0.384164	0.666667	5	FALSE	16.8	0	0	0.944722	FALSE	0	Fusobacterium_nucleatum	3196	0.258462
Lactobacillus_delbrueckii	10	10	2.60305	0.00512481	0.384164	0.666667	5	FALSE	16.8	0	0	0.944722	FALSE	0	Lactobacillus_delbrueckii	3196	0.258462
Streptococcus_koreensis	11	11	2.8626	0.00818282	0.349333	0.672727	5	FALSE	20.4545	0	0	0.935773	FALSE	0	Streptococcus_koreensis	2144	0.535885
Escherichia_Shigella	11	11	2.85496	0.0427718	0.350267	0.436364	5	FALSE	12.1818	0	0	0.936036	FALSE	0	Escherichia_Shigella	17968	0.253788
Cloacibacterium_normanense	12	12	2.81679	0.0289609	0.355014	0.454545	6	FALSE	13.8333	0	0	0.937352	FALSE	0	Cloacibacterium_normanense	11332	0.337398
Veillonella_sp	12	12	2.80916	0.0267053	0.355978	0.378788	5	FALSE	16.9167	0	0	0.937615	FALSE	0	Veillonella_Veillonella	9042	0.445175
Actinomyces_oris	12	12	2.87023	0.0283494	0.348404	0.484848	6	FALSE	14.1667	0	0	0.935509	FALSE	0	Actinomyces_oris	13836	0.382883
Streptococcus_toyakuensis	12	12	2.51145	0.00863068	0.398176	0.560606	5	FALSE	19.3333	0	0	0.947881	FALSE	0	Streptococcus_toyakuensis	2468	0.305556
Lautropia_mirabilis	12	12	2.75573	0.00360841	0.362881	0.712121	5	FALSE	18.5	0	0	0.939458	FALSE	0	Lautropia_mirabilis	2204	0.430233
Sphingobium_yanoikuyae	12	12	2.70229	0.0086383	0.370056	0.666667	5	FALSE	18	0	0	0.9413	FALSE	0	Sphingobium_yanoikuyae	1640	0.351307
Aerococcus_viridans	12	12	2.70229	0.000960509	0.370056	0.878788	5	FALSE	15.1667	0	0	0.9413	FALSE	0	Aerococcus_viridans	844	0.315972
Acinetobacter_guillouiae	12	12	2.70229	0.000960509	0.370056	0.878788	5	FALSE	15.1667	0	0	0.9413	FALSE	0	Acinetobacter_guillouiae	844	0.315972
Acinetobacter_sp	12	12	2.70229	0.000960509	0.370056	0.878788	5	FALSE	15.1667	0	0	0.9413	FALSE	0	Acinetobacter_Acinetobacter	844	0.315972
Klebsiella_aerogenes	12	12	2.70229	0.000960509	0.370056	0.878788	5	FALSE	15.1667	0	0	0.9413	FALSE	0	Klebsiella_aerogenes	844	0.315972
Enterococcus_lemanii	12	12	2.70229	0.000960509	0.370056	0.878788	5	FALSE	15.1667	0	0	0.9413	FALSE	0	Enterococcus_lemanii	844	0.315972
Clostridium_swellfunianum	12	12	2.70229	0.000960509	0.370056	0.878788	5	FALSE	15.1667	0	0	0.9413	FALSE	0	Clostridium_swellfunianum	844	0.315972
Catonella_massiliensis	12	12	2.70229	0.000960509	0.370056	0.878788	5	FALSE	15.1667	0	0	0.9413	FALSE	0	Catonella_massiliensis	844	0.315972
Diaminobutyricimonas_massiliensis	12	12	2.70229	0.000960509	0.370056	0.878788	5	FALSE	15.1667	0	0	0.9413	FALSE	0	Diaminobutyricimonas_massiliensis	844	0.315972
Aggregatibacter_aphrophilus	13	13	2.8626	0.0739871	0.349333	0.487179	5	FALSE	13.3077	0	0	0.935773	FALSE	0	Aggregatibacter_aphrophilus	20670	0.391403
Porphyromonas_bennonis	13	13	2.77099	0.023005	0.360882	0.435897	5	FALSE	15.8462	0	0	0.938931	FALSE	0	Porphyromonas_bennonis	7580	0.377289
Roseomonas_mucosa	13	13	2.58015	0.00933611	0.387574	0.384615	4	FALSE	14.3077	0	0	0.945512	FALSE	0	Roseomonas_mucosa	2630	0.246684
Porphyromonas_catoniae	14	14	2.78626	0.0268715	0.358904	0.32967	5	FALSE	13.4286	0	0	0.938405	FALSE	0	Porphyromonas_catoniae	7352	0.373016
Haemophilus_parainfluenzae	14	14	2.35115	0.00732051	0.425325	0.395604	4	FALSE	22.9286	0	0	0.953409	FALSE	0	Haemophilus_parainfluenzae	2508	0.279617
Lawsonella_clevelandensis	14	14	2.50382	0.00627424	0.39939	0.450549	4	FALSE	18.3571	0	0	0.948144	FALSE	0	Lawsonella_clevelandensis	1884	0.266046
Veillonella_massiliensis	14	14	2.52672	0.0104818	0.39577	0.494505	5	FALSE	19.5714	0	0	0.947355	FALSE	0	Veillonella_massiliensis	2064	0.301099
Streptococcus_sanguinis	15	15	2.80916	0.0246491	0.355978	0.438095	5	FALSE	13.4667	0	0	0.937615	FALSE	0	Streptococcus_sanguinis	2912	0.269333
Lactococcus_cremoris	15	15	2.75573	0.0293896	0.362881	0.619048	5	FALSE	14.7333	0	0	0.939458	FALSE	0	Lactococcus_cremoris	4592	0.318841
Lactobacillus_helveticus	15	15	2.56489	0.0119271	0.389881	0.580952	5	FALSE	17.0667	0	0	0.946038	FALSE	0	Lactobacillus_helveticus	2942	0.309091
Veillonella_infantium	15	15	2.73282	0.0177767	0.365922	0.380952	5	FALSE	15.2667	0	0	0.940247	FALSE	0	Veillonella_infantium	4560	0.339259
Pseudomonas_yangonensis	16	16	2.78626	0.0107153	0.358904	0.533333	5	FALSE	15.5	0	0	0.938405	FALSE	0	Pseudomonas_yangonensis	3808	0.418919
Selenomonas_dianae	16	16	2.53435	0.0103673	0.394578	0.475	5	FALSE	17.125	0	0	0.947091	FALSE	0	Selenomonas_dianae	3196	0.271825
Winkia_neuii	16	16	2.54962	0.00855605	0.392216	0.658333	4	FALSE	16.25	0	0	0.946565	FALSE	0	Winkia_neuii	1448	0.275424
Pseudomonas_synxantha	16	16	2.26718	0.0180001	0.441077	0.491667	4	FALSE	17.75	0	0	0.956304	FALSE	0	Pseudomonas_synxantha	7818	0.201705
Acinetobacter_amyesii	16	16	2.26718	0.0180001	0.441077	0.491667	4	FALSE	17.75	0	0	0.956304	FALSE	0	Acinetobacter_amyesii	7818	0.201705
Capnocytophaga_sputigena	16	16	2.26718	0.0180001	0.441077	0.491667	4	FALSE	17.75	0	0	0.956304	FALSE	0	Capnocytophaga_sputigena	7818	0.201705
Veillonella_ratti	16	16	2.51145	0.0025497	0.398176	0.825	4	FALSE	17.875	0	0	0.947881	FALSE	0	Veillonella_ratti	1148	0.262868
Treponema_medium	16	16	2.51145	0.0025497	0.398176	0.825	4	FALSE	17.875	0	0	0.947881	FALSE	0	Treponema_medium	1148	0.262868
Brevibacterium_zhoupengii	16	16	2.51145	0.0025497	0.398176	0.825	4	FALSE	17.875	0	0	0.947881	FALSE	0	Brevibacterium_zhoupengii	1148	0.262868
Actinomyces_weissii	16	16	2.51145	0.0025497	0.398176	0.825	4	FALSE	17.875	0	0	0.947881	FALSE	0	Actinomyces_weissii	1148	0.262868
Phocaeicola_vulgatus	16	16	2.51145	0.0025497	0.398176	0.825	4	FALSE	17.875	0	0	0.947881	FALSE	0	Phocaeicola_vulgatus	1148	0.262868
Intestinimonas_butyriciproducens	16	16	2.51145	0.0025497	0.398176	0.825	4	FALSE	17.875	0	0	0.947881	FALSE	0	Intestinimonas_butyriciproducens	1148	0.262868
Coprococcus_eutactus	16	16	2.51145	0.0025497	0.398176	0.825	4	FALSE	17.875	0	0	0.947881	FALSE	0	Coprococcus_eutactus	1148	0.262868
Coprococcus_hominis	16	16	2.51145	0.0025497	0.398176	0.825	4	FALSE	17.875	0	0	0.947881	FALSE	0	Coprococcus_hominis	1148	0.262868
Enterobacter_sp	17	17	2.54962	0.0186374	0.392216	0.536765	5	FALSE	18.8235	0	0	0.946565	FALSE	0	Enterobacter_Enterobacter	3496	0.298786
Pseudomonas_sp	18	18	2.48855	0.0281404	0.40184	0.326797	5	FALSE	13.8333	0	0	0.948671	FALSE	0	Pseudomonas_Pseudomonas	7738	0.194836
Bowdeniella_nasicola	18	18	2.42748	0.0178735	0.41195	0.51634	4	FALSE	15.8889	0	0	0.950777	FALSE	0	Bowdeniella_nasicola	2742	0.220679
Streptococcus_thalassemiae	18	18	2.70992	0.0284741	0.369014	0.372549	5	FALSE	16.6667	0	0	0.941037	FALSE	0	Streptococcus_thalassemiae	7212	0.353428
Kingella_Kingella	18	18	2.21374	0.0175181	0.451724	0.653595	5	FALSE	18.3889	0	0	0.958147	FALSE	0	Kingella_Kingella	9154	0.195626
Brevibacterium_ravenspurgense	18	18	2.21374	0.0175181	0.451724	0.653595	5	FALSE	18.3889	0	0	0.958147	FALSE	0	Brevibacterium_ravenspurgense	9154	0.195626
Romboutsia_timonensis	18	18	2.21374	0.0175181	0.451724	0.653595	5	FALSE	18.3889	0	0	0.958147	FALSE	0	Romboutsia_timonensis	9154	0.195626
Intestinibacter_bartlettii	18	18	2.21374	0.0175181	0.451724	0.653595	5	FALSE	18.3889	0	0	0.958147	FALSE	0	Intestinibacter_bartlettii	9154	0.195626
Collinsella_aerofaciens	18	18	2.21374	0.0175181	0.451724	0.653595	5	FALSE	18.3889	0	0	0.958147	FALSE	0	Collinsella_aerofaciens	9154	0.195626
Burkholderia_sp	18	18	2.21374	0.0175181	0.451724	0.653595	5	FALSE	18.3889	0	0	0.958147	FALSE	0	Burkholderia_Burkholderia	9154	0.195626
Anaerobutyricum_hallii	18	18	2.21374	0.0175181	0.451724	0.653595	5	FALSE	18.3889	0	0	0.958147	FALSE	0	Anaerobutyricum_hallii	9154	0.195626
Rothia_aeria	19	19	2.25954	0.0320451	0.442568	0.409357	4	FALSE	17.8421	0	0	0.956568	FALSE	0	Rothia_aeria	9830	0.220273
Lactococcus_lactis	19	19	2.55725	0.0205535	0.391045	0.51462	5	FALSE	15.7895	0	0	0.946302	FALSE	0	Lactococcus_lactis	4582	0.258844
Fusobacterium_animalis	19	19	2.58779	0.012866	0.386431	0.526316	5	FALSE	19.0526	0	0	0.945249	FALSE	0	Fusobacterium_animalis	3288	0.340226
Streptococcus_parasanguinis	21	21	2.34351	0.0292744	0.42671	0.466667	4	FALSE	19.4286	0	0	0.953672	FALSE	0	Streptococcus_parasanguinis	9694	0.249084
Fusobacterium_polymorphum	21	21	2.32824	0.0121676	0.429508	0.490476	4	FALSE	18.7143	0	0	0.954198	FALSE	0	Fusobacterium_polymorphum	5304	0.239927
Pseudomonas_fragi	21	21	2.24427	0.0126382	0.445578	0.609524	5	FALSE	19.4286	0	0	0.957094	FALSE	0	Pseudomonas_fragi	8080	0.206687
Pseudomonas_faucium	21	21	2.24427	0.0126382	0.445578	0.609524	5	FALSE	19.4286	0	0	0.957094	FALSE	0	Pseudomonas_faucium	8080	0.206687
Haemophilus_haemolyticus	21	21	2.24427	0.0126382	0.445578	0.609524	5	FALSE	19.4286	0	0	0.957094	FALSE	0	Haemophilus_haemolyticus	8080	0.206687
Brevibacterium_senegalense	21	21	2.24427	0.0126382	0.445578	0.609524	5	FALSE	19.4286	0	0	0.957094	FALSE	0	Brevibacterium_senegalense	8080	0.206687
Arachnia_propionica	21	21	2.24427	0.0126382	0.445578	0.609524	5	FALSE	19.4286	0	0	0.957094	FALSE	0	Arachnia_propionica	8080	0.206687
Stenotrophomonas_maltophilia	21	21	2.24427	0.0126382	0.445578	0.609524	5	FALSE	19.4286	0	0	0.957094	FALSE	0	Stenotrophomonas_maltophilia	8080	0.206687
Selenomonas_artemidis	21	21	2.24427	0.0126382	0.445578	0.609524	5	FALSE	19.4286	0	0	0.957094	FALSE	0	Selenomonas_artemidis	8080	0.206687
Granulicatella_elegans	22	22	2.35878	0.0220143	0.423948	0.406926	4	FALSE	17.3636	0	0	0.953146	FALSE	0	Granulicatella_elegans	4466	0.244558
Rothia_mucilaginosa	22	22	2.24427	0.0406117	0.445578	0.497835	4	FALSE	21.3636	0	0	0.957094	FALSE	0	Rothia_mucilaginosa	12802	0.260532
Kingella_bonacorsii	22	22	2.23664	0.0185888	0.447099	0.424242	4	FALSE	18.5909	0	0	0.957357	FALSE	0	Kingella_bonacorsii	6966	0.216173
Streptococcus_cristatus	22	22	2.29008	0.0351215	0.436667	0.506494	4	FALSE	19.3636	0	0	0.955515	FALSE	0	Streptococcus_cristatus	4864	0.239057
Streptococcus_dentisani	23	23	2.22137	0.0341214	0.450172	0.486166	4	FALSE	19.7826	0	0	0.957884	FALSE	0	Streptococcus_dentisani	7674	0.227386
Streptococcus_australis	23	23	2.51145	0.0146717	0.398176	0.450593	5	FALSE	20.6957	0	0	0.947881	FALSE	0	Streptococcus_australis	8950	0.350774
Granulicatella_adiacens	24	24	2.32061	0.0324472	0.430921	0.365942	5	FALSE	20.0417	0	0	0.954462	FALSE	0	Granulicatella_adiacens	12172	0.270833
Streptococcus_gwangjuense	24	24	2.17557	0.0130627	0.459649	0.539855	4	FALSE	21.625	0	0	0.959463	FALSE	0	Streptococcus_gwangjuense	4650	0.240278
Staphylococcus_taiwanensis	24	24	2.39695	0.0552907	0.417197	0.369565	5	FALSE	16.0417	0	0	0.951829	FALSE	0	Staphylococcus_taiwanensis	11772	0.25
Porphyromonas_pasteri	24	24	2.50382	0.0164156	0.39939	0.438406	5	FALSE	20.2083	0	0	0.948144	FALSE	0	Porphyromonas_pasteri	9388	0.342514
Veillonella_parvula	24	24	2.12977	0.0125185	0.469534	0.608696	4	FALSE	21.625	0	0	0.961042	FALSE	0	Veillonella_parvula	7418	0.227632
Veillonella_dispar	24	24	2.12977	0.0125185	0.469534	0.608696	4	FALSE	21.625	0	0	0.961042	FALSE	0	Veillonella_dispar	7418	0.227632
Streptococcus_lactarius	24	24	2.12977	0.0125185	0.469534	0.608696	4	FALSE	21.625	0	0	0.961042	FALSE	0	Streptococcus_lactarius	7418	0.227632
Streptococcus_infantis	24	24	2.12977	0.0125185	0.469534	0.608696	4	FALSE	21.625	0	0	0.961042	FALSE	0	Streptococcus_infantis	7418	0.227632
Streptococcus_sp	24	24	2.12977	0.0125185	0.469534	0.608696	4	FALSE	21.625	0	0	0.961042	FALSE	0	Streptococcus_Streptococcus	7418	0.227632
Actinomyces_viscosus	24	24	2.12977	0.0125185	0.469534	0.608696	4	FALSE	21.625	0	0	0.961042	FALSE	0	Actinomyces_viscosus	7418	0.227632
Hoylesella_nanceiensis	24	24	2.12977	0.0125185	0.469534	0.608696	4	FALSE	21.625	0	0	0.961042	FALSE	0	Hoylesella_nanceiensis	7418	0.227632
Fusobacterium_periodonticum	26	26	2.35115	0.0676674	0.425325	0.326154	5	FALSE	16.8462	0	0	0.953409	FALSE	0	Fusobacterium_periodonticum	19392	0.244147
Veillonella_nakazawae	27	27	2.20611	0.0191955	0.453287	0.464387	4	FALSE	22	0	0	0.95841	FALSE	0	Veillonella_nakazawae	7606	0.255814
Streptococcus_timonensis	28	28	2.23664	0.0518615	0.447099	0.439153	4	FALSE	20.1071	0	0	0.957357	FALSE	0	Streptococcus_timonensis	7868	0.236555
Schaalia_odontolytica	29	29	2.23664	0.0231699	0.447099	0.448276	4	FALSE	21.8966	0	0	0.957357	FALSE	0	Schaalia_odontolytica	10198	0.270328
Ihuprevotella_massiliensis	29	29	2.1374	0.0404806	0.467857	0.396552	4	FALSE	21.0345	0	0	0.960779	FALSE	0	Ihuprevotella_massiliensis	18794	0.247465

## Sheet: Edge Neighbours
name 1	Name 2	EdgeBetweenness	interaction
Streptococcus_mitis	Enterococcus_cecorum	59.9794	0.4		921 interactions
Streptococcus_mitis	Streptococcus_koreensis	144.228	0.5
Cloacibacterium_caeni	Stenotrophomonas_maltophilia	69.0416	0.4
Cloacibacterium_caeni	Cardiobacterium_hominis	128.234	0.5
Helicobacter_pylori	Slackia_piriformis	64.9332	0.5
Cloacibacterium_normanense	Anaerobutyricum_hallii	72.4806	0.4
Cloacibacterium_normanense	Burkholderia_Burkholderia	72.4806	0.4
Cloacibacterium_normanense	Cardiobacterium_hominis	145.354	0.5
Staphylococcus_aureus	Helicobacter_pylori	117.275	0.4
Staphylococcus_aureus	Staphylococcus_taiwanensis	334.538	0.6
Streptococcus_koreensis	Roseomonas_mucosa	48.7533	0.4
Streptococcus_koreensis	Streptococcus_infantis	39.2293	0.5
Streptococcus_koreensis	Streptococcus_Streptococcus	39.2293	0.5
Streptococcus_koreensis	Hoylesella_nanceiensis	39.2293	0.5
Streptococcus_koreensis	Actinomyces_viscosus	39.2293	0.5
Streptococcus_koreensis	Streptococcus_gwangjuense	49.7096	0.5
Streptococcus_koreensis	Enterobacter_Enterobacter	23.411	0.6
Pseudomonas_yangonensis	Kingella_Kingella	48.1079	0.5
Pseudomonas_yangonensis	Brevibacterium_ravenspurgense	48.1079	0.5
Pseudomonas_yangonensis	Romboutsia_timonensis	48.1079	0.5
Pseudomonas_yangonensis	Intestinibacter_bartlettii	48.1079	0.5
Pseudomonas_yangonensis	Collinsella_aerofaciens	48.1079	0.5
Pseudomonas_yangonensis	Anaerobutyricum_hallii	48.1079	0.5
Pseudomonas_yangonensis	Burkholderia_Burkholderia	48.1079	0.5
Pseudomonas_yangonensis	Acinetobacter_guillouiae	30.1234	0.5
Pseudomonas_yangonensis	Acinetobacter_Acinetobacter	30.1234	0.5
Pseudomonas_yangonensis	Klebsiella_aerogenes	30.1234	0.5
Pseudomonas_yangonensis	Enterococcus_lemanii	30.1234	0.5
Pseudomonas_yangonensis	Clostridium_swellfunianum	30.1234	0.5
Pseudomonas_yangonensis	Diaminobutyricimonas_massiliensis	30.1234	0.5
Pseudomonas_yangonensis	Catonella_massiliensis	30.1234	0.5
Pseudomonas_yangonensis	Fusobacterium_periodonticum	49.221	0.6
Veillonella_rodentium	Alloprevotella_tannerae	88.209	0.4
Veillonella_rodentium	Bartonella_gabonensis	88.209	0.4
Veillonella_rodentium	Pseudomonas_Pseudomonas	111.131	0.4
Veillonella_rodentium	Lachnoanaerobaculum_umeaense	49.8131	0.5
Veillonella_rodentium	Streptococcus_salivarius	57.6751	0.5
Veillonella_rodentium	Streptococcus_parasanguinis	154.807	0.5
Veillonella_rodentium	Streptococcus_oralis	262	0.6
Gemella_haemolysans	Lactococcus_cremoris	262	0.5
Veillonella_Veillonella	Streptococcus_intermedius	88.3472	0.5
Veillonella_Veillonella	Neisseria_oralis	88.3472	0.5
Veillonella_Veillonella	Pseudomonas_kuykendallii	132.204	0.5
Veillonella_Veillonella	Slackia_piriformis	132.204	0.5
Veillonella_Veillonella	Veillonella_parvula	85.468	0.6
Veillonella_Veillonella	Veillonella_dispar	85.468	0.6
Veillonella_Veillonella	Streptococcus_lactarius	85.468	0.6
Veillonella_Veillonella	Streptococcus_infantis	85.468	0.6
Veillonella_Veillonella	Streptococcus_Streptococcus	85.468	0.6
Veillonella_Veillonella	Hoylesella_nanceiensis	85.468	0.6
Veillonella_Veillonella	Actinomyces_viscosus	85.468	0.6
Actinomyces_oris	Romboutsia_timonensis	74.1349	0.5
Actinomyces_oris	Intestinibacter_bartlettii	74.1349	0.5
Actinomyces_oris	Collinsella_aerofaciens	74.1349	0.5
Actinomyces_oris	Anaerobutyricum_hallii	74.1349	0.5
Actinomyces_oris	Burkholderia_Burkholderia	74.1349	0.5
Actinomyces_oris	Staphylococcus_taiwanensis	133.581	0.5
Actinomyces_oris	Acinetobacter_chinensis	220.406	0.6
Actinomyces_oris	Blautia_parvula	220.406	0.6
Porphyromonas_catoniae	Lactobacillus_delbrueckii	98.7719	0.5
Porphyromonas_catoniae	Fusobacterium_nucleatum	98.7719	0.5
Porphyromonas_catoniae	Kingella_Kingella	75.8897	0.5
Porphyromonas_catoniae	Brevibacterium_ravenspurgense	75.8897	0.5
Porphyromonas_catoniae	Romboutsia_timonensis	75.8897	0.5
Porphyromonas_catoniae	Intestinibacter_bartlettii	75.8897	0.5
Porphyromonas_catoniae	Collinsella_aerofaciens	75.8897	0.5
Porphyromonas_catoniae	Anaerobutyricum_hallii	75.8897	0.5
Porphyromonas_catoniae	Burkholderia_Burkholderia	75.8897	0.5
Porphyromonas_catoniae	Aedoeadaptatus_coli	87.4247	0.6
Porphyromonas_catoniae	Fusobacterium_massiliense	87.4247	0.6
Porphyromonas_catoniae	Clostridium_intestinale	87.4247	0.6
Porphyromonas_catoniae	Roseomonas_vinacea	87.4247	0.6
Haemophilus_parainfluenzae	Fusobacterium_polymorphum	31.1103	0.4
Haemophilus_parainfluenzae	Granulicatella_adiacens	44.5727	0.5
Haemophilus_parainfluenzae	Ihuprevotella_massiliensis	33.7215	0.6
Haemophilus_parainfluenzae	Granulicatella_elegans	74.0281	0.6
Haemophilus_parainfluenzae	Streptococcus_parasanguinis	36.1118	0.6
Haemophilus_parainfluenzae	Lawsonella_clevelandensis	34.9788	0.6
Fusobacterium_periodonticum	Cloacibacterium_normanense	191.456	0.5
Fusobacterium_periodonticum	Acinetobacter_guillouiae	81.9182	0.5
Fusobacterium_periodonticum	Acinetobacter_Acinetobacter	81.9182	0.5
Fusobacterium_periodonticum	Klebsiella_aerogenes	81.9182	0.5
Fusobacterium_periodonticum	Enterococcus_lemanii	81.9182	0.5
Fusobacterium_periodonticum	Clostridium_swellfunianum	81.9182	0.5
Fusobacterium_periodonticum	Diaminobutyricimonas_massiliensis	81.9182	0.5
Fusobacterium_periodonticum	Catonella_massiliensis	81.9182	0.5
Fusobacterium_periodonticum	Brevibacterium_senegalense	123.105	0.5
Fusobacterium_periodonticum	Arachnia_propionica	123.105	0.5
Fusobacterium_periodonticum	Selenomonas_artemidis	123.105	0.5
Fusobacterium_periodonticum	Stenotrophomonas_maltophilia	123.105	0.5
Fusobacterium_periodonticum	Kingella_Kingella	91.1316	0.6
Fusobacterium_periodonticum	Brevibacterium_ravenspurgense	91.1316	0.6
Fusobacterium_periodonticum	Romboutsia_timonensis	91.1316	0.6
Fusobacterium_periodonticum	Intestinibacter_bartlettii	91.1316	0.6
Fusobacterium_periodonticum	Collinsella_aerofaciens	91.1316	0.6
Fusobacterium_periodonticum	Anaerobutyricum_hallii	91.1316	0.6
Fusobacterium_periodonticum	Burkholderia_Burkholderia	91.1316	0.6
Fusobacterium_periodonticum	Streptococcus_toyakuensis	72.3159	0.6
Streptococcus_toyakuensis	Granulicatella_elegans	50.4936	0.4
Streptococcus_toyakuensis	Lactococcus_lactis	104.744	0.4
Streptococcus_toyakuensis	Kingella_Kingella	26.4185	0.4
Streptococcus_toyakuensis	Brevibacterium_ravenspurgense	26.4185	0.4
Streptococcus_toyakuensis	Romboutsia_timonensis	26.4185	0.4
Streptococcus_toyakuensis	Intestinibacter_bartlettii	26.4185	0.4
Streptococcus_toyakuensis	Collinsella_aerofaciens	26.4185	0.4
Streptococcus_toyakuensis	Anaerobutyricum_hallii	26.4185	0.4
Streptococcus_toyakuensis	Burkholderia_Burkholderia	26.4185	0.4
Streptococcus_toyakuensis	Lactobacillus_helveticus	106.789	0.5
Streptococcus_toyakuensis	Staphylococcus_taiwanensis	36.6896	0.6
Prevotella_melaninogenica	Hoylesella_nanceiensis	32.9342	0.4
Prevotella_melaninogenica	Actinomyces_viscosus	32.9342	0.4
Prevotella_melaninogenica	Porphyromonas_pasteri	33.1984	0.4
Prevotella_melaninogenica	Sphingobium_yanoikuyae	68.987	0.6
Escherichia_Shigella	Enterococcus_faecium	186.798	0.5
Escherichia_Shigella	Lachnoanaerobaculum_umeaense	64.3434	0.6
Escherichia_Shigella	Streptococcus_sanguinis	133.318	0.6
Streptococcus_sanguinis	Acinetobacter_guillouiae	60.6478	0.5
Streptococcus_sanguinis	Acinetobacter_Acinetobacter	60.6478	0.5
Streptococcus_sanguinis	Klebsiella_aerogenes	60.6478	0.5
Streptococcus_sanguinis	Enterococcus_lemanii	60.6478	0.5
Streptococcus_sanguinis	Clostridium_swellfunianum	60.6478	0.5
Streptococcus_sanguinis	Diaminobutyricimonas_massiliensis	60.6478	0.5
Streptococcus_sanguinis	Catonella_massiliensis	60.6478	0.5
Streptococcus_sanguinis	Pseudomonas_synxantha	78.6308	0.5
Streptococcus_sanguinis	Capnocytophaga_sputigena	78.6308	0.5
Streptococcus_sanguinis	Acinetobacter_amyesii	78.6308	0.5
Streptococcus_sanguinis	Pseudomonas_Pseudomonas	111.824	0.6
Streptococcus_sanguinis	Lachnoanaerobaculum_umeaense	52.1511	0.6
Streptococcus_sanguinis	Streptococcus_parasanguinis	83.1816	0.6
Lawsonella_clevelandensis	Granulicatella_elegans	22.3417	0.4
Lawsonella_clevelandensis	Winkia_neuii	44.0643	0.4
Lawsonella_clevelandensis	Lactobacillus_delbrueckii	21.1075	0.5
Lawsonella_clevelandensis	Fusobacterium_nucleatum	21.1075	0.5
Lawsonella_clevelandensis	Selenomonas_dianae	65.0495	0.5
Lawsonella_clevelandensis	Bowdeniella_nasicola	28.6178	0.5
Lawsonella_clevelandensis	Granulicatella_adiacens	61.7091	0.5
Lawsonella_clevelandensis	Lactococcus_lactis	18.2307	0.5
Lawsonella_clevelandensis	Porphyromonas_pasteri	35.983	0.7
Lawsonella_clevelandensis	Streptococcus_australis	33.4594	0.7
Pseudomonas_Pseudomonas	Capnocytophaga_sputigena	32.0406	0.4
Pseudomonas_Pseudomonas	Acinetobacter_amyesii	32.0406	0.4
Pseudomonas_Pseudomonas	Alloprevotella_tannerae	69.7346	0.5
Pseudomonas_Pseudomonas	Bartonella_gabonensis	69.7346	0.5
Pseudomonas_Pseudomonas	Porphyromonas_bennonis	114.464	0.5
Pseudomonas_Pseudomonas	Escherichia_Shigella	153.209	0.5
Pseudomonas_Pseudomonas	Lachnoanaerobaculum_umeaense	38.1888	0.5
Pseudomonas_Pseudomonas	Haemophilus_parainfluenzae	73.8551	0.5
Pseudomonas_Pseudomonas	Fusobacterium_polymorphum	54.9538	0.6
Pseudomonas_Pseudomonas	Kingella_bonacorsii	51.6447	0.6
Pseudomonas_Pseudomonas	Selenomonas_dianae	61.303	0.6
Pseudomonas_Pseudomonas	Leptotrichia_wadei	33.9711	0.7
Pseudomonas_Pseudomonas	Lautropia_mirabilis	47.6918	0.7
Granulicatella_elegans	Fusobacterium_nucleatum	58.3318	0.4
Granulicatella_elegans	Brevibacterium_zhoupengii	20.7694	0.5
Granulicatella_elegans	Actinomyces_weissii	20.7694	0.5
Granulicatella_elegans	Phocaeicola_vulgatus	20.7694	0.5
Granulicatella_elegans	Intestinimonas_butyriciproducens	20.7694	0.5
Granulicatella_elegans	Coprococcus_hominis	20.7694	0.5
Granulicatella_elegans	Coprococcus_eutactus	20.7694	0.5
Granulicatella_elegans	Staphylococcus_taiwanensis	75.0846	0.5
Granulicatella_elegans	Rothia_mucilaginosa	106.924	0.5
Granulicatella_elegans	Granulicatella_adiacens	36.2525	0.6
Granulicatella_elegans	Ihuprevotella_massiliensis	74.7664	0.6
Granulicatella_elegans	Lactococcus_cremoris	136.108	0.6
Granulicatella_elegans	Lactococcus_lactis	18.4575	0.7
Streptococcus_salivarius	Lachnoanaerobaculum_umeaense	47.6409	0.5
Streptococcus_salivarius	Veillonella_parvula	38.6844	0.6
Streptococcus_salivarius	Veillonella_dispar	38.6844	0.6
Streptococcus_salivarius	Streptococcus_lactarius	38.6844	0.6
Streptococcus_salivarius	Streptococcus_infantis	38.6844	0.6
Streptococcus_salivarius	Streptococcus_Streptococcus	38.6844	0.6
Streptococcus_salivarius	Hoylesella_nanceiensis	38.6844	0.6
Streptococcus_salivarius	Actinomyces_viscosus	38.6844	0.6
Streptococcus_salivarius	Streptococcus_parasanguinis	31.2238	0.7
Veillonella_massiliensis	Treponema_medium	28.5017	0.4
Veillonella_massiliensis	Brevibacterium_zhoupengii	28.5017	0.4
Veillonella_massiliensis	Actinomyces_weissii	28.5017	0.4
Veillonella_massiliensis	Phocaeicola_vulgatus	28.5017	0.4
Veillonella_massiliensis	Intestinimonas_butyriciproducens	28.5017	0.4
Veillonella_massiliensis	Coprococcus_hominis	28.5017	0.4
Veillonella_massiliensis	Coprococcus_eutactus	28.5017	0.4
Veillonella_massiliensis	Fusobacterium_polymorphum	65.9646	0.5
Veillonella_massiliensis	Kingella_bonacorsii	85.9714	0.5
Veillonella_massiliensis	Streptococcus_timonensis	43.0613	0.5
Veillonella_massiliensis	Rothia_aeria	86.7575	0.5
Veillonella_massiliensis	Ihuprevotella_massiliensis	55.9521	0.7
Veillonella_nakazawae	Pseudomonas_fragi	34.7746	0.4
Veillonella_nakazawae	Pseudomonas_faucium	34.7746	0.4
Veillonella_nakazawae	Haemophilus_haemolyticus	34.7746	0.4
Veillonella_nakazawae	Brevibacterium_senegalense	34.7746	0.4
Veillonella_nakazawae	Arachnia_propionica	34.7746	0.4
Veillonella_nakazawae	Selenomonas_artemidis	34.7746	0.4
Veillonella_nakazawae	Stenotrophomonas_maltophilia	34.7746	0.4
Veillonella_nakazawae	Streptococcus_australis	18.7843	0.5
Veillonella_nakazawae	Streptococcus_parasanguinis	59.9282	0.5
Veillonella_nakazawae	Veillonella_dispar	20.9602	0.5
Veillonella_nakazawae	Streptococcus_lactarius	20.9602	0.5
Veillonella_nakazawae	Streptococcus_infantis	20.9602	0.5
Veillonella_nakazawae	Streptococcus_Streptococcus	20.9602	0.5
Veillonella_nakazawae	Hoylesella_nanceiensis	20.9602	0.5
Veillonella_nakazawae	Actinomyces_viscosus	20.9602	0.5
Veillonella_nakazawae	Porphyromonas_pasteri	19.2181	0.5
Veillonella_nakazawae	Haemophilus_parainfluenzae	16.4114	0.5
Veillonella_nakazawae	Roseomonas_mucosa	73.9169	0.5
Veillonella_nakazawae	Veillonella_massiliensis	53.2888	0.5
Veillonella_nakazawae	Streptococcus_timonensis	90.2311	0.6
Veillonella_nakazawae	Enterobacter_Enterobacter	60.0321	0.6
Veillonella_nakazawae	Ihuprevotella_massiliensis	56.9472	0.6
Veillonella_nakazawae	Kingella_bonacorsii	25.1676	0.6
Veillonella_nakazawae	Fusobacterium_polymorphum	24.6698	0.6
Veillonella_nakazawae	Streptococcus_gwangjuense	17.4214	0.6
Veillonella_nakazawae	Schaalia_odontolytica	9.63944	0.7
Granulicatella_adiacens	Brevibacterium_ravenspurgense	59.0359	0.4
Granulicatella_adiacens	Romboutsia_timonensis	59.0359	0.4
Granulicatella_adiacens	Intestinibacter_bartlettii	59.0359	0.4
Granulicatella_adiacens	Collinsella_aerofaciens	59.0359	0.4
Granulicatella_adiacens	Anaerobutyricum_hallii	59.0359	0.4
Granulicatella_adiacens	Burkholderia_Burkholderia	59.0359	0.4
Granulicatella_adiacens	Staphylococcus_taiwanensis	81.0307	0.5
Granulicatella_adiacens	Alloprevotella_tannerae	137.755	0.5
Granulicatella_adiacens	Bartonella_gabonensis	137.755	0.5
Granulicatella_adiacens	Actinomyces_viscosus	42.65	0.5
Granulicatella_adiacens	Bowdeniella_nasicola	71.4919	0.6
Granulicatella_adiacens	Streptococcus_timonensis	35.1779	0.7
Granulicatella_adiacens	Ihuprevotella_massiliensis	22.4111	0.7
Granulicatella_adiacens	Rothia_mucilaginosa	27.1931	0.7
Schaalia_odontolytica	Pseudomonas_synxantha	49.6961	0.4
Schaalia_odontolytica	Capnocytophaga_sputigena	49.6961	0.4
Schaalia_odontolytica	Acinetobacter_amyesii	49.6961	0.4
Schaalia_odontolytica	Fusobacterium_periodonticum	98.7572	0.4
Schaalia_odontolytica	Ihuprevotella_massiliensis	46.5452	0.5
Schaalia_odontolytica	Haemophilus_parainfluenzae	22.8023	0.5
Schaalia_odontolytica	Pseudomonas_fragi	36.2424	0.5
Schaalia_odontolytica	Pseudomonas_faucium	36.2424	0.5
Schaalia_odontolytica	Haemophilus_haemolyticus	36.2424	0.5
Schaalia_odontolytica	Brevibacterium_senegalense	36.2424	0.5
Schaalia_odontolytica	Arachnia_propionica	36.2424	0.5
Schaalia_odontolytica	Selenomonas_artemidis	36.2424	0.5
Schaalia_odontolytica	Stenotrophomonas_maltophilia	36.2424	0.5
Schaalia_odontolytica	Hoylesella_nanceiensis	25.2299	0.5
Schaalia_odontolytica	Actinomyces_viscosus	25.2299	0.5
Schaalia_odontolytica	Porphyromonas_pasteri	30.457	0.6
Schaalia_odontolytica	Fusobacterium_animalis	58.7006	0.7
Schaalia_odontolytica	Kingella_bonacorsii	25.576	0.7
Schaalia_odontolytica	Fusobacterium_polymorphum	28.0425	0.7
Schaalia_odontolytica	Streptococcus_cristatus	56.946	0.7
Schaalia_odontolytica	Streptococcus_gwangjuense	18.6836	0.7
Acinetobacter_chengduensis	Lactococcus_lactis	265.567	0.5
Acinetobacter_chengduensis	Streptococcus_sobrinus	145.191	0.7
Acinetobacter_chengduensis	Lactobacillus_crispatus	145.191	0.7
Acinetobacter_chengduensis	Ruminococcoides_bili	145.191	0.7
Acinetobacter_chengduensis	Enterococcus_faecium	145.191	0.7
Acinetobacter_chengduensis	Streptococcus_taonis	67.1879	0.7
Acinetobacter_chengduensis	Lactobacillus_delbrueckii	67.1879	0.7
Acinetobacter_chengduensis	Fusobacterium_nucleatum	67.1879	0.7
Arachnia_rubra	Enterococcus_cecorum	190.854	0.4
Arachnia_rubra	Rothia_aeria	211.385	0.5
Arachnia_rubra	Pseudomonas_synxantha	124.715	0.7
Arachnia_rubra	Capnocytophaga_sputigena	124.715	0.7
Arachnia_rubra	Acinetobacter_amyesii	124.715	0.7
Arachnia_rubra	Aedoeadaptatus_urinae	92.8143	0.7
Arachnia_rubra	Pseudomonas_kuykendallii	92.8143	0.7
Arachnia_rubra	Slackia_piriformis	92.8143	0.7
Rothia_aeria	Roseomonas_mucosa	83.267	0.5
Rothia_aeria	Kingella_Kingella	71.0662	0.7
Rothia_aeria	Brevibacterium_ravenspurgense	71.0662	0.7
Rothia_aeria	Romboutsia_timonensis	71.0662	0.7
Rothia_aeria	Intestinibacter_bartlettii	71.0662	0.7
Rothia_aeria	Collinsella_aerofaciens	71.0662	0.7
Rothia_aeria	Anaerobutyricum_hallii	71.0662	0.7
Rothia_aeria	Burkholderia_Burkholderia	71.0662	0.7
Rothia_aeria	Ihuprevotella_massiliensis	23.8945	0.7
Rothia_aeria	Pseudomonas_synxantha	49.8688	0.7
Rothia_aeria	Capnocytophaga_sputigena	49.8688	0.7
Rothia_aeria	Acinetobacter_amyesii	49.8688	0.7
Lactococcus_lactis	Veillonella_ratti	32.8308	0.7
Lactococcus_lactis	Treponema_medium	32.8308	0.7
Lactococcus_lactis	Brevibacterium_zhoupengii	32.8308	0.7
Lactococcus_lactis	Actinomyces_weissii	32.8308	0.7
Lactococcus_lactis	Phocaeicola_vulgatus	32.8308	0.7
Lactococcus_lactis	Intestinimonas_butyriciproducens	32.8308	0.7
Lactococcus_lactis	Coprococcus_hominis	32.8308	0.7
Lactococcus_lactis	Coprococcus_eutactus	32.8308	0.7
Lactococcus_lactis	Streptococcus_taonis	27.6949	0.7
Lactococcus_lactis	Lactobacillus_delbrueckii	27.6949	0.7
Lactococcus_lactis	Fusobacterium_nucleatum	27.6949	0.7
Lactococcus_cremoris	Veillonella_ratti	25.4698	0.7
Lactococcus_cremoris	Treponema_medium	25.4698	0.7
Lactococcus_cremoris	Brevibacterium_zhoupengii	25.4698	0.7
Lactococcus_cremoris	Actinomyces_weissii	25.4698	0.7
Lactococcus_cremoris	Phocaeicola_vulgatus	25.4698	0.7
Lactococcus_cremoris	Intestinimonas_butyriciproducens	25.4698	0.7
Lactococcus_cremoris	Coprococcus_hominis	25.4698	0.7
Lactococcus_cremoris	Coprococcus_eutactus	25.4698	0.7
Lactococcus_cremoris	Streptococcus_anginosus	141.057	0.7
Lactococcus_cremoris	Hoylesella_loescheii	141.057	0.7
Lachnoanaerobaculum_umeaense	Porphyromonas_bennonis	86.1202	0.6
Lachnoanaerobaculum_umeaense	Lautropia_mirabilis	59.5585	0.7
Streptococcus_timonensis	Streptococcus_gwangjuense	73.8505	0.5
Streptococcus_timonensis	Streptococcus_dentisani	39.0199	0.5
Streptococcus_timonensis	Streptococcus_cristatus	293.213	0.5
Streptococcus_timonensis	Lactococcus_lactis	48.0023	0.5
Streptococcus_timonensis	Lactococcus_cremoris	232.67	0.5
Streptococcus_timonensis	Lawsonella_clevelandensis	30.2453	0.5
Streptococcus_timonensis	Bowdeniella_nasicola	50.7923	0.5
Streptococcus_timonensis	Winkia_neuii	68.8384	0.5
Streptococcus_timonensis	Granulicatella_elegans	19.1312	0.6
Streptococcus_timonensis	Veillonella_parvula	65.9979	0.7
Streptococcus_timonensis	Veillonella_dispar	65.9979	0.7
Streptococcus_timonensis	Streptococcus_lactarius	65.9979	0.7
Streptococcus_timonensis	Streptococcus_infantis	65.9979	0.7
Streptococcus_timonensis	Streptococcus_Streptococcus	65.9979	0.7
Streptococcus_timonensis	Hoylesella_nanceiensis	65.9979	0.7
Streptococcus_timonensis	Actinomyces_viscosus	65.9979	0.7
Streptococcus_timonensis	Ihuprevotella_massiliensis	58.2721	0.7
Streptococcus_timonensis	Veillonella_ratti	60.4891	0.7
Streptococcus_timonensis	Treponema_medium	60.4891	0.7
Streptococcus_timonensis	Brevibacterium_zhoupengii	60.4891	0.7
Streptococcus_timonensis	Actinomyces_weissii	60.4891	0.7
Streptococcus_timonensis	Phocaeicola_vulgatus	60.4891	0.7
Streptococcus_timonensis	Intestinimonas_butyriciproducens	60.4891	0.7
Streptococcus_timonensis	Coprococcus_hominis	60.4891	0.7
Streptococcus_timonensis	Coprococcus_eutactus	60.4891	0.7
Bowdeniella_nasicola	Selenomonas_dianae	90.1295	0.5
Bowdeniella_nasicola	Lactococcus_lactis	54.1024	0.5
Bowdeniella_nasicola	Lactococcus_cremoris	93.165	0.5
Bowdeniella_nasicola	Winkia_neuii	31.4729	0.5
Bowdeniella_nasicola	Alloprevotella_tannerae	91.5918	0.7
Bowdeniella_nasicola	Bartonella_gabonensis	91.5918	0.7
Bowdeniella_nasicola	Veillonella_ratti	22.22	0.7
Bowdeniella_nasicola	Treponema_medium	22.22	0.7
Bowdeniella_nasicola	Brevibacterium_zhoupengii	22.22	0.7
Bowdeniella_nasicola	Actinomyces_weissii	22.22	0.7
Bowdeniella_nasicola	Phocaeicola_vulgatus	22.22	0.7
Bowdeniella_nasicola	Intestinimonas_butyriciproducens	22.22	0.7
Bowdeniella_nasicola	Coprococcus_hominis	22.22	0.7
Bowdeniella_nasicola	Coprococcus_eutactus	22.22	0.7
Pseudomonas_sihuiensis	Arachnia_rubra	213.667	0.5
Pseudomonas_sihuiensis	Aedoeadaptatus_urinae	42.3471	0.7
Pseudomonas_sihuiensis	Pseudomonas_kuykendallii	42.3471	0.7
Pseudomonas_sihuiensis	Slackia_piriformis	42.3471	0.7
Pseudomonas_sihuiensis	Acinetobacter_chinensis	84.0383	0.7
Pseudomonas_sihuiensis	Blautia_parvula	84.0383	0.7
Aggregatibacter_aphrophilus	Rothia_mucilaginosa	486.217	0.5
Aggregatibacter_aphrophilus	Kingella_Kingella	146.54	0.7
Aggregatibacter_aphrophilus	Brevibacterium_ravenspurgense	146.54	0.7
Aggregatibacter_aphrophilus	Romboutsia_timonensis	146.54	0.7
Aggregatibacter_aphrophilus	Intestinibacter_bartlettii	146.54	0.7
Aggregatibacter_aphrophilus	Collinsella_aerofaciens	146.54	0.7
Aggregatibacter_aphrophilus	Anaerobutyricum_hallii	146.54	0.7
Aggregatibacter_aphrophilus	Burkholderia_Burkholderia	146.54	0.7
Aggregatibacter_aphrophilus	Streptococcus_thermophilus	254	0.7
Aggregatibacter_aphrophilus	Photobacterium_toruni	254	0.7
Aggregatibacter_aphrophilus	Photobacterium_carnosum	254	0.7
Aggregatibacter_aphrophilus	Sphingobium_cloacae	254	0.7
Aggregatibacter_aphrophilus	Agathobacter_rectalis	254	0.7
Lactobacillus_helveticus	Kingella_bonacorsii	46.9594	0.5
Lactobacillus_helveticus	Sphingobium_yanoikuyae	40.9244	0.5
Lactobacillus_helveticus	Selenomonas_dianae	43.9448	0.5
Lactobacillus_helveticus	Fusobacterium_polymorphum	29.4264	0.5
Lactobacillus_helveticus	Streptococcus_intermedius	88.1371	0.7
Lactobacillus_helveticus	Neisseria_oralis	88.1371	0.7
Lactobacillus_helveticus	Pseudomonas_fragi	25.7119	0.7
Lactobacillus_helveticus	Pseudomonas_faucium	25.7119	0.7
Lactobacillus_helveticus	Haemophilus_haemolyticus	25.7119	0.7
Lactobacillus_helveticus	Brevibacterium_senegalense	25.7119	0.7
Lactobacillus_helveticus	Arachnia_propionica	25.7119	0.7
Lactobacillus_helveticus	Selenomonas_artemidis	25.7119	0.7
Lactobacillus_helveticus	Stenotrophomonas_maltophilia	25.7119	0.7
Enterobacter_Enterobacter	Roseomonas_mucosa	32.7245	0.5
Enterobacter_Enterobacter	Veillonella_parvula	35.165	0.7
Enterobacter_Enterobacter	Veillonella_dispar	35.165	0.7
Enterobacter_Enterobacter	Streptococcus_lactarius	35.165	0.7
Enterobacter_Enterobacter	Streptococcus_infantis	35.165	0.7
Enterobacter_Enterobacter	Streptococcus_Streptococcus	35.165	0.7
Enterobacter_Enterobacter	Hoylesella_nanceiensis	35.165	0.7
Enterobacter_Enterobacter	Actinomyces_viscosus	35.165	0.7
Enterobacter_Enterobacter	Aedoeadaptatus_coli	77.4194	0.7
Enterobacter_Enterobacter	Fusobacterium_massiliense	77.4194	0.7
Enterobacter_Enterobacter	Clostridium_intestinale	77.4194	0.7
Enterobacter_Enterobacter	Roseomonas_vinacea	77.4194	0.7
Rothia_mucilaginosa	Rothia_aeria	60.806	0.5
Rothia_mucilaginosa	Veillonella_parvula	59.8389	0.7
Rothia_mucilaginosa	Veillonella_dispar	59.8389	0.7
Rothia_mucilaginosa	Streptococcus_lactarius	59.8389	0.7
Rothia_mucilaginosa	Streptococcus_infantis	59.8389	0.7
Rothia_mucilaginosa	Streptococcus_Streptococcus	59.8389	0.7
Rothia_mucilaginosa	Hoylesella_nanceiensis	59.8389	0.7
Rothia_mucilaginosa	Actinomyces_viscosus	59.8389	0.7
Rothia_mucilaginosa	Ihuprevotella_massiliensis	21.1028	0.7
Rothia_mucilaginosa	Kingella_Kingella	33.7031	0.7
Rothia_mucilaginosa	Brevibacterium_ravenspurgense	33.7031	0.7
Rothia_mucilaginosa	Romboutsia_timonensis	33.7031	0.7
Rothia_mucilaginosa	Intestinibacter_bartlettii	33.7031	0.7
Rothia_mucilaginosa	Collinsella_aerofaciens	33.7031	0.7
Rothia_mucilaginosa	Anaerobutyricum_hallii	33.7031	0.7
Rothia_mucilaginosa	Burkholderia_Burkholderia	33.7031	0.7
Leptotrichia_wadei	Kingella_bonacorsii	39.6713	0.5
Leptotrichia_wadei	Bowdeniella_nasicola	90.0575	0.5
Leptotrichia_wadei	Rothia_aeria	72.4358	0.5
Leptotrichia_wadei	Selenomonas_dianae	29.5606	0.5
Leptotrichia_wadei	Pseudomonas_synxantha	37.6029	0.7
Leptotrichia_wadei	Capnocytophaga_sputigena	37.6029	0.7
Leptotrichia_wadei	Acinetobacter_amyesii	37.6029	0.7
Leptotrichia_wadei	Alloprevotella_tannerae	17.422	0.7
Leptotrichia_wadei	Bartonella_gabonensis	17.422	0.7
Ihuprevotella_massiliensis	Intestinibacter_bartlettii	66.4361	0.4
Ihuprevotella_massiliensis	Collinsella_aerofaciens	66.4361	0.4
Ihuprevotella_massiliensis	Anaerobutyricum_hallii	66.4361	0.4
Ihuprevotella_massiliensis	Burkholderia_Burkholderia	66.4361	0.4
Ihuprevotella_massiliensis	Staphylococcus_taiwanensis	126.676	0.5
Ihuprevotella_massiliensis	Streptococcus_gwangjuense	23.2755	0.7
Selenomonas_dianae	Pseudomonas_fragi	28.875	0.7
Selenomonas_dianae	Pseudomonas_faucium	28.875	0.7
Selenomonas_dianae	Haemophilus_haemolyticus	28.875	0.7
Selenomonas_dianae	Brevibacterium_senegalense	28.875	0.7
Selenomonas_dianae	Arachnia_propionica	28.875	0.7
Selenomonas_dianae	Selenomonas_artemidis	28.875	0.7
Selenomonas_dianae	Stenotrophomonas_maltophilia	28.875	0.7
Selenomonas_dianae	Alloprevotella_tannerae	33.6056	0.7
Selenomonas_dianae	Bartonella_gabonensis	33.6056	0.7
Selenomonas_dianae	Veillonella_infantium	31.8004	0.8
Veillonella_infantium	Pseudomonas_Pseudomonas	88.5081	0.4
Veillonella_infantium	Pseudomonas_fragi	49.0688	0.5
Veillonella_infantium	Pseudomonas_faucium	49.0688	0.5
Veillonella_infantium	Haemophilus_haemolyticus	49.0688	0.5
Veillonella_infantium	Brevibacterium_senegalense	49.0688	0.5
Veillonella_infantium	Arachnia_propionica	49.0688	0.5
Veillonella_infantium	Selenomonas_artemidis	49.0688	0.5
Veillonella_infantium	Stenotrophomonas_maltophilia	49.0688	0.5
Veillonella_infantium	Alloprevotella_tannerae	57.298	0.5
Veillonella_infantium	Bartonella_gabonensis	57.298	0.5
Veillonella_infantium	Aedoeadaptatus_coli	72.2722	0.6
Veillonella_infantium	Fusobacterium_massiliense	72.2722	0.6
Veillonella_infantium	Clostridium_intestinale	72.2722	0.6
Veillonella_infantium	Roseomonas_vinacea	72.2722	0.6
Streptococcus_gwangjuense	Kingella_bonacorsii	44.7921	0.5
Streptococcus_gwangjuense	Fusobacterium_animalis	36.8158	0.5
Streptococcus_gwangjuense	Rothia_mucilaginosa	50.2175	0.5
Streptococcus_gwangjuense	Rothia_aeria	42.4799	0.5
Streptococcus_gwangjuense	Enterobacter_Enterobacter	33.5635	0.5
Streptococcus_gwangjuense	Streptococcus_dentisani	44.702	0.5
Streptococcus_gwangjuense	Streptococcus_cristatus	27.8238	0.5
Streptococcus_gwangjuense	Haemophilus_parainfluenzae	21.9423	0.5
Streptococcus_gwangjuense	Pseudomonas_synxantha	41.2489	0.7
Streptococcus_gwangjuense	Capnocytophaga_sputigena	41.2489	0.7
Streptococcus_gwangjuense	Acinetobacter_amyesii	41.2489	0.7
Streptococcus_gwangjuense	Veillonella_parvula	9.97659	0.7
Streptococcus_gwangjuense	Veillonella_dispar	9.97659	0.7
Streptococcus_gwangjuense	Streptococcus_lactarius	9.97659	0.7
Streptococcus_gwangjuense	Streptococcus_infantis	9.97659	0.7
Streptococcus_gwangjuense	Streptococcus_Streptococcus	9.97659	0.7
Streptococcus_gwangjuense	Hoylesella_nanceiensis	9.97659	0.7
Streptococcus_gwangjuense	Actinomyces_viscosus	9.97659	0.7
Streptococcus_gwangjuense	Streptococcus_parasanguinis	28.0548	0.8
Streptococcus_parasanguinis	Pseudomonas_synxantha	27.2687	0.5
Streptococcus_parasanguinis	Capnocytophaga_sputigena	27.2687	0.5
Streptococcus_parasanguinis	Acinetobacter_amyesii	27.2687	0.5
Streptococcus_parasanguinis	Pseudomonas_Pseudomonas	44.1278	0.5
Streptococcus_parasanguinis	Schaalia_odontolytica	45.8165	0.5
Streptococcus_parasanguinis	Lachnoanaerobaculum_umeaense	80.2783	0.5
Streptococcus_parasanguinis	Ihuprevotella_massiliensis	141.425	0.6
Streptococcus_parasanguinis	Escherichia_Shigella	169.542	0.6
Streptococcus_parasanguinis	Veillonella_parvula	43.2547	0.6
Streptococcus_parasanguinis	Veillonella_dispar	43.2547	0.6
Streptococcus_parasanguinis	Streptococcus_lactarius	43.2547	0.6
Streptococcus_parasanguinis	Streptococcus_infantis	43.2547	0.6
Streptococcus_parasanguinis	Streptococcus_Streptococcus	43.2547	0.6
Streptococcus_parasanguinis	Hoylesella_nanceiensis	43.2547	0.6
Streptococcus_parasanguinis	Actinomyces_viscosus	43.2547	0.6
Lautropia_mirabilis	Lactobacillus_helveticus	43.935	0.5
Lautropia_mirabilis	Fusobacterium_polymorphum	29.0919	0.5
Lautropia_mirabilis	Pseudomonas_fragi	26.4219	0.7
Lautropia_mirabilis	Pseudomonas_faucium	26.4219	0.7
Lautropia_mirabilis	Haemophilus_haemolyticus	26.4219	0.7
Lautropia_mirabilis	Brevibacterium_senegalense	26.4219	0.7
Lautropia_mirabilis	Arachnia_propionica	26.4219	0.7
Lautropia_mirabilis	Selenomonas_artemidis	26.4219	0.7
Lautropia_mirabilis	Stenotrophomonas_maltophilia	26.4219	0.7
Lautropia_mirabilis	Porphyromonas_bennonis	19.6717	0.8
Porphyromonas_bennonis	Haemophilus_haemolyticus	64.0913	0.5
Porphyromonas_bennonis	Brevibacterium_senegalense	64.0913	0.5
Porphyromonas_bennonis	Arachnia_propionica	64.0913	0.5
Porphyromonas_bennonis	Selenomonas_artemidis	64.0913	0.5
Porphyromonas_bennonis	Stenotrophomonas_maltophilia	64.0913	0.5
Porphyromonas_bennonis	Slackia_piriformis	125.551	0.5
Staphylococcus_taiwanensis	Burkholderia_Burkholderia	81.7207	0.5
Staphylococcus_taiwanensis	Veillonella_ratti	70.8097	0.6
Staphylococcus_taiwanensis	Treponema_medium	70.8097	0.6
Staphylococcus_taiwanensis	Brevibacterium_zhoupengii	70.8097	0.6
Staphylococcus_taiwanensis	Actinomyces_weissii	70.8097	0.6
Staphylococcus_taiwanensis	Phocaeicola_vulgatus	70.8097	0.6
Staphylococcus_taiwanensis	Intestinimonas_butyriciproducens	70.8097	0.6
Staphylococcus_taiwanensis	Coprococcus_hominis	70.8097	0.6
Staphylococcus_taiwanensis	Coprococcus_eutactus	70.8097	0.6
Staphylococcus_taiwanensis	Winkia_neuii	61.8875	0.8
Winkia_neuii	Lactococcus_lactis	47.6544	0.5
Winkia_neuii	Lactococcus_cremoris	53.1951	0.5
Winkia_neuii	Streptococcus_intermedius	81.2512	0.7
Winkia_neuii	Neisseria_oralis	81.2512	0.7
Winkia_neuii	Veillonella_ratti	10.4755	0.7
Winkia_neuii	Treponema_medium	10.4755	0.7
Winkia_neuii	Brevibacterium_zhoupengii	10.4755	0.7
Winkia_neuii	Actinomyces_weissii	10.4755	0.7
Winkia_neuii	Phocaeicola_vulgatus	10.4755	0.7
Winkia_neuii	Intestinimonas_butyriciproducens	10.4755	0.7
Winkia_neuii	Coprococcus_hominis	10.4755	0.7
Winkia_neuii	Coprococcus_eutactus	10.4755	0.7
Roseomonas_mucosa	Pseudomonas_synxantha	42.6786	0.7
Roseomonas_mucosa	Capnocytophaga_sputigena	42.6786	0.7
Roseomonas_mucosa	Acinetobacter_amyesii	42.6786	0.7
Roseomonas_mucosa	Aedoeadaptatus_coli	32.095	0.7
Roseomonas_mucosa	Fusobacterium_massiliense	32.095	0.7
Roseomonas_mucosa	Clostridium_intestinale	32.095	0.7
Roseomonas_mucosa	Roseomonas_vinacea	32.095	0.7
Roseomonas_mucosa	Pseudomonas_aeruginosa	27.1613	0.8
Pseudomonas_aeruginosa	Capnocytophaga_sputigena	78.7075	0.5
Pseudomonas_aeruginosa	Acinetobacter_amyesii	78.7075	0.5
Pseudomonas_aeruginosa	Neisseria_oralis	89.1298	0.5
Pseudomonas_aeruginosa	Aedoeadaptatus_coli	34.8427	0.6
Pseudomonas_aeruginosa	Fusobacterium_massiliense	34.8427	0.6
Pseudomonas_aeruginosa	Clostridium_intestinale	34.8427	0.6
Pseudomonas_aeruginosa	Roseomonas_vinacea	34.8427	0.6
Sphingobium_yanoikuyae	Enterococcus_cecorum	140.705	0.4
Sphingobium_yanoikuyae	Pseudomonas_fragi	29.2299	0.7
Sphingobium_yanoikuyae	Pseudomonas_faucium	29.2299	0.7
Sphingobium_yanoikuyae	Haemophilus_haemolyticus	29.2299	0.7
Sphingobium_yanoikuyae	Brevibacterium_senegalense	29.2299	0.7
Sphingobium_yanoikuyae	Arachnia_propionica	29.2299	0.7
Sphingobium_yanoikuyae	Selenomonas_artemidis	29.2299	0.7
Sphingobium_yanoikuyae	Stenotrophomonas_maltophilia	29.2299	0.7
Sphingobium_yanoikuyae	Streptococcus_thalassemiae	41.4509	0.8
Streptococcus_thalassemiae	Streptococcus_mitis	121.401	0.5
Streptococcus_thalassemiae	Brevibacterium_zhoupengii	63.2768	0.5
Streptococcus_thalassemiae	Actinomyces_weissii	63.2768	0.5
Streptococcus_thalassemiae	Phocaeicola_vulgatus	63.2768	0.5
Streptococcus_thalassemiae	Intestinimonas_butyriciproducens	63.2768	0.5
Streptococcus_thalassemiae	Coprococcus_hominis	63.2768	0.5
Streptococcus_thalassemiae	Coprococcus_eutactus	63.2768	0.5
Streptococcus_thalassemiae	Prevotella_melaninogenica	63.3773	0.5
Streptococcus_thalassemiae	Pseudomonas_fragi	71.3406	0.6
Streptococcus_thalassemiae	Pseudomonas_faucium	71.3406	0.6
Streptococcus_thalassemiae	Haemophilus_haemolyticus	71.3406	0.6
Streptococcus_thalassemiae	Brevibacterium_senegalense	71.3406	0.6
Streptococcus_thalassemiae	Arachnia_propionica	71.3406	0.6
Streptococcus_thalassemiae	Selenomonas_artemidis	71.3406	0.6
Streptococcus_thalassemiae	Stenotrophomonas_maltophilia	71.3406	0.6
Streptococcus_dentisani	Fusobacterium_animalis	97.7555	0.5
Streptococcus_dentisani	Acinetobacter_chengduensis	319.884	0.5
Streptococcus_dentisani	Rothia_mucilaginosa	161.593	0.5
Streptococcus_dentisani	Lactococcus_lactis	59.5621	0.5
Streptococcus_dentisani	Enterobacter_Enterobacter	77.506	0.5
Streptococcus_dentisani	Streptococcus_cristatus	83.3912	0.5
Streptococcus_dentisani	Haemophilus_parainfluenzae	36.9862	0.5
Streptococcus_dentisani	Granulicatella_elegans	57.0695	0.5
Streptococcus_dentisani	Lawsonella_clevelandensis	37.6985	0.6
Streptococcus_dentisani	Streptococcus_taonis	45.9638	0.7
Streptococcus_dentisani	Lactobacillus_delbrueckii	45.9638	0.7
Streptococcus_dentisani	Fusobacterium_nucleatum	45.9638	0.7
Streptococcus_dentisani	Veillonella_parvula	28.1895	0.7
Streptococcus_dentisani	Veillonella_dispar	28.1895	0.7
Streptococcus_dentisani	Streptococcus_lactarius	28.1895	0.7
Streptococcus_dentisani	Streptococcus_infantis	28.1895	0.7
Streptococcus_dentisani	Streptococcus_Streptococcus	28.1895	0.7
Streptococcus_dentisani	Hoylesella_nanceiensis	28.1895	0.7
Streptococcus_dentisani	Actinomyces_viscosus	28.1895	0.7
Streptococcus_dentisani	Streptococcus_australis	36.2634	0.8
Streptococcus_dentisani	Porphyromonas_pasteri	37.5267	0.8
Fusobacterium_polymorphum	Sphingobium_yanoikuyae	59.5445	0.5
Fusobacterium_polymorphum	Selenomonas_dianae	23.9859	0.5
Fusobacterium_polymorphum	Rothia_aeria	75.3338	0.5
Fusobacterium_polymorphum	Pseudomonas_synxantha	40.7824	0.7
Fusobacterium_polymorphum	Capnocytophaga_sputigena	40.7824	0.7
Fusobacterium_polymorphum	Acinetobacter_amyesii	40.7824	0.7
Fusobacterium_polymorphum	Pseudomonas_fragi	17.9264	0.7
Fusobacterium_polymorphum	Pseudomonas_faucium	17.9264	0.7
Fusobacterium_polymorphum	Haemophilus_haemolyticus	17.9264	0.7
Fusobacterium_polymorphum	Brevibacterium_senegalense	17.9264	0.7
Fusobacterium_polymorphum	Arachnia_propionica	17.9264	0.7
Fusobacterium_polymorphum	Selenomonas_artemidis	17.9264	0.7
Fusobacterium_polymorphum	Stenotrophomonas_maltophilia	17.9264	0.7
Fusobacterium_polymorphum	Kingella_bonacorsii	6.472	1
Kingella_bonacorsii	Haemophilus_parainfluenzae	42.7083	0.4
Kingella_bonacorsii	Arachnia_rubra	138.699	0.5
Kingella_bonacorsii	Roseomonas_mucosa	57.749	0.5
Kingella_bonacorsii	Rothia_aeria	50.0273	0.5
Kingella_bonacorsii	Pseudomonas_fragi	28.1273	0.7
Kingella_bonacorsii	Pseudomonas_faucium	28.1273	0.7
Kingella_bonacorsii	Haemophilus_haemolyticus	28.1273	0.7
Kingella_bonacorsii	Brevibacterium_senegalense	28.1273	0.7
Kingella_bonacorsii	Arachnia_propionica	28.1273	0.7
Kingella_bonacorsii	Selenomonas_artemidis	28.1273	0.7
Kingella_bonacorsii	Stenotrophomonas_maltophilia	28.1273	0.7
Kingella_bonacorsii	Pseudomonas_synxantha	27.6015	0.7
Kingella_bonacorsii	Capnocytophaga_sputigena	27.6015	0.7
Kingella_bonacorsii	Acinetobacter_amyesii	27.6015	0.7
Fusobacterium_animalis	Veillonella_parvula	34.768	0.7
Fusobacterium_animalis	Veillonella_dispar	34.768	0.7
Fusobacterium_animalis	Streptococcus_lactarius	34.768	0.7
Fusobacterium_animalis	Streptococcus_infantis	34.768	0.7
Fusobacterium_animalis	Streptococcus_Streptococcus	34.768	0.7
Fusobacterium_animalis	Hoylesella_nanceiensis	34.768	0.7
Fusobacterium_animalis	Actinomyces_viscosus	34.768	0.7
Fusobacterium_animalis	Aerococcus_viridans	32.0305	0.7
Fusobacterium_animalis	Acinetobacter_guillouiae	32.0305	0.7
Fusobacterium_animalis	Acinetobacter_Acinetobacter	32.0305	0.7
Fusobacterium_animalis	Klebsiella_aerogenes	32.0305	0.7
Fusobacterium_animalis	Enterococcus_lemanii	32.0305	0.7
Fusobacterium_animalis	Clostridium_swellfunianum	32.0305	0.7
Fusobacterium_animalis	Diaminobutyricimonas_massiliensis	32.0305	0.7
Fusobacterium_animalis	Catonella_massiliensis	32.0305	0.7
Fusobacterium_animalis	Streptococcus_cristatus	7.32232	1
Streptococcus_cristatus	Rothia_mucilaginosa	76.3865	0.5
Streptococcus_cristatus	Enterobacter_Enterobacter	113.718	0.5
Streptococcus_cristatus	Aerococcus_viridans	75.995	0.7
Streptococcus_cristatus	Acinetobacter_guillouiae	75.995	0.7
Streptococcus_cristatus	Acinetobacter_Acinetobacter	75.995	0.7
Streptococcus_cristatus	Klebsiella_aerogenes	75.995	0.7
Streptococcus_cristatus	Enterococcus_lemanii	75.995	0.7
Streptococcus_cristatus	Clostridium_swellfunianum	75.995	0.7
Streptococcus_cristatus	Diaminobutyricimonas_massiliensis	75.995	0.7
Streptococcus_cristatus	Catonella_massiliensis	75.995	0.7
Streptococcus_cristatus	Veillonella_parvula	27.3537	0.7
Streptococcus_cristatus	Veillonella_dispar	27.3537	0.7
Streptococcus_cristatus	Streptococcus_lactarius	27.3537	0.7
Streptococcus_cristatus	Streptococcus_infantis	27.3537	0.7
Streptococcus_cristatus	Streptococcus_Streptococcus	27.3537	0.7
Streptococcus_cristatus	Hoylesella_nanceiensis	27.3537	0.7
Streptococcus_cristatus	Actinomyces_viscosus	27.3537	0.7
Porphyromonas_pasteri	Haemophilus_haemolyticus	38.9107	0.5
Porphyromonas_pasteri	Brevibacterium_senegalense	38.9107	0.5
Porphyromonas_pasteri	Arachnia_propionica	38.9107	0.5
Porphyromonas_pasteri	Selenomonas_artemidis	38.9107	0.5
Porphyromonas_pasteri	Stenotrophomonas_maltophilia	38.9107	0.5
Porphyromonas_pasteri	Lactobacillus_delbrueckii	58.6959	0.5
Porphyromonas_pasteri	Fusobacterium_nucleatum	58.6959	0.5
Porphyromonas_pasteri	Haemophilus_parainfluenzae	22.2249	0.6
Porphyromonas_pasteri	Veillonella_parvula	27.3991	0.6
Porphyromonas_pasteri	Veillonella_dispar	27.3991	0.6
Porphyromonas_pasteri	Streptococcus_lactarius	27.3991	0.6
Porphyromonas_pasteri	Streptococcus_infantis	27.3991	0.6
Porphyromonas_pasteri	Streptococcus_Streptococcus	27.3991	0.6
Porphyromonas_pasteri	Hoylesella_nanceiensis	27.3991	0.6
Porphyromonas_pasteri	Actinomyces_viscosus	27.3991	0.6
Porphyromonas_pasteri	Streptococcus_australis	2.25	1
Streptococcus_australis	Pseudomonas_fragi	37.5903	0.5
Streptococcus_australis	Pseudomonas_faucium	37.5903	0.5
Streptococcus_australis	Haemophilus_haemolyticus	37.5903	0.5
Streptococcus_australis	Brevibacterium_senegalense	37.5903	0.5
Streptococcus_australis	Arachnia_propionica	37.5903	0.5
Streptococcus_australis	Selenomonas_artemidis	37.5903	0.5
Streptococcus_australis	Stenotrophomonas_maltophilia	37.5903	0.5
Streptococcus_australis	Schaalia_odontolytica	29.8074	0.5
Streptococcus_australis	Hoylesella_nanceiensis	27.6784	0.5
Streptococcus_australis	Actinomyces_viscosus	27.6784	0.5
Streptococcus_australis	Haemophilus_parainfluenzae	19.883	0.6
Streptococcus_australis	Streptococcus_taonis	54.7971	0.6
Streptococcus_australis	Lactobacillus_delbrueckii	54.7971	0.6
Streptococcus_australis	Fusobacterium_nucleatum	54.7971	0.6
Hoylesella_loescheii	Enterococcus_cecorum	91.3333	0.4
Hoylesella_loescheii	Cloacibacterium_normanense	129.44	0.5
Hoylesella_loescheii	Streptococcus_anginosus	2	1
Streptococcus_anginosus	Enterococcus_cecorum	91.3333	0.4
Streptococcus_anginosus	Cloacibacterium_normanense	129.44	0.5
Streptococcus_taonis	Granulicatella_elegans	58.3318	0.4
Streptococcus_taonis	Lawsonella_clevelandensis	21.1075	0.5
Streptococcus_taonis	Porphyromonas_catoniae	98.7719	0.5
Streptococcus_taonis	Porphyromonas_pasteri	58.6959	0.5
Streptococcus_taonis	Lactobacillus_delbrueckii	2	1
Streptococcus_taonis	Fusobacterium_nucleatum	2	1
Fusobacterium_nucleatum	Lactobacillus_delbrueckii	2	1
Lactobacillus_delbrueckii	Granulicatella_elegans	58.3318	0.4
Veillonella_parvula	Prevotella_melaninogenica	32.9342	0.4
Veillonella_parvula	Streptococcus_koreensis	39.2293	0.5
Veillonella_parvula	Veillonella_nakazawae	20.9602	0.5
Veillonella_parvula	Schaalia_odontolytica	25.2299	0.5
Veillonella_parvula	Granulicatella_adiacens	42.65	0.5
Veillonella_parvula	Ihuprevotella_massiliensis	31.6014	0.5
Veillonella_parvula	Streptococcus_australis	27.6784	0.5
Veillonella_parvula	Veillonella_dispar	2	1
Veillonella_parvula	Streptococcus_lactarius	2	1
Veillonella_parvula	Streptococcus_infantis	2	1
Veillonella_parvula	Streptococcus_Streptococcus	2	1
Veillonella_parvula	Hoylesella_nanceiensis	2	1
Veillonella_parvula	Actinomyces_viscosus	2	1
Veillonella_dispar	Prevotella_melaninogenica	32.9342	0.4
Veillonella_dispar	Streptococcus_koreensis	39.2293	0.5
Veillonella_dispar	Schaalia_odontolytica	25.2299	0.5
Veillonella_dispar	Granulicatella_adiacens	42.65	0.5
Veillonella_dispar	Ihuprevotella_massiliensis	31.6014	0.5
Veillonella_dispar	Streptococcus_australis	27.6784	0.5
Veillonella_dispar	Streptococcus_lactarius	2	1
Veillonella_dispar	Streptococcus_infantis	2	1
Veillonella_dispar	Streptococcus_Streptococcus	2	1
Veillonella_dispar	Hoylesella_nanceiensis	2	1
Veillonella_dispar	Actinomyces_viscosus	2	1
Streptococcus_lactarius	Prevotella_melaninogenica	32.9342	0.4
Streptococcus_lactarius	Streptococcus_koreensis	39.2293	0.5
Streptococcus_lactarius	Schaalia_odontolytica	25.2299	0.5
Streptococcus_lactarius	Granulicatella_adiacens	42.65	0.5
Streptococcus_lactarius	Ihuprevotella_massiliensis	31.6014	0.5
Streptococcus_lactarius	Streptococcus_australis	27.6784	0.5
Streptococcus_lactarius	Streptococcus_infantis	2	1
Streptococcus_lactarius	Streptococcus_Streptococcus	2	1
Streptococcus_lactarius	Hoylesella_nanceiensis	2	1
Streptococcus_lactarius	Actinomyces_viscosus	2	1
Streptococcus_infantis	Prevotella_melaninogenica	32.9342	0.4
Streptococcus_infantis	Schaalia_odontolytica	25.2299	0.5
Streptococcus_infantis	Granulicatella_adiacens	42.65	0.5
Streptococcus_infantis	Ihuprevotella_massiliensis	31.6014	0.5
Streptococcus_infantis	Streptococcus_australis	27.6784	0.5
Streptococcus_infantis	Streptococcus_Streptococcus	2	1
Streptococcus_infantis	Hoylesella_nanceiensis	2	1
Streptococcus_infantis	Actinomyces_viscosus	2	1
Streptococcus_Streptococcus	Prevotella_melaninogenica	32.9342	0.4
Streptococcus_Streptococcus	Schaalia_odontolytica	25.2299	0.5
Streptococcus_Streptococcus	Granulicatella_adiacens	42.65	0.5
Streptococcus_Streptococcus	Ihuprevotella_massiliensis	31.6014	0.5
Streptococcus_Streptococcus	Streptococcus_australis	27.6784	0.5
Streptococcus_Streptococcus	Hoylesella_nanceiensis	2	1
Streptococcus_Streptococcus	Actinomyces_viscosus	2	1
Actinomyces_viscosus	Ihuprevotella_massiliensis	31.6014	0.5
Actinomyces_viscosus	Hoylesella_nanceiensis	2	1
Hoylesella_nanceiensis	Granulicatella_adiacens	42.65	0.5
Hoylesella_nanceiensis	Ihuprevotella_massiliensis	31.6014	0.5
Pseudomonas_synxantha	Pseudomonas_Pseudomonas	32.0406	0.4
Pseudomonas_synxantha	Ihuprevotella_massiliensis	89.8389	0.5
Pseudomonas_synxantha	Pseudomonas_aeruginosa	78.7075	0.5
Pseudomonas_synxantha	Escherichia_Shigella	150.402	0.5
Pseudomonas_synxantha	Capnocytophaga_sputigena	2	1
Pseudomonas_synxantha	Acinetobacter_amyesii	2	1
Acinetobacter_amyesii	Ihuprevotella_massiliensis	89.8389	0.5
Acinetobacter_amyesii	Escherichia_Shigella	150.402	0.5
Acinetobacter_amyesii	Capnocytophaga_sputigena	2	1
Capnocytophaga_sputigena	Ihuprevotella_massiliensis	89.8389	0.5
Capnocytophaga_sputigena	Escherichia_Shigella	150.402	0.5
Aedoeadaptatus_urinae	Helicobacter_pylori	64.9332	0.5
Aedoeadaptatus_urinae	Veillonella_Veillonella	132.204	0.5
Aedoeadaptatus_urinae	Porphyromonas_bennonis	125.551	0.5
Aedoeadaptatus_urinae	Pseudomonas_kuykendallii	2	1
Aedoeadaptatus_urinae	Slackia_piriformis	2	1
Slackia_piriformis	Pseudomonas_kuykendallii	2	1
Pseudomonas_kuykendallii	Helicobacter_pylori	64.9332	0.5
Pseudomonas_kuykendallii	Porphyromonas_bennonis	125.551	0.5
Streptococcus_intermedius	Actinomyces_oris	67.121	0.5
Streptococcus_intermedius	Staphylococcus_taiwanensis	78.5954	0.5
Streptococcus_intermedius	Pseudomonas_aeruginosa	89.1298	0.5
Streptococcus_intermedius	Neisseria_oralis	2	1
Neisseria_oralis	Actinomyces_oris	67.121	0.5
Neisseria_oralis	Staphylococcus_taiwanensis	78.5954	0.5
Streptococcus_sobrinus	Tepidimonas_arfidensis	65.5	0.5
Streptococcus_sobrinus	Escherichia_Shigella	186.798	0.5
Streptococcus_sobrinus	Lactobacillus_crispatus	2	1
Streptococcus_sobrinus	Ruminococcoides_bili	2	1
Streptococcus_sobrinus	Enterococcus_faecium	2	1
Lactobacillus_crispatus	Tepidimonas_arfidensis	65.5	0.5
Lactobacillus_crispatus	Escherichia_Shigella	186.798	0.5
Lactobacillus_crispatus	Ruminococcoides_bili	2	1
Lactobacillus_crispatus	Enterococcus_faecium	2	1
Enterococcus_faecium	Tepidimonas_arfidensis	65.5	0.5
Enterococcus_faecium	Ruminococcoides_bili	2	1
Ruminococcoides_bili	Tepidimonas_arfidensis	65.5	0.5
Ruminococcoides_bili	Escherichia_Shigella	186.798	0.5
Enterococcus_faecalis	Hafnia_alvei	2	1
Veillonella_ratti	Veillonella_massiliensis	28.5017	0.4
Veillonella_ratti	Granulicatella_elegans	20.7694	0.5
Veillonella_ratti	Streptococcus_thalassemiae	63.2768	0.5
Veillonella_ratti	Treponema_medium	2	1
Veillonella_ratti	Brevibacterium_zhoupengii	2	1
Veillonella_ratti	Actinomyces_weissii	2	1
Veillonella_ratti	Phocaeicola_vulgatus	2	1
Veillonella_ratti	Intestinimonas_butyriciproducens	2	1
Veillonella_ratti	Coprococcus_hominis	2	1
Veillonella_ratti	Coprococcus_eutactus	2	1
Treponema_medium	Granulicatella_elegans	20.7694	0.5
Treponema_medium	Streptococcus_thalassemiae	63.2768	0.5
Treponema_medium	Brevibacterium_zhoupengii	2	1
Treponema_medium	Actinomyces_weissii	2	1
Treponema_medium	Phocaeicola_vulgatus	2	1
Treponema_medium	Intestinimonas_butyriciproducens	2	1
Treponema_medium	Coprococcus_hominis	2	1
Treponema_medium	Coprococcus_eutactus	2	1
Brevibacterium_zhoupengii	Actinomyces_weissii	2	1
Brevibacterium_zhoupengii	Phocaeicola_vulgatus	2	1
Brevibacterium_zhoupengii	Intestinimonas_butyriciproducens	2	1
Brevibacterium_zhoupengii	Coprococcus_hominis	2	1
Brevibacterium_zhoupengii	Coprococcus_eutactus	2	1
Actinomyces_weissii	Phocaeicola_vulgatus	2	1
Actinomyces_weissii	Intestinimonas_butyriciproducens	2	1
Actinomyces_weissii	Coprococcus_hominis	2	1
Actinomyces_weissii	Coprococcus_eutactus	2	1
Phocaeicola_vulgatus	Intestinimonas_butyriciproducens	2	1
Phocaeicola_vulgatus	Coprococcus_hominis	2	1
Phocaeicola_vulgatus	Coprococcus_eutactus	2	1
Intestinimonas_butyriciproducens	Coprococcus_hominis	2	1
Intestinimonas_butyriciproducens	Coprococcus_eutactus	2	1
Coprococcus_eutactus	Coprococcus_hominis	2	1
Blautia_parvula	Acinetobacter_chinensis	2	1
Streptococcus_thermophilus	Photobacterium_toruni	2	1
Streptococcus_thermophilus	Photobacterium_carnosum	2	1
Streptococcus_thermophilus	Sphingobium_cloacae	2	1
Streptococcus_thermophilus	Agathobacter_rectalis	2	1
Photobacterium_toruni	Photobacterium_carnosum	2	1
Photobacterium_toruni	Sphingobium_cloacae	2	1
Photobacterium_toruni	Agathobacter_rectalis	2	1
Photobacterium_carnosum	Sphingobium_cloacae	2	1
Photobacterium_carnosum	Agathobacter_rectalis	2	1
Agathobacter_rectalis	Sphingobium_cloacae	2	1
Pseudomonas_fragi	Cloacibacterium_caeni	69.0416	0.4
Pseudomonas_fragi	Porphyromonas_pasteri	38.9107	0.5
Pseudomonas_fragi	Porphyromonas_bennonis	64.0913	0.5
Pseudomonas_fragi	Fusobacterium_periodonticum	123.105	0.5
Pseudomonas_fragi	Pseudomonas_faucium	2	1
Pseudomonas_fragi	Haemophilus_haemolyticus	2	1
Pseudomonas_fragi	Brevibacterium_senegalense	2	1
Pseudomonas_fragi	Arachnia_propionica	2	1
Pseudomonas_fragi	Selenomonas_artemidis	2	1
Pseudomonas_fragi	Stenotrophomonas_maltophilia	2	1
Pseudomonas_faucium	Cloacibacterium_caeni	69.0416	0.4
Pseudomonas_faucium	Porphyromonas_pasteri	38.9107	0.5
Pseudomonas_faucium	Porphyromonas_bennonis	64.0913	0.5
Pseudomonas_faucium	Fusobacterium_periodonticum	123.105	0.5
Pseudomonas_faucium	Haemophilus_haemolyticus	2	1
Pseudomonas_faucium	Brevibacterium_senegalense	2	1
Pseudomonas_faucium	Arachnia_propionica	2	1
Pseudomonas_faucium	Selenomonas_artemidis	2	1
Pseudomonas_faucium	Stenotrophomonas_maltophilia	2	1
Haemophilus_haemolyticus	Cloacibacterium_caeni	69.0416	0.4
Haemophilus_haemolyticus	Fusobacterium_periodonticum	123.105	0.5
Haemophilus_haemolyticus	Brevibacterium_senegalense	2	1
Haemophilus_haemolyticus	Arachnia_propionica	2	1
Haemophilus_haemolyticus	Selenomonas_artemidis	2	1
Haemophilus_haemolyticus	Stenotrophomonas_maltophilia	2	1
Brevibacterium_senegalense	Cloacibacterium_caeni	69.0416	0.4
Brevibacterium_senegalense	Arachnia_propionica	2	1
Brevibacterium_senegalense	Selenomonas_artemidis	2	1
Brevibacterium_senegalense	Stenotrophomonas_maltophilia	2	1
Arachnia_propionica	Cloacibacterium_caeni	69.0416	0.4
Arachnia_propionica	Selenomonas_artemidis	2	1
Arachnia_propionica	Stenotrophomonas_maltophilia	2	1
Stenotrophomonas_maltophilia	Selenomonas_artemidis	2	1
Selenomonas_artemidis	Cloacibacterium_caeni	69.0416	0.4
Aedoeadaptatus_coli	Fusobacterium_massiliense	2	1
Aedoeadaptatus_coli	Clostridium_intestinale	2	1
Aedoeadaptatus_coli	Roseomonas_vinacea	2	1
Fusobacterium_massiliense	Clostridium_intestinale	2	1
Fusobacterium_massiliense	Roseomonas_vinacea	2	1
Roseomonas_vinacea	Clostridium_intestinale	2	1
Aerococcus_viridans	Streptococcus_sanguinis	60.6478	0.5
Aerococcus_viridans	Fusobacterium_periodonticum	81.9182	0.5
Aerococcus_viridans	Pseudomonas_yangonensis	30.1234	0.5
Aerococcus_viridans	Acinetobacter_guillouiae	2	1
Aerococcus_viridans	Acinetobacter_Acinetobacter	2	1
Aerococcus_viridans	Klebsiella_aerogenes	2	1
Aerococcus_viridans	Enterococcus_lemanii	2	1
Aerococcus_viridans	Clostridium_swellfunianum	2	1
Aerococcus_viridans	Diaminobutyricimonas_massiliensis	2	1
Aerococcus_viridans	Catonella_massiliensis	2	1
Acinetobacter_guillouiae	Acinetobacter_Acinetobacter	2	1
Acinetobacter_guillouiae	Klebsiella_aerogenes	2	1
Acinetobacter_guillouiae	Enterococcus_lemanii	2	1
Acinetobacter_guillouiae	Clostridium_swellfunianum	2	1
Acinetobacter_guillouiae	Diaminobutyricimonas_massiliensis	2	1
Acinetobacter_guillouiae	Catonella_massiliensis	2	1
Acinetobacter_Acinetobacter	Klebsiella_aerogenes	2	1
Acinetobacter_Acinetobacter	Enterococcus_lemanii	2	1
Acinetobacter_Acinetobacter	Clostridium_swellfunianum	2	1
Acinetobacter_Acinetobacter	Diaminobutyricimonas_massiliensis	2	1
Acinetobacter_Acinetobacter	Catonella_massiliensis	2	1
Klebsiella_aerogenes	Enterococcus_lemanii	2	1
Klebsiella_aerogenes	Clostridium_swellfunianum	2	1
Klebsiella_aerogenes	Diaminobutyricimonas_massiliensis	2	1
Klebsiella_aerogenes	Catonella_massiliensis	2	1
Enterococcus_lemanii	Clostridium_swellfunianum	2	1
Enterococcus_lemanii	Diaminobutyricimonas_massiliensis	2	1
Enterococcus_lemanii	Catonella_massiliensis	2	1
Clostridium_swellfunianum	Diaminobutyricimonas_massiliensis	2	1
Clostridium_swellfunianum	Catonella_massiliensis	2	1
Catonella_massiliensis	Diaminobutyricimonas_massiliensis	2	1
Cardiobacterium_hominis	Serratia_plymuthica	2	1
Serratia_plymuthica	Cloacibacterium_caeni	128.234	0.5
Serratia_plymuthica	Cloacibacterium_normanense	145.354	0.5
Kingella_Kingella	Granulicatella_adiacens	59.0359	0.4
Kingella_Kingella	Ihuprevotella_massiliensis	66.4361	0.4
Kingella_Kingella	Cloacibacterium_normanense	72.4806	0.4
Kingella_Kingella	Actinomyces_oris	74.1349	0.5
Kingella_Kingella	Staphylococcus_taiwanensis	81.7207	0.5
Kingella_Kingella	Brevibacterium_ravenspurgense	2	1
Kingella_Kingella	Romboutsia_timonensis	2	1
Kingella_Kingella	Intestinibacter_bartlettii	2	1
Kingella_Kingella	Collinsella_aerofaciens	2	1
Kingella_Kingella	Anaerobutyricum_hallii	2	1
Kingella_Kingella	Burkholderia_Burkholderia	2	1
Brevibacterium_ravenspurgense	Ihuprevotella_massiliensis	66.4361	0.4
Brevibacterium_ravenspurgense	Cloacibacterium_normanense	72.4806	0.4
Brevibacterium_ravenspurgense	Actinomyces_oris	74.1349	0.5
Brevibacterium_ravenspurgense	Staphylococcus_taiwanensis	81.7207	0.5
Brevibacterium_ravenspurgense	Romboutsia_timonensis	2	1
Brevibacterium_ravenspurgense	Intestinibacter_bartlettii	2	1
Brevibacterium_ravenspurgense	Collinsella_aerofaciens	2	1
Brevibacterium_ravenspurgense	Anaerobutyricum_hallii	2	1
Brevibacterium_ravenspurgense	Burkholderia_Burkholderia	2	1
Romboutsia_timonensis	Ihuprevotella_massiliensis	66.4361	0.4
Romboutsia_timonensis	Cloacibacterium_normanense	72.4806	0.4
Romboutsia_timonensis	Staphylococcus_taiwanensis	81.7207	0.5
Romboutsia_timonensis	Intestinibacter_bartlettii	2	1
Romboutsia_timonensis	Collinsella_aerofaciens	2	1
Romboutsia_timonensis	Anaerobutyricum_hallii	2	1
Romboutsia_timonensis	Burkholderia_Burkholderia	2	1
Intestinibacter_bartlettii	Cloacibacterium_normanense	72.4806	0.4
Intestinibacter_bartlettii	Staphylococcus_taiwanensis	81.7207	0.5
Intestinibacter_bartlettii	Collinsella_aerofaciens	2	1
Intestinibacter_bartlettii	Anaerobutyricum_hallii	2	1
Intestinibacter_bartlettii	Burkholderia_Burkholderia	2	1
Collinsella_aerofaciens	Cloacibacterium_normanense	72.4806	0.4
Collinsella_aerofaciens	Staphylococcus_taiwanensis	81.7207	0.5
Collinsella_aerofaciens	Anaerobutyricum_hallii	2	1
Collinsella_aerofaciens	Burkholderia_Burkholderia	2	1
Burkholderia_Burkholderia	Anaerobutyricum_hallii	2	1
Anaerobutyricum_hallii	Staphylococcus_taiwanensis	81.7207	0.5
Bartonella_gabonensis	Alloprevotella_tannerae	2	1
