# Supplementary material for: Profiling of the tumor-associated microbiome in patients with hepatocellular carcinoma
Source: Gut Pathog. 2025 Jul 10;17:53. doi: 10.1186/s13099-025-00727-y (PMC12243435; doi:10.1186/s13099-025-00727-y)
Supplement: Supplementary file 5 — Supplementary Material 5 [file 13099_2025_727_MOESM5_ESM.xlsx]

## Sheet: Paraffin
				SOR32	SOR34	SOR40	SOR41	SOR43	SOR49	SOR57	SOR33	SOR37	SOR38	SOR45	SOR95	SOR82	SOR39	SOR44	SOR98	SOR42	SOR58	SOR36	SOR75	SOR70	SOR73	SOR78
			Reads	1118	1230	191	1800	5494	7158	4537	424	256	550	7825	724	3832	1430	3896	4046	10818	4838	0	0	2914	3351	3392
			site	Magdeburg	Magdeburg	Magdeburg	Magdeburg	Magdeburg	Berlin	Magdeburg	Berlin	Magdeburg	Magdeburg	Magdeburg	Aachen	Nice	Magdeburg	Magdeburg	Leuven	Magdeburg	Magdeburg	Magdeburg	Magdeburg	Magdeburg	Magdeburg	Magdeburg
			PatID	1001110	1001080	1001086	1001107	1001034	1007010	1001108	1004010	1001102	1001074	1001010	1010010	1902010	1001062	1001115	1501012	1001061	1001119	1001072	1001080	1001115	1001062	1001078
			sex	male	male	male	male	male	male	male	male	male	male	male	male	male	female	female	female	male	male	female	male	female	female	female
			age	54	75	82	54	66	61	66	59	79	58	72	76	75	60	68	73	71	66	64	75	68	60	72
			diagnosis	HCC	HCC	HCC	HCC	HCC	HCC	HCC	HCC	HCC	HCC	HCC	HCC	HCC	HCC	HCC	HCC	non-HCC	non-HCC	non-HCC	non-tumoral	non-tumoral	non-tumoral	non-tumoral
			responder	A	A	A	A	A	B	A	B	B	A	B	A		A	B	B	B	B	B	A	B	A	B
			HCC_stage	ablative	ablative	ablative	ablative	ablative	ablative	ablative	palliative	palliative	palliative	palliative	palliative	unknown	ablative	ablative	palliative	palliative	palliative	ablative	ablative	ablative	ablative	palliative
			Child_Pugh_Score	B	A	A	A	A	A	A	A	A	A	A	A	A	A	A	A	A	A	A	A	A	A	A
			HCC_Etiology	alcohol	nash	alcohol	alcohol		viral	nash	viral	nash	nash		nash	viral	viral	nash	viral	nash	alcohol	alcohol	nash	nash	viral	viral
			survival>16m	yes	yes	yes	yes	no	no	yes	no	no	yes	no	yes		yes	no	no	no	no	no	yes	no	yes	no
			BCLC_Stage	A	B	A	B	B	A	B	C	C	B	B	C	C	A	B	C	C	C	A	B	B	A	C
Order genus	Order FFPE		Specimen	1951/15	15090/15-1	5670/14	16578/14	17580/11-1	42786/12	1140/15	E25658/12	17250/14	8281/13	4769/11	13575/15-A1	664/11-AF	260/13	2764/15-1	2748/15	18274/10	4820/15	7012/13	14739/13-2	13334/15	17753/11	14994/13-2	lca_tax_slv	Phylum	Order	Class	Family	Genus	NCBI annotation (First hit with the highest coverage)	Closest Related Taxon	Described habitat/Expected habitat
1	126	ASV53	AGGGTTTGATTATGGCTCAGGATGAACGCTAGCGGAAGGCCTAACACATGCAAGTCGAGCGGTATTTGGTAGCTTGCTACTAGAGAGAGCGGCGTACGGGTGCGTAACATGTGTGCAACCTACCCTTATCAAGGGGATAGCCATTCGAAAGGATGATTAATACCCTATAATATATCAGGTGGCATCATTTGATATTGAAAGCTACGGTGGATAAGGATGGGCACGCACAAGATTAGCTAGTTGGTAAGGTAACGGCTTACCAAGGCGATGATCTTTAGGGGTCCTGAGAGGGAGATCCCCCACACTGGGACTGAGACACGGCCCAGACTCCTACGGGAGGCAGCA	0	0	0	0	0	0	0	0	0	0	0	185	0	0	0	96	0	0	0	0	0	0	0	Unclassified						10% Similar to Kaistella palustris DSM 21579	Kaistella palustris	Paraffin
2	301	ASV459	AGGGTTTGATTATGGCTCAGATTGAACGCTGGCGGCAGGCTTAACACATGCAAGTCGAGCGGGAATAGGTAGCTTGCTACTGAATTCTAGCGGCGGACGGGTGAGTAAAGCTTAGGAATCTGCCATTTAGTGGGGGACAACATTCCGAAAGGGATGCTAATACCGCATACGTCCTACGGGAGAAAGCAGGGGATCACTTGTGACCTTGCGCTAAATGATGAGCCTAAGTCGGATTAGCTAGTTGGTGGGGTAAAGGCCTACCAAGGCGACGATCTGTAGCGGGTCTGAGAGGATGATCCGCCACACTGGGACTGAGACACGGCCCAGACTCCTACGGGAGGCAGCA	0	0	0	0	0	0	0	0	0	0	0	0	0	0	0	0	0	0	0	0	0	101	0	Bacteria	Proteobacteria	Gammaproteobacteria	Pseudomonadales	Moraxellaceae	Acinetobacter	Acinetobacter amyesii	Acinetobacter amyesii	Paraffin
3	302	ASV178	AGGGTTTGATTATGGCTCAGATTGAACGCTGGCGGCAGGCTTAACACATGCAAGTCGAGCGGATGAAGGGAGCTTGCTCCTGGATTCAGCGGCGGACGGGTGAGTAATGCTTAGGAATCTGCCTATTAGTGGGGGACAACAGTTGGAAACGACTGCTAATACCGCATACGCCCTACGGGGGAAAGGAGGGGATCTTCGGACCTTTCGCTAATAGATGAGCCTAAGTCGGATTAGCTAGTTGGTGGGGTAAAGGCCTACCAAGGCGACGATCTGTAGCGGGTCTGAGAGGATGATCCGCCACACTGGGACTGAGACACGGCCCAGACTCCTACGGGAGGCAGCA	0	0	0	0	0	0	0	0	0	0	0	0	0	0	0	153	0	0	0	0	0	0	0	Bacteria	Proteobacteria	Gammaproteobacteria	Pseudomonadales	Moraxellaceae	Acinetobacter	Acinetobacter chengduensis strain WCHAc060005	Acinetobacter chengduensis	Paraffin
4	303	ASV995	AGGGTTTGATTCTGGCTCAGATTGAACGCTGGCGGCAGGCTTAACACATGCAAGTCGAGCGGATGAAGGGAGCTTGCTCCTGGATTCAGCGGCGGACGGGTGAGTAATGCTTAGGAATCTGCCTATTAGTGGGGGACAACAGTTGGAAACGACTGCTAATACCGCATACGCCCTACGGGGGAAAGGAGGGGATCTTCGGACCTTTCGCTAATAGATGAGCCTAAGTCAGATTAGCTAGTTGGTGGGGTAAAGGCCTACCAAGGCGACGATCTGTAGCGGGTCTGAGAGGATGATCCGCCACACTGGGACTGAGACACGGCCCAGACTCCTACGGGAGGCAGCA	0	0	5	0	0	0	0	0	0	0	0	0	0	0	0	0	0	0	0	0	0	0	0	Bacteria	Proteobacteria	Gammaproteobacteria	Pseudomonadales	Moraxellaceae	Acinetobacter	Acinetobacter chengduensis strain WCHAc060005 16S ribosomal RNA, partial sequence	Acinetobacter chengduensis	Paraffin
5	304	ASV974	AGAGTTCGATTATGGCTCAGATTGAACGCTGGCGGCAGGCTTAACACATGCAAGTCGAGCGGGGATTGGGTGCTTGCACCTAATCTTAGCGGCGGACGGGTGAGTAATGCTTAGGAATCTGCCATTTAGTGGGGGACAACATTCCGAAAGGGATGCTAATACCGCATACGCCCTACGGGGGAAAGCAGGGGATCATTAGACCTTGCGCTATCAGATGAGCCTAGGTCGGATTAGCTAGTTGGTGAGGTAATGGCTCACCAAGGCGACGATCCGTAACTGGTCTGAGAGGATGATCAGTCACACTGGAACTGAGACACGGTCCAGACTCCTACGGGAGGCAGCA	18	0	0	0	0	0	0	0	0	0	0	0	0	0	0	0	0	0	0	0	0	0	0	Unclassified						Acinetobacter chinensis strain WCHAc010005 16S ribosomal RNA, complete sequence	Acinetobacter chinensis	Paraffin
6	305	ASV452	AGGGTTTGATTATGGCTCAGATTGAACGCTGGCGGCAGGCTTAACACATGCAAGTCGAGCGGGGGAGGTTGCTTCGGTAACTGACCTAGCGGCGGACGGGTGAGTAATACTTAGGAATCTGCCTATTAATGGGGGACAACATCTCGAAAGGGATGCTAATACCGCATACGCCCTACGGGGGAAAGCAGGGGATCACTTGTGACCTTGCGTTAATAGATGAGCCTAAGTCGGATTAGCTAGTTGGTGGGGTAAAGGCCTACCAAGGCGACGATCTGTAGCGGGTCTGAGAGGATGATCCGCCACACTGGGACTGAGACACGGCCCAGACTCCTACGGGAGGCAGCA	0	0	0	0	0	0	0	0	0	0	101	0	0	0	0	0	0	0	0	0	0	0	0	Bacteria	Proteobacteria	Gammaproteobacteria	Pseudomonadales	Moraxellaceae	Acinetobacter	Acinetobacter guillouiae strain ATCC 11171 16S ribosomal RNA, partial sequence	Acinetobacter guillouiae	Paraffin
7	306	ASV255	AGGGTTTGATTATGGCTCAGATTGAACGCTGGCGGCAGGCTTAACACATGCAAGTCGAGCGGGGAAGGGTAGCTTGCTACCTGACCTAGCGGCGGACGGGTGAGTAATGCTTAGGAATCTGCCTATTAGTGGGGGACAACATTCCGAAAGGAATGCTAATACCGCATACGCCCTACGGGGGAAAGCAGGGGATCTTCGGACCTTGCGCTAATAGATGAGCCTAAGTCAGATTAGCTAGTTGGTGGGGTAAAGGCCTACCAAGGCGACGATCTGTAGCGGGTCTGAGAGGATGATCCGCCACACTGGGACTGAGACACGGCCCAGACTCCTACGGGAGGCAGCA	0	0	0	0	0	0	0	0	0	0	0	0	0	0	135	0	0	0	0	0	0	0	0	Bacteria	Proteobacteria	Gammaproteobacteria	Pseudomonadales	Moraxellaceae	Acinetobacter	Acinetobacter johnsonii strain ATCC 17909 16S ribosomal RNA gene, partial sequence	Acinetobacter johnsonii	Paraffin
8	307	ASV911	AGGGTTTGATTCTGGCTCAGATTGAACGCTGGCGGCAGGCTTAACACATGCAAGTCGAGCGGGGTGATGTAGCTTGCTACATTACCTAGCGGCGGACGGGTGAGTAATGCTTAGGAATCTGCCTATTAGTGGGGGACAACATTCCGAAAGGAATGCTAATACCGCATACGCCCTACGGGGGAAAGCAGGGGATCTTCGGACCTTGCGCTAATAGATGAGCCTAAGTCAGATTAGCTAGTTGGTGGGGTAAAGGCCTACCAAGGCGACGATCTGTAGCGGGTCTGAGAGGATGATCCGCCACACTGGGACTGAGACACGGCCCAGACTCCTACGGGAGGCAGCA	0	0	0	0	0	0	0	0	0	0	36	0	0	0	0	0	0	0	0	0	0	0	0	Bacteria	Proteobacteria	Gammaproteobacteria	Pseudomonadales	Moraxellaceae	Acinetobacter	Acinetobacter johnsonii strain FDAARGOS_910 chromosome, complete genome	Acinetobacter johnsonii	Paraffin
9	308	ASV154	AGGGTTTGATTATGGCTCAGATTGAACGCTGGCGGCAGGCTTAACACATGCAAGTCGAGCGGAGATGAGGTGCTTGCACCTTATCTTAGCGGCGGACGGGTGAGTAATGCTTAGGAATCTGCCTATTAGTGGGGGACAACATTCCGAAAGGGATGCTAATACCGCATACGTCCTACGGGAGAAAGCAGGGGATCTTCGGACCTTGCGCTAATAGATGAGCCTAAGTCGGATTAGCTAGTTGGTGGGGTAAAGGCCTACCAAGGCGACGATCTGTAGCGGGTCTGAGAGGATGATCCGCCACACTGGGACTGAGACACGGCCCAGACTCCTACGGGAGGCAGCA	0	0	0	0	0	0	0	0	0	0	0	0	0	0	0	164	0	0	0	0	0	0	0	Bacteria	Proteobacteria	Gammaproteobacteria	Pseudomonadales	Moraxellaceae	Acinetobacter	Acinetobacter junii strain ATCC 17908	Acinetobacter junii	Paraffin
10	309	ASV417	AGGGTTTGATTATGGCTCAGATTGAACGCTGGCGGCAGGCTTAACACATGCAAGTCGAGCGGAGATGAGGTGCTTGCACCTTATCTTAGCGGCGGACGGGTGAGTAATGCTTAGGAATCTGCCTATTAGTGGGGGACAACATTTCGAAAGGAATGCTAATACCGCATACGCCCTACGGGGGAAAGCAGGGGATCTTCGGACCTTGCGCTAATAGATGAGCCTAAGTCGGATTAGCTAGTTGGTGGGGTAAAGGCCTACCAAGGCGACGATCTGTAGCGGGTCTGAGAGGATGATCCGCCACACTGGGACTGAGACACGGCCCAGACTCCTACGGGAGGCAGCA	0	0	0	0	0	0	0	0	0	0	106	0	0	0	0	0	0	0	0	0	0	0	0	Bacteria	Proteobacteria	Gammaproteobacteria	Pseudomonadales	Moraxellaceae	Acinetobacter	Acinetobacter junii strain ATCC 17908 16S ribosomal RNA, partial sequence	Acinetobacter junii	Paraffin
11	310	ASV454	AGGGTTTGATTATGGCTCAGATTGAACGCTGGCGGCAGGCTTAACACATGCAAGTCGAGCGGAGATGAGGTGCTTGCACCTTATCTTAGCGGCGGACGGGTGAGTAAAGCTTAGGAATCTGCCTATTAGTGGGGGACAACATTCCGAAAGGGATGCTAATACCGCATACGTCCTACGGGAGAAAGCAGGGGATCACTTGTGACCTTGCGCTAATAGATGAGCCTAAGTCGGATTAGCTAGTTGGTGGGGTAAAGGCCTACCAAGGCGACGATCTGTAGCGGGTCTGAGAGGATGATCCGCCACACTGGGACTGAGACACGGCCCAGACTCCTACGGGAGGCAGCA	0	0	0	0	0	101	0	0	0	0	0	0	0	0	0	0	0	0	0	0	0	0	0	Bacteria	Proteobacteria	Gammaproteobacteria	Pseudomonadales	Moraxellaceae	Acinetobacter	Acinetobacter junii strain ATCC 17908 16S ribosomal RNA, partial sequence	Acinetobacter junii	Paraffin
12	311	ASV316	AGGGTTAGATTATGGCTCAGATTGAACGCTGGCGGCAGGCTTAACACATGCAAGTCGAGCGGGGAAAAGTAGCTTGCTACTTTACCTAGCGGCGGACGGGTGAGTAATGCTTAGGAATCTGCCTATTAGTGGGGGACAACATTTCGAAAGGAATGCTAATACCGCATACGTCCTACGGGAGAAAGCAGGGGACCTTCGGGCCTTGCGCTAATAGATGAGCCTAAGTCGGATTAGCTAGTTGGTGGGGTAAAGGCCTACCAAGGCGACGATCTGTAGCGGGTCTGAGAGGATGATCCGCCACACTGGGACTGAGACACGGCCCAGACTCCTACGGGAGGCAGCA	0	0	0	0	0	0	0	0	0	0	124	0	0	0	0	0	0	0	0	0	0	0	0	Bacteria	Proteobacteria	Gammaproteobacteria	Pseudomonadales	Moraxellaceae	Acinetobacter	Acinetobacter lwoffii strain DSM 2403 chromosome, complete genome	Acinetobacter lwoffii	Paraffin
13	312	ASV818	AGGGTTAGATTATGGCTCAGATTGAACGCTGGCGGCAGGCTTAACACATGCAAGTCGAGCGGGGAAAAGTAGCTTGCTACTTTACCTAGCGGCGGACGGGTGAGTAATGCTTAGGAATCTGCCTATTAGTGGGGGACAACATCTCGAAAGGGATGCTAATACCGCATACGTCCTACGGGAGAAAGCAGGGGACCTTCGGGCCTTGCGCTAATAGATGAGCCTAAGTCGGATTAGCTAGTTGGTGGGGTAAAGGCCTACCAAGGCGACGATCTGTAGCGGGTCTGAGAGGATGATCCGCCACACTGGGACTGAGACACGGCCCAGACTCCTACGGGAGGCAGCA	0	0	0	0	0	0	55	0	0	0	0	0	0	0	0	0	0	0	0	0	0	0	0	Bacteria	Proteobacteria	Gammaproteobacteria	Pseudomonadales	Moraxellaceae	Acinetobacter	Acinetobacter lwoffii strain DSM 2403 chromosome, complete genome	Acinetobacter lwoffii	Paraffin
14	313	ASV852	AGGGTTTGATCATGGCTCAGATTGAACGCTGGCGGCAGGCTTAACACATGCAAGTCGAGCGGGGAAAAGTAGCTTGCTACTTTACCTAGCGGCGGACGGGTGAGTAATGCTTAGGAATCTGCCTATTAGTGGGGGACAACATCTCGAAAGGGATGCTAATACCGCATACGTCCTACGGGAGAAAGCAGGGGACCTTCGGGCCTTGCGCTAATAGATGAGCCTAAGTCGGATTAGCTAGTTGGTGGGGTAAAGGCCTACCAAGGCGACGATCTGTAGCGGGTCTGAGAGGATGATCCGCCACACTGGGACTGAGACACGGCCCAGACTCCTACGGGAGGCAGCA	0	0	0	0	0	0	49	0	0	0	0	0	0	0	0	0	0	0	0	0	0	0	0	Bacteria	Proteobacteria	Gammaproteobacteria	Pseudomonadales	Moraxellaceae	Acinetobacter	Acinetobacter lwoffii strain DSM 2403 chromosome, complete genome	Acinetobacter lwoffii	Paraffin
15	314	ASV901	AGAGTTTGATTATGGCTCAGATTGAACGCTGGCGGCAGGCTTAACACATGCAAGTCGAGCGGGGAAAGGTAGCTTGCTACCTGACCTAGCGGCGGACGGGTGAGTAATGCTTAGGAATCTGCCTATTAGTGGGGGACAACATCTCGAAAGGGATGCTAATACCGCATACGTCCTACGGGAGAAAGCAGGGGACCTTCGGGCCTTGCGCTAATAGATGAGCCTAAGTCGGATTAGCTAGTTGGTGGGGTAAAGGCCTACCAAGGCGACGATCTGTAGCGGGTCTGAGAGGATGATCCGCCACACTGGGACTGAGACACGGCCCAGACTCCTACGGGAGGCAGCA	0	0	0	0	0	0	0	0	0	0	0	0	0	0	0	0	0	0	0	0	0	39	0	Bacteria	Proteobacteria	Gammaproteobacteria	Pseudomonadales	Moraxellaceae	Acinetobacter	Acinetobacter lwoffii strain DSM 2403 chromosome, complete genome	Acinetobacter lwoffii	Paraffin
16	315	ASV938	AGGGTTTGATCATGGCTCAGATTGAACGCTGGCGGCAGGCTTAACACATGCAAGTCGAGCGGGGAAGAGTAGCTTGCTACTTGACCTAGCGGCGGACGGGTGAGTAATGCTTAGGAATCTGCCTATTAGTGGGGGACAACATCTCGAAAGGGATGCTAATACCGCATACGTCCTACGGGAGAAAGCAGGGGACCTTCGGGCCTTGCGCTAATAGATGAGCCTAAGTCGGATTAGCTAGTTGGTGGGGTAAAGGCCTACCAAGGCGACGATCTGTAGCGGGTCTGAGAGGATGATCCGCCACACTGGGACTGAGACACGGCCCAGACTCCTACGGGAGGCAGCA	0	0	0	0	0	0	0	0	0	0	0	0	0	0	0	0	0	0	0	0	0	0	32	Bacteria	Proteobacteria	Gammaproteobacteria	Pseudomonadales	Moraxellaceae	Acinetobacter	Acinetobacter lwoffii strain DSM 2403 chromosome, complete genome	Acinetobacter lwoffii	Paraffin
17	316	ASV993	AGAGTTTGATCATGGCTCAGATTGAACGCTGGCGGCAGGCTTAACACATGCAAGTCGAGCGGGGAAAAGTAGCTTGCTACTTTACCTAGCGGCGGACGGGTGAGTAATGCTTAGGAATCTGCCTATTAGTGGGGGACAACATCTCGAAAGGGATGCTAATACCGCATACGTCCTACGGGAGAAAGCAGGGGACCTTCGGGCCTTGCGCTAATAGATGAGCCTAAGTCGGATTAGCTAGTTGGTGGGGTAAAGGCCTACCAAGGCGACGATCTGTAGCGGGTCTGAGAGGATGATCCGCCACACTGGGACTGAGACACGGCCCAGACTCCTACGGGAGGCAGCA	0	0	7	0	0	0	0	0	0	0	0	0	0	0	0	0	0	0	0	0	0	0	0	Bacteria	Proteobacteria	Gammaproteobacteria	Pseudomonadales	Moraxellaceae	Acinetobacter	Acinetobacter lwoffii strain DSM 2403 chromosome, complete genome	Acinetobacter lwoffii	Paraffin
18	317	ASV156	AGGGTTTGATTCTGGCTCAGATTGAACGCTGGCGGCAGGCTTAACACATGCAAGTCGAGCGGGGAAAGGTAGCTTGCTACCTGACCTAGCGGCGGACGGGTGAGTAATGCTTAGGAATCTGCCTATTAGTGGGGGACAACATTCCGAAAGGAATGCTAATACCGCATACGCCCTACGGGGGAAAGCAGGGGATCTTCGGACCTTGCGCTAATAGATGAGCCTAAGTCAGATTAGCTAGTTGGTGGGGTAAAGGCCTACCAAGGCGACGATCTGTAGCGGGTCTGAGAGGATGATCCGCCACACTGGGACTGAGACACGGCCCAGACTCCTACGGGAGGCAGCA	0	0	0	0	0	0	0	0	0	0	0	0	163	0	0	0	0	0	0	0	0	0	0	Bacteria	Proteobacteria	Gammaproteobacteria	Pseudomonadales	Moraxellaceae	Acinetobacter	Acinetobacter oryzae strain B23(T)	Acinetobacter oryzae	Paraffin
19	318	ASV782	AGGGTTTGATTCTGGCTCAGATTGAACGCTGGCGGCAGGCTTAACACATGCAAGTCGAGCGGGGAAGGGTAGCTTGCTACCTGACCTAGCGGCGGACGGGTGAGTAATGCTTAGGAATCTGCCTATTAGTGGGGGACAACATTCCGAAAGGAATGCTAATACCGCATACGCCCTACGGGGGAAAGCAGGGGATCTTCGGACCTTGCGCTAATAGATGAGCCTAAGTCAGATTAGCTAGTTGGTGGGGTAAAGGCCTACCAAGGCGACGATCTGTAGCGGGTCTGAGAGGATGATCCGCCACACTGGGACTGAGACACGGCCCAGACTCCTACGGGAGGCAGCA	0	0	0	0	61	0	0	0	0	0	0	0	0	0	0	0	0	0	0	0	0	0	0	Bacteria	Proteobacteria	Gammaproteobacteria	Pseudomonadales	Moraxellaceae	Acinetobacter	Acinetobacter oryzae strain B23(T) 16S ribosomal RNA gene, partial sequence	Acinetobacter oryzae	Paraffin
20	319	ASV955	AGGGTTTGATTCTGGCTCAGATTGAACGCTGGCGGCAGGCTTAACACATGCAAGTCGAGCGGGGAAAAGTAGCTTGCTACTTAACTTAGCGGCGGACGGGTGAGTAATACTTAGGAATCTGCCTATTAGTGGGGGACAACATTTCGAAAGGAATGCTAATACCGCATACGTCCTACGGGAGAAAGCAGGGGATCACTTGTGACCTTGCGCTAATAGATGAGCCTAAGTCGGATTAGCTAGTTGGTGGGGTAAAGGCCTACCAAGGCGACGATCTGTAGCGGGTCTGAGAGGATGATCCGCCACACTGGGACTGAGACACGGCCCAGACTCCTACGGGAGGCAGCA	0	0	0	0	0	0	0	0	0	0	27	0	0	0	0	0	0	0	0	0	0	0	0	Bacteria	Proteobacteria	Gammaproteobacteria	Pseudomonadales	Moraxellaceae	Acinetobacter	Acinetobacter pullicarnis strain S23 16S ribosomal RNA, complete sequence	Acinetobacter pullicarnis	Paraffin
21	320	ASV807	AGGGTTTGATCATGGCTCAGATTGAACGCTGGCGGCAGGCTTAACACATGCAAGTCGAGCGGTTGAAGATAGCTTGCTATCGGATACAGCGGCGGACGGGTGAGTAATACTTAGGAATCTGCCTATTAGTGGGGGACAACGTTTCGAAAGGAGCGCTAATACCGCATACGCCCTACGGGGGAAAGCAGGGGATCACTTGTGACCTTGCGCTAATAGATGAGCCTAAGTCGGATTAGCTAGTTGGTAGGGTAAAGGCCTACCAAGGCGACGATCTGTAGCGGGTCTGAGAGGATGATCCGCCACACTGGGACTGAGACACGGCCCAGACTCCTACGGGAGGCAGCA	0	0	0	0	0	0	0	0	0	0	57	0	0	0	0	0	0	0	0	0	0	0	0	Bacteria	Proteobacteria	Gammaproteobacteria	Pseudomonadales	Moraxellaceae	Acinetobacter	Acinetobacter pullicarnis/rudis	Acinetobacter pullicarnis/rudis	Paraffin
22	321	ASV837	AGGGTTCGATCCTGGCTCAGATTGAACGCTGGCGGCAGGCTTAACACATGCAAGTCGAGCGGAGAGAGGTAGCTTGCTACTGATCTTAGCGGCGGACGGGTGAGTAATACTTAGGAATCTGGCTATTAGTGGGGGACAACATTTCGAAAGGGATGCTAATACCGCATACGTCCTACGGGAGAAAGCAGGGGATCTTCGGACCTTGCGCTAATAGATGAGCCTAAGTCGGATTAGCTAGTTGGTGGGGTAAAGGCCTACCAAGGCGACGATCTGTAGCGGGTCTGAGAGGATGATCCGCCACACTGGGACTGAGACACGGCCCAGACTCCTACGGGAGGCAGCA	0	0	0	0	0	0	0	0	0	0	0	0	0	0	0	0	0	52	0	0	0	0	0	Bacteria	Proteobacteria	Gammaproteobacteria	Pseudomonadales	Moraxellaceae	Acinetobacter	Acinetobacter septicus strain FDAARGOS_1401 chromosome	Acinetobacter septicus	Paraffin
23	300	ASV423	AGGGTTTGATTCTGGCTCAGATTGAACGCTGGCGGCAGGCTTAACACATGCAAGTCGAGCGGGGAAAAGTAGCTTGCTACTTTACCTAGCGGCGGACGGGTGAGTAATGCTTAGGAATCTGCCTATTAGTGGGGGACAACATTTCGAAAGGAATGCTAATACCGCATACGTCCTACGGGAGAAAGCAGGGGACCTTCGGGCCTTGCGCTAATAGATGAGCCTAAGTCGGATTAGCTAGTTGGTGGGGTAAAGGCCTACCAAGGCGACGATCTGTAGCGGGTCTGAGAGGATGATCCGCCACACTGGGACTGAGACACGGCCCAGACTCCTACGGGAGGCAGCA	0	0	0	0	0	0	0	0	0	0	105	0	0	0	0	0	0	0	0	0	0	0	0	Bacteria	Proteobacteria	Gammaproteobacteria	Pseudomonadales	Moraxellaceae	Acinetobacter	Acinetobacter sp. ATCC 31012 16S ribosomal RNA gene, partial sequence	Acinetobacter	Paraffin
24	322	ASV197	AGGGTTTGATTATGGCTCAGATTGAACGCTGGCGGCAGGCTTAACACATGCAAGTCGAGCGGGGATTGGGTGCTTGCACCTAATCTTAGCGGCGGACGGGTGAGTAATGCTTAGGAATCTGCCTATTAGTGGGGGACAACATTCCGAAAGGGATGCTAATACCGCATACGCCCTACGGGGGAAAGCAGGGGATCTTCGGACCTTGCGCTAAATGATGAGCCTAAGTCGGATTAGCTAGTTGGTGGGGTAAAGGCCTACCAAGGCGACGATCTGTAGCGGGTCTGAGAGGATGATCCGCCACACTGGGACTGAGACACGGCCCAGACTCCTACGGGAGGCAGCA	0	0	0	0	0	0	0	0	0	0	0	0	0	0	0	0	0	149	0	0	0	0	0	Bacteria	Proteobacteria	Gammaproteobacteria	Pseudomonadales	Moraxellaceae	Acinetobacter	Acinetobacter tandoii strain DSM 14970 16S ribosomal RNA, partial sequence	Acinetobacter tandoii	Paraffin
25	323	ASV795	AGAGTTAGATTCTGGCTCAGATTGAACGCTGGCGGCAGGCTTAACACATGCAAGTCGAGCGGGGATTGGGTGCTTGCACCTAATCTTAGCGGCGGACGGGTGAGTAATGCTTAGGAATCTGCCTATTAGTGGGGGACAACATTCCGAAAGGGATGCTAATACCGCATACGCCCTACGGGGGAAAGCAGGGGATCTTCGGACCTTGCGCTAAATGATGAGCCTAAGTCGGATTAGCTAGTTGGTGGGGTAAAGGCCTACCAAGGCGACGATCTGTAGCGGGTCTGAGAGGATGATCCGCCACACTGGGACTGAGACACGGCCCAGACTCCTACGGGAGGCAGCA	0	0	0	0	0	0	0	0	0	0	0	0	0	0	0	0	0	59	0	0	0	0	0	Bacteria	Proteobacteria	Gammaproteobacteria	Pseudomonadales	Moraxellaceae	Acinetobacter	Acinetobacter tandoii strain DSM 14970 16S ribosomal RNA, partial sequence	Acinetobacter tandoii	Paraffin
26	324	ASV774	AGGGTTTGATTCTGGCTCAGATTGAACGCTGGCGGCAGGCTTAACACATGCAAGTCGAGCGGGCGAGGTTGCTTCGGTAACTGAGCTAGCGGCGGACGGGTGAGTAAAGCTTAGGAATCTGCCTATTAGTGGGGGACAACATTTCGAAAGGGATGCTAATACCGCATACGTCCTACGGGAGAAAGCAGGGGATCACTTGTGACCTTGCGCTAATAGATGAGCCTAAGTCGGATTAGCTAGTTGGTGGGGTAAAGGCCTACCAAGGCGACGATCTGTAGCGGGTCTGAGAGGATGATCCGCCACACTGGGACTGAGACACGGCCCAGACTCCTACGGGAGGCAGCA	0	0	0	0	0	0	0	0	0	0	0	0	0	0	63	0	0	0	0	0	0	0	0	Bacteria	Proteobacteria	Gammaproteobacteria	Pseudomonadales	Moraxellaceae	Acinetobacter	Acinetobacter wuhouensis strain WCHA60 chromosome, complete genome	Acinetobacter wuhouensis	Paraffin
27	325	ASV939	AGAGTTCGATCATGGCTCAGATTGAACGCTGGCGGCAGGCTTAACACATGCAAGTCGAGCGGGCGAGGTTGCTTCGGTAACTGAGCTAGCGGCGGACGGGTGAGTAAAGCTTAGGAATCTGCCTATTAGTGGGGGACAACATTTCGAAAGGGATGCTAATACCGCATACGTCCTACGGGAGAAAGCAGGGGATCACTTGTGACCTTGCGCTAATAGATGAGCCTAAGTCGGATTAGCTAGTTGGTGGGGTAAAGGCCTACCAAGGCGACGATCTGTAGCGGGTCTGAGAGGATGATCCGCCACACTGGGACTGAGACACGGCCCAGACTCCTACGGGAGGCAGCA	0	31	0	0	0	0	0	0	0	0	0	0	0	0	0	0	0	0	0	0	0	0	0	Bacteria	Proteobacteria	Gammaproteobacteria	Pseudomonadales	Moraxellaceae	Acinetobacter	Acinetobacter wuhouensis strain WCHA60 chromosome, complete genome	Acinetobacter wuhouensis	Paraffin
28	1	ASV502	AGGGTTTGATTATGGCTCAGGACGAACGCTGGCGGCGCGCCTCATACATGCAAGTCGAACGTGAAGCGGGGCTTCGGCCCCGTGGAAAGTGGCGAACGGGTGCGTAACACGTGAGCAACCTGCCCCGAAGACCGGGATAACTCGAGGAAACTCGAGCTAATACCGGATGCCCTCACCGGATCGCATGGTCTGGTGAGGAAATGGATTCCGCTTCGGGATGGGCTCGCGGTCTATCAGCTTGTTGGTGGGGTAATGGCCTACCAAGGCGACGACGGATAGCTGGTCTGAGAGGACGATCAGCCACACTGGGACTGAGACACGGCCCAGACTCCTACGGGAGGCAGCA	0	0	0	0	0	0	0	0	0	0	0	0	0	95	0	0	0	0	0	0	0	0	0	Unclassified						Actinomarinicola tropica strain SCSIO 58843 chromosome, complete genome	Actinomarinicola tropica	Paraffin
29	2	ASV512	AGGGTTTGATTCTGGCTCAGGACGAACGCTGGCGGCGTGCCTAACACATGCAAGTCGAGCGGGAACCTCAGGAGGGGTAACCCTTCTGAGGGGAGAGCGGCGAACGGGTGAGTAACACGTGGGCAACCTGCCCCGGACACCGGGATAACCCAGGGAAACCTGAGCTAATACCGGATACTCCGGCGTGATCGCATGGTCGCGCCGGGAAAGCTCCGACGGTCCGGGATGGGCCCGCGGCCTATCAGCTTGTTGGTGGGGTAACGGCCCACCAAGGCGACGACGGGTAGCTGGTCTGAGAGGACGGCCAGCCACACTGGGACTGAGACACGGCCCAGACTCCTACGGGAGGCAGCA	0	0	0	0	0	95	0	0	0	0	0	0	0	0	0	0	0	0	0	0	0	0	0	Bacteria	Actinobacteriota	MB-A2-108				Actinomarinicola tropica strain SCSIO 58843 chromosome, complete genome	Actinomarinicola tropica	Paraffin
30	3	ASV984	AGGGTTTGATTCTGGCTCAGGACGAACGCTGGCGGCGTGCTTAACACATGCAAGTCGAGCGGTAAGGCCCTTCGGGGTACACGAGCGGCGAACGGGTGAGTAACACGTGGGTGACCTGCCCTCCACTTCGGGATAAGCCTGGGAAACTGGGTCTAATACCGGATATGACCTTGAAGCGCATGTTTCTTGGTGGAAAGTTTTTTCGGTGGGGGATGGGCCCGCGGTCTATCAGCTTGTTGGTGGGGTGATGGCCTACCAAGGCGACGACGGATAGCCGGCCTGAGAGGGTGATCGGCCACACTGGGACTGAGACACGGCCCAGACTCCTACGGGAGGCAGCA	0	0	13	0	0	0	0	0	0	0	0	0	0	0	0	0	0	0	0	0	0	0	0	Bacteria	Actinobacteriota	Actinobacteria	Pseudonocardiales	Pseudonocardiaceae	Actinomycetospora	Actinomycetospora callitridis strain CAP 335 16S ribosomal RNA, partial sequence	Actinomycetospora callitridis	Paraffin
31	4	ASV143	AGGGTTTGATTATGGCTCAGGATTAACGCTAGCGGCAGGCCTAATACATGCAAGTTGAACGGGATTGATTGTAGCAATACGGTCATGAGAGTAGCGCACGGGTGCGTAACACGTATGCAACCTACCTATAACTGGGGAATAGCCTCCCGAAAGGGAGATTAATACCGCATAATATTATTGAATGGCATCATTTGATAATTAAACCTCAGGGGGTTATAGATGGGCATGCGTCCGATTAGCTAGTTGGTGAGGTAATGGCTCACCAAGGCTACGATCGGTAGGGGGTCTGAGAGGATGATCCCCCACACTGGTACTGAGACACGGACCAGACTCCTACGGGAGGCAGCA	0	0	0	0	0	0	171	0	0	0	0	0	0	0	0	0	0	0	0	0	0	0	0	Unclassified						Adhaeribacter terrae strain HY02 16S ribosomal RNA, partial sequence	Adhaeribacter terrae	Paraffin
32	5	ASV839	AGGGTTTGATTATGGCTCAGATTGAACGCTAGCGGGATGCCTTACACATGCAAGTCGAACGGCAGCGGGAAGAAAGCTTGCTTTCTTTGCCGGCGAGTGGCGAACGGGTGAGTAATGTATCGGAACGTGCCCAGTAGCGGGGGATAACTGGCCGAAAGGTCAGCTAATACCGCATACGCCCTACGGGGGAAAGGGGGGGATTCTTCGGAACCTCTCACTATTGGAGCGGCCGATATCGGATTAGCTGGTTGGTGGGGTAATGGCCTACCAAGGCGACGATCCGTAGCTGGTTTGAGAGGACGACCAGCCACACTGGGACTGAGACACGGCCCAGACTCCTACGGGAGGCAGCA	0	0	0	0	0	0	0	0	0	0	0	0	0	0	0	0	0	0	0	0	0	0	52	Bacteria	Proteobacteria	Gammaproteobacteria	Burkholderiales	Alcaligenaceae		Advenella mandrilli strain WQ 585 16S ribosomal RNA, partial sequence	Advenella mandrilli	Paraffin
33	6	ASV416	AGGGTTCGATTATGGCTCAGGACGAACGCTGGCGGCGTGCCTAATACATGCAAGTCGAGCGGACCGAAGGGAGCTTGCTCCTTTAGGTTAGCGGCGGACGGGTGAGTAACACGTGGGCAACCTGCCCTGCAGACTGGGATAACTTCGGGAAACCGGAGCTAATACCGGATAACACCGAAAACCGCATGGTTTTCGGTTGAAAGGCGGCTTTTAGCTGTCACTGCAGGATGGGCCCGCGGCGCATTAGCTAGTTGGTGAGGTAACGGCTCACCAAGGCGACGATGCGTAGCCGACCTGAGAGGGTGACCGGCCACACTGGGACTGAGACACGGCCCAGACTCCTACGGGAGGCAGCA	0	0	0	0	0	0	0	0	0	0	106	0	0	0	0	0	0	0	0	0	0	0	0	Bacteria	Firmicutes	Bacilli	Bacillales	Bacillaceae	Aeribacillus	Aeribacillus pallidus	Aeribacillus pallidus	Paraffin
34	10	ASV188	AGAGTTTGATTCTGGCTCAGGACGAACGCTGGCGGCGTGCCTAATACATGCAAGTCGAGCGGACCGAAGGGAGCTTGCTCCTTTAGGTTAGCGGCGGACGGGTGAGTAACACGTGGGCAACCTGCCCTGCAGACTGGGATAACTTCGGGAAACCGGAGCTAATACCGGATAACACCGAAAACCGCATGGTTTTCGGTTGAAAGGCGGCTTTTAGCTGTCACTGCAGGATGGGCCCGCGGCGCATTAGCTAGTTGGTGAGGTAACGGCTCACCAAGGCGACGATGCGTAGCCGACCTGAGAGGGTGACCGGCCACACTGGGACTGAGACACGGCCCAGACTCCTACGGGAGGCAGCA	0	0	0	0	0	0	0	0	0	0	151	0	0	0	0	0	0	0	0	0	0	0	0	Bacteria	Firmicutes	Bacilli	Bacillales	Bacillaceae	Aeribacillus	Aeribacillus pallidus strain DSM 3670	Aeribacillus pallidus	Paraffin
35	7	ASV115	AGGGTTTGATTATGGCTCAGGACGAACGCTGGCGGCGTGCCTAATACATGCAAGTCGAGCGGACCGAAGGGAGCTTGCTCCTTTAGGTTAGCGGCGGACGGGTGAGTAACACGTGGGCAACCTGCCCTGCAGACTGGGATAACTTCGGGAAACCGGAGCTAATACCGGATAACACCGAAAACCGCATGGTTTTCGGTTGAAAGGCGGCTTTTAGCTGTCACTGCAGGATGGGCCCGCGGCGCATTAGCTAGTTGGTGAGGTAACGGCTCACCAAGGCGACGATGCGTAGCCGACCTGAGAGGGTGACCGGCCACACTGGGACTGAGACACGGCCCAGACTCCTACGGGAGGCAGCA	0	0	0	0	0	0	0	0	0	0	189	0	0	0	0	0	0	0	0	0	0	0	0	Bacteria	Firmicutes	Bacilli	Bacillales	Bacillaceae	Aeribacillus	Aeribacillus pallidus strain DSM 3670 16S ribosomal RNA, partial sequence	Aeribacillus pallidus	Paraffin
36	8	ASV127	AGGGTTTGATTCTGGCTCAGGACGAACGCTGGCGGCGTGCCTAATACATGCAAGTCGAGCGGACCGAAGGGAGCTTGCTCCTTTAGGTTAGCGGCGGACGGGTGAGTAACACGTGGGCAACCTGCCCTGCAGACTGGGATAACTTCGGGAAACCGGAGCTAATACCGGATAACACCGAAAACCGCATGGTTTTCGGTTGAAAGGCGGCTTTTAGCTGTCACTGCAGGATGGGCCCGCGGCGCATTAGCTAGTTGGTGAGGTAACGGCTCACCAAGGCGACGATGCGTAGCCGACCTGAGAGGGTGACCGGCCACACTGGGACTGAGACACGGCCCAGACTCCTACGGGAGGCAGCA	0	0	0	0	0	0	0	0	0	0	181	0	0	0	0	0	0	0	0	0	0	0	0	Bacteria	Firmicutes	Bacilli	Bacillales	Bacillaceae	Aeribacillus	Aeribacillus pallidus strain DSM 3670 16S ribosomal RNA, partial sequence	Aeribacillus pallidus	Paraffin
37	9	ASV142	AGGGTTAGATTCTGGCTCAGGACGAACGCTGGCGGCGTGCCTAATACATGCAAGTCGAGCGGACCGAAGGGAGCTTGCTCCTTTAGGTTAGCGGCGGACGGGTGAGTAACACGTGGGCAACCTGCCCTGCAGACTGGGATAACTTCGGGAAACCGGAGCTAATACCGGATAACACCGAAAACCGCATGGTTTTCGGTTGAAAGGCGGCTTTTAGCTGTCACTGCAGGATGGGCCCGCGGCGCATTAGCTAGTTGGTGAGGTAACGGCTCACCAAGGCGACGATGCGTAGCCGACCTGAGAGGGTGACCGGCCACACTGGGACTGAGACACGGCCCAGACTCCTACGGGAGGCAGCA	0	0	0	0	0	0	0	0	0	0	173	0	0	0	0	0	0	0	0	0	0	0	0	Bacteria	Firmicutes	Bacilli	Bacillales	Bacillaceae	Aeribacillus	Aeribacillus pallidus strain DSM 3670 16S ribosomal RNA, partial sequence	Aeribacillus pallidus	Paraffin
38	11	ASV270	AGAGTTTGATTATGGCTCAGGACGAACGCTGGCGGCGTGCCTAATACATGCAAGTCGAGCGGACCGAAGGGAGCTTGCTCCTTTAGGTTAGCGGCGGACGGGTGAGTAACACGTGGGCAACCTGCCCTGCAGACTGGGATAACTTCGGGAAACCGGAGCTAATACCGGATAACACCGAAAACCGCATGGTTTTCGGTTGAAAGGCGGCTTTTAGCTGTCACTGCAGGATGGGCCCGCGGCGCATTAGCTAGTTGGTGAGGTAACGGCTCACCAAGGCGACGATGCGTAGCCGACCTGAGAGGGTGACCGGCCACACTGGGACTGAGACACGGCCCAGACTCCTACGGGAGGCAGCA	0	0	0	0	0	0	0	0	0	0	132	0	0	0	0	0	0	0	0	0	0	0	0	Bacteria	Firmicutes	Bacilli	Bacillales	Bacillaceae	Aeribacillus	Aeribacillus pallidus strain DSM 3670 16S ribosomal RNA, partial sequence	Aeribacillus pallidus	Paraffin
39	12	ASV300	AGGGTTAGATTATGGCTCAGGACGAACGCTGGCGGCGTGCCTAATACATGCAAGTCGAGCGGACCGAAGGGAGCTTGCTCCTTTAGGTTAGCGGCGGACGGGTGAGTAACACGTGGGCAACCTGCCCTGCAGACTGGGATAACTTCGGGAAACCGGAGCTAATACCGGATAACACCGAAAACCGCATGGTTTTCGGTTGAAAGGCGGCTTTTAGCTGTCACTGCAGGATGGGCCCGCGGCGCATTAGCTAGTTGGTGAGGTAACGGCTCACCAAGGCGACGATGCGTAGCCGACCTGAGAGGGTGACCGGCCACACTGGGACTGAGACACGGCCCAGACTCCTACGGGAGGCAGCA	0	0	0	0	0	0	0	0	0	0	127	0	0	0	0	0	0	0	0	0	0	0	0	Bacteria	Firmicutes	Bacilli	Bacillales	Bacillaceae	Aeribacillus	Aeribacillus pallidus strain DSM 3670 16S ribosomal RNA, partial sequence	Aeribacillus pallidus	Paraffin
40	13	ASV422	AGAGTTAGATTATGGCTCAGGACGAACGCTGGCGGCGTGCCTAATACATGCAAGTCGAGCGGACCGAAGGGAGCTTGCTCCTTTAGGTTAGCGGCGGACGGGTGAGTAACACGTGGGCAACCTGCCCTGCAGACTGGGATAACTTCGGGAAACCGGAGCTAATACCGGATAACACCGAAAACCGCATGGTTTTCGGTTGAAAGGCGGCTTTTAGCTGTCACTGCAGGATGGGCCCGCGGCGCATTAGCTAGTTGGTGAGGTAACGGCTCACCAAGGCGACGATGCGTAGCCGACCTGAGAGGGTGACCGGCCACACTGGGACTGAGACACGGCCCAGACTCCTACGGGAGGCAGCA	0	0	0	0	0	0	0	0	0	0	105	0	0	0	0	0	0	0	0	0	0	0	0	Bacteria	Firmicutes	Bacilli	Bacillales	Bacillaceae	Aeribacillus	Aeribacillus pallidus strain DSM 3670 16S ribosomal RNA, partial sequence	Aeribacillus pallidus	Paraffin
41	14	ASV441	AGGGTTCGATTCTGGCTCAGGACGAACGCTGGCGGCGTGCCTAATACATGCAAGTCGAGCGGACCGAAGGGAGCTTGCTCCTTTAGGTTAGCGGCGGACGGGTGAGTAACACGTGGGCAACCTGCCCTGCAGACTGGGATAACTTCGGGAAACCGGAGCTAATACCGGATAACACCGAAAACCGCATGGTTTTCGGTTGAAAGGCGGCTTTTAGCTGTCACTGCAGGATGGGCCCGCGGCGCATTAGCTAGTTGGTGAGGTAACGGCTCACCAAGGCGACGATGCGTAGCCGACCTGAGAGGGTGACCGGCCACACTGGGACTGAGACACGGCCCAGACTCCTACGGGAGGCAGCA	0	0	0	0	0	0	0	0	0	0	103	0	0	0	0	0	0	0	0	0	0	0	0	Bacteria	Firmicutes	Bacilli	Bacillales	Bacillaceae	Aeribacillus	Aeribacillus pallidus strain DSM 3670 16S ribosomal RNA, partial sequence	Aeribacillus pallidus	Paraffin
42	15	ASV453	AGGGTTTGATCATGGCTCAGGACGAACGCTGGCGGCGTGCCTAATACATGCAAGTCGAGCGGACCGAAGGGAGCTTGCTCCTTTAGGTTAGCGGCGGACGGGTGAGTAACACGTGGGCAACCTGCCCTGCAGACTGGGATAACTTCGGGAAACCGGAGCTAATACCGGATAACACCGAAAACCGCATGGTTTTCGGTTGAAAGGCGGCTTTTAGCTGTCACTGCAGGATGGGCCCGCGGCGCATTAGCTAGTTGGTGAGGTAACGGCTCACCAAGGCGACGATGCGTAGCCGACCTGAGAGGGTGACCGGCCACACTGGGACTGAGACACGGCCCAGACTCCTACGGGAGGCAGCA	0	0	0	0	0	0	0	0	0	0	101	0	0	0	0	0	0	0	0	0	0	0	0	Bacteria	Firmicutes	Bacilli	Bacillales	Bacillaceae	Aeribacillus	Aeribacillus pallidus strain DSM 3670 16S ribosomal RNA, partial sequence	Aeribacillus pallidus	Paraffin
43	16	ASV533	AGAGTTTGATCATGGCTCAGGACGAACGCTGGCGGCGTGCCTAATACATGCAAGTCGAGCGGACCGAAGGGAGCTTGCTCCTTTAGGTTAGCGGCGGACGGGTGAGTAACACGTGGGCAACCTGCCCTGCAGACTGGGATAACTTCGGGAAACCGGAGCTAATACCGGATAACACCGAAAACCGCATGGTTTTCGGTTGAAAGGCGGCTTTTAGCTGTCACTGCAGGATGGGCCCGCGGCGCATTAGCTAGTTGGTGAGGTAACGGCTCACCAAGGCGACGATGCGTAGCCGACCTGAGAGGGTGACCGGCCACACTGGGACTGAGACACGGCCCAGACTCCTACGGGAGGCAGCA	0	0	0	0	0	0	0	0	0	0	93	0	0	0	0	0	0	0	0	0	0	0	0	Bacteria	Firmicutes	Bacilli	Bacillales	Bacillaceae	Aeribacillus	Aeribacillus pallidus strain DSM 3670 16S ribosomal RNA, partial sequence	Aeribacillus pallidus	Paraffin
44	17	ASV656	AGGGTTAGATCATGGCTCAGGACGAACGCTGGCGGCGTGCCTAATACATGCAAGTCGAGCGGACCGAAGGGAGCTTGCTCCTTTAGGTTAGCGGCGGACGGGTGAGTAACACGTGGGCAACCTGCCCTGCAGACTGGGATAACTTCGGGAAACCGGAGCTAATACCGGATAACACCGAAAACCGCATGGTTTTCGGTTGAAAGGCGGCTTTTAGCTGTCACTGCAGGATGGGCCCGCGGCGCATTAGCTAGTTGGTGAGGTAACGGCTCACCAAGGCGACGATGCGTAGCCGACCTGAGAGGGTGACCGGCCACACTGGGACTGAGACACGGCCCAGACTCCTACGGGAGGCAGCA	0	0	0	0	0	0	0	0	0	0	79	0	0	0	0	0	0	0	0	0	0	0	0	Bacteria	Firmicutes	Bacilli	Bacillales	Bacillaceae	Aeribacillus	Aeribacillus pallidus strain DSM 3670 16S ribosomal RNA, partial sequence	Aeribacillus pallidus	Paraffin
45	18	ASV576	AGAGTTTGATTCTGGCTCAGAACGAACGCTGGCGGCAGGCTTAACACATGCAAGTCGAACGCCCCGCAAGGGGAGTGGCAGACGGGTGAGTAACGCGTGGGAATCTACCCATCCCTACGGAATAGCTCCGGGAAACTGGAATTAATACCGTATACGCCCTACGGGGGAAAGATTTATCGGGGATGGATGAGCCCGCGTTGGATTAGCTAGTTGGTGGGGTAAAGGCCTACCAAGGCGACGATCCATAGCTGGTCTGAGAGGATGATCAGCCACATTGGGACTGAGACACGGCCCAAACTCCTACGGGAGGCAGCA	0	0	0	0	0	0	0	0	0	0	0	0	0	0	0	0	0	0	0	0	0	0	88	Bacteria	Proteobacteria	Alphaproteobacteria	Rhizobiales	Rhizobiaceae		Agrobacterium fabrum strain C58 16S ribosomal RNA, partial sequence	Agrobacterium fabrum	Paraffin
46	19	ASV591	AGAGTTTGATTATGGCTCAGAACGAACGCTGGCGGCAGGCTTAACACATGCAAGTCGAACGCCCCGCAAGGGGAGTGGCAGACGGGTGAGTAACGCGTGGGAATCTACCCATCCCTACGGAATAGCTCCGGGAAACTGGAATTAATACCGTATACGCCCTACGGGGGAAAGATTTATCGGGGATGGATGAGCCCGCGTTGGATTAGCTAGTTGGTGGGGTAAAGGCCTACCAAGGCGACGATCCATAGCTGGTCTGAGAGGATGATCAGCCACATTGGGACTGAGACACGGCCCAAACTCCTACGGGAGGCAGCA	0	0	0	0	0	0	0	0	0	0	0	0	0	0	0	0	0	0	0	0	0	0	86	Bacteria	Proteobacteria	Alphaproteobacteria	Rhizobiales	Rhizobiaceae		Agrobacterium fabrum strain C58 16S ribosomal RNA, partial sequence	Agrobacterium fabrum	Paraffin
47	20	ASV663	AGGGTTAGATTCTGGCTCAGAACGAACGCTGGCGGCAGGCTTAACACATGCAAGTCGAGCGCCCCTCACGGGGAGCGGCAGACGGGTGAGTAACGCGTGGGAATCTACCCAACCCTGCGGAATAGCTCCGGGAAACTGGAATTAATACCGCATACGCCCTACGGGGGAAAGATTTATCGGGGATGGATGAGCCCGCGTTGGATTAGCTAGTTGGTGGGGTAAAGGCCTACCAAGGCGACGATCCATAGCTGGTCTGAGAGGATGATCAGCCACATTGGGACTGAGACACGGCCCAAACTCCTACGGGAGGCAGCA	0	0	0	0	0	0	0	0	0	0	78	0	0	0	0	0	0	0	0	0	0	0	0	Bacteria	Proteobacteria	Alphaproteobacteria	Rhizobiales	Rhizobiaceae	Allorhizobium-Neorhizobium-Pararhizobium-Rhizobium	Agrobacterium fabrum strain C58 16S ribosomal RNA, partial sequence	Agrobacterium fabrum	Paraffin
48	21	ASV347	AGGGTTTGATTATGGCTCAGAACGAACGCTGGCGGCAGGCTTAACACATGCAAGTCGAACGCCCCGCAAGGGGAGTGGCAGACGGGTGAGTAACGCGTGGGAATCTACCCATCCCTACGGAATAGCTCCGGGAAACTGGAATTAATACCGTATACGCCCTACGGGGGAAAGATTTATCGGGGATGGATGAGCCCGCGTTGGATTAGCTAGTTGGTGGGGTAAAGGCCTACCAAGGCGACGATCCATAGCTGGTCTGAGAGGATGATCAGCCACATTGGGACTGAGACACGGCCCAAACTCCTACGGGAGGCAGCA	0	0	0	0	0	0	0	0	0	0	0	0	0	0	0	0	0	0	0	0	0	0	118	Bacteria	Proteobacteria	Alphaproteobacteria	Rhizobiales	Rhizobiaceae		Agrobacterium rosae	Agrobacterium rosae	Paraffin
49	22	ASV460	AGGGTTAGATTCTGGCTCAGAACGAACGCTGGCGGCAGGCTTAACACATGCAAGTCGAACGCCCCGCAAGGGGAGTGGCAGACGGGTGAGTAACGCGTGGGAATCTACCCATCCCTACGGAATAGCTCCGGGAAACTGGAATTAATACCGTATACGCCCTACGGGGGAAAGATTTATCGGGGATGGATGAGCCCGCGTTGGATTAGCTAGTTGGTGGGGTAAAGGCCTACCAAGGCGACGATCCATAGCTGGTCTGAGAGGATGATCAGCCACATTGGGACTGAGACACGGCCCAAACTCCTACGGGAGGCAGCA	0	0	0	0	0	0	0	0	0	0	0	0	0	0	0	0	0	0	0	0	0	0	101	Bacteria	Proteobacteria	Alphaproteobacteria	Rhizobiales	Rhizobiaceae		Agrobacterium rosae	Agrobacterium rosae	Paraffin
50	23	ASV418	AGGGTTAGATTATGGCTCAGAACGAACGCTGGCGGCAGGCTTAACACATGCAAGTCGAACGCCCCGCAAGGGGAGTGGCAGACGGGTGAGTAACGCGTGGGAATCTACCCATCCCTACGGAATAGCTCCGGGAAACTGGAATTAATACCGTATACGCCCTACGGGGGAAAGATTTATCGGGGATGGATGAGCCCGCGTTGGATTAGCTAGTTGGTGGGGTAAAGGCCTACCAAGGCGACGATCCATAGCTGGTCTGAGAGGATGATCAGCCACATTGGGACTGAGACACGGCCCAAACTCCTACGGGAGGCAGCA	0	0	0	0	0	0	0	0	0	0	0	0	0	0	0	0	0	0	0	0	0	0	106	Bacteria	Proteobacteria	Alphaproteobacteria	Rhizobiales	Rhizobiaceae		Agrobacterium rosae strain NCPPB1650 16S ribosomal RNA, partial sequence	Agrobacterium rosae	Paraffin
51	24	ASV341	AGGGTTTGATTCTGGCTCAGGACGAACGCTGGCGGCGTGCTTAACACATGCAAGTCGAACGATGAAAGAGGAGCTTGCTCCTCTGGATTAGTGGCGAACGGGTGAGTAACACGTGAGCAATCTGCCCCTGACTCCGGAATAACTACGGGAAACTGTAGCTAATACCGGATATGCGCCGAACAGGCATCTGTATCGGTGGGAAAGAATTTCGGTCAGGGATGAGCTCGCGGCCTATCAGCTTGTTGGTGAGGTAACGGCTCACCAAGGCGACGACGGGTAGCCGGCCTGAGAGGGTGACCGGCCACATTGGGACTGAGACACGGCCCAGACTCCTACGGGAGGCAGCA	0	0	0	0	86	0	0	0	0	0	33	0	0	0	0	0	0	0	0	0	0	0	0	Unclassified						Agrococcus jejuensis	Agrococcus jejuensis	Paraffin
52	25	ASV429	AGGGTTAGATTATGGCTCAGGACGAACGCTGGCGGCGTGCTTAACACATGCAAGTCGAACGATGAAAGAGGAGCTTGCTCCTCTGGATTAGTGGCGAACGGGTGAGTAACACGTGAGCAATCTGCCCCTGACTCCGGAATAACTACGGGAAACTGTAGCTAATACCGGATATGCGCCGAACAGGCATCTGTATCGGTGGGAAAGAATTTCGGTCAGGGATGAGCTCGCGGCCTATCAGCTTGTTGGTGAGGTAACGGCTCACCAAGGCGACGACGGGTAGCCGGCCTGAGAGGGTGACCGGCCACATTGGGACTGAGACACGGCCCAGACTCCTACGGGAGGCAGCA	0	0	0	0	104	0	0	0	0	0	0	0	0	0	0	0	0	0	0	0	0	0	0	Unclassified						Agrococcus jejuensis strain DSM 22002 genome assembly, chromosome: I	Agrococcus jejuensis	Paraffin
53	26	ASV670	AGGGTTTGATTATGGCTCAGGACGAACGCTGGCGGCGTGCTTAACACATGCAAGTCGAACGATGAAAGAGGAGCTTGCTCCTCTGGATTAGTGGCGAACGGGTGAGTAACACGTGAGCAATCTGCCCCTGACTCCGGAATAACTACGGGAAACTGTAGCTAATACCGGATATGCGCCGAACAGGCATCTGTATCGGTGGGAAAGAATTTCGGTCAGGGATGAGCTCGCGGCCTATCAGCTTGTTGGTGAGGTAACGGCTCACCAAGGCGACGACGGGTAGCCGGCCTGAGAGGGTGACCGGCCACATTGGGACTGAGACACGGCCCAGACTCCTACGGGAGGCAGCA	0	0	0	0	77	0	0	0	0	0	0	0	0	0	0	0	0	0	0	0	0	0	0	Unclassified						Agrococcus jejuensis strain DSM 22002 genome assembly, chromosome: I	Agrococcus jejuensis	Paraffin
54	27	ASV522	AGGGTTTGATTCTGGCTCAGAACGAACGCTGGCGGCAGGCTTAACACATGCAAGTCGAACGGATCCTTCGGGATTAGTGGCAGACGGGTGAGTAACGCGTGGGAACGTACCCTTTGCTACGGAATAACTCAGGGAAACTTGAGCTAATACCGTATGTGCCCTACGGGGGAAAGATTTATCGGCAAAGGATCGGCCCGCGTTGGATTAGCTAGTTGGTGGGGTAATGGCCTACCAAGGCGACGATCCATAGCTGGTCTGAGAGGATGATCAGCCACACTGGGACTGAGACACGGCCCAGACTCCTACGGGAGGCAGCA	0	0	0	0	0	94	0	0	0	0	0	0	0	0	0	0	0	0	0	0	0	0	0	Unclassified						Allorhizobium pseudoryzae strain DSM 19479 chromosome, complete genome	Allorhizobium pseudoryzae	Paraffin
55	28	ASV613	AGGGTTTGATCCTGGCTCAGAACGAACGCTGGCGGCAGGCTTAACACATGCAAGTCGAACGGATCCTTCGGGATTAGTGGCAGACGGGTGAGTAACGCGTGGGAACGTACCCTTTGCTACGGAATAACTCAGGGAAACTTGAGCTAATACCGTATGTGCCCTACGGGGGAAAGATTTATCGGCAAAGGATCGGCCCGCGTTGGATTAGCTAGTTGGTGGGGTAATGGCCTACCAAGGCGACGATCCATAGCTGGTCTGAGAGGATGATCAGCCACACTGGGACTGAGACACGGCCCAGACTCCTACGGGAGGCAGCA	0	0	0	0	0	83	0	0	0	0	0	0	0	0	0	0	0	0	0	0	0	0	0	Bacteria	Proteobacteria	Alphaproteobacteria	Rhizobiales	Rhizobiaceae	Allorhizobium-Neorhizobium-Pararhizobium-Rhizobium	Allorhizobium pseudoryzae strain DSM 19479 chromosome, complete genome	Allorhizobium pseudoryzae	Paraffin
56	29	ASV285	AGGGTTTGATTATGGCTCAGAACGAACGCTGGCGGCAGGCTTAACACATGCAAGTCGAGCGGGCCCTTCGGGGTCAGCGGCGGACGGGTGAGTAACGCGTGGGAACGTGCCCTCTTCTACGGAATAGCCCAGGGAAACTTGGATTAATGCCGTATACGCCCGAAAGGGGAAAGATTTATCGGAGGAGGATCGGCCCGCGTTGGATTAGGTAGTTGGTGGGGTAATGGCCTACCAAGCCGACGATCCATAGCTGGTTTGAGAGGATGATCAGCCACACTGGGACTGAGACACGGCCCAGACTCCTACGGGAGGCAGCA	0	0	0	0	0	0	130	0	0	0	0	0	0	0	0	0	0	0	0	0	0	0	0	Bacteria	Proteobacteria	Alphaproteobacteria	Rhodobacterales	Rhodobacteraceae	Amaricoccus	Amaricoccus tamworthensis strain Ben103 16S ribosomal RNA, partial sequence	Amaricoccus tamworthensis	Paraffin
57	30	ASV790	AGGGTTTGATTCTGGCTCAGGATGAACGCTGGCGGCGTGCTTAACACATGCAAGTCGAACGGAGTTTATATAGAAGGAGTCTTCGGACAACGGAAGTATAAACTTAGTGGCGGACGGGTGAGTAACGCGTGGGTAACCTGCCTTATACAAGGGGATAACAGAGGGAAACTTCTGCTAATACCGTATAAAAATATTTCACGCATGTGAGATATTTGAAAGATTTATCAGTATAAGATGGACCCGCGTCTGATTAGGTAGTTGGTGAGGTAGAGGCTCACCAAGCCGACGATCGGTAGCCGATCTGAGAGGATGACCGGCCACATTGGGACTGAGACACGGCCCAAACTCCTACGGGAGGCAGCA	0	0	0	0	0	0	0	0	0	0	0	0	0	0	0	0	0	0	0	0	0	60	0	Bacteria	Firmicutes	Clostridia	Lachnospirales	Lachnospiraceae	Johnsonella	Anaerocolumna cellulosilytica SN021 DNA, complete genome	Anaerocolumna cellulosilytica	Paraffin
58	31	ASV404	AGGGTTTGATTATGGCTCAGGACGAACGCTGGCGGCGTGCCTAATACATGCAAGTCGAGCGGACTGAATGGAAGCTTGCTTCCGTTCGGTTAGCGGCGGACGGGTGAGTAACACGTGGGCAACCTGCCCGTAAGACCGGGATAACTTCGGGAAACCGGAGCTAATACCGGATAACACCGAAGATCGCATGATCTTTGGTTGAAAGGCGGCTTTGGCTGTCACTTACGGATGGGCCCGCGGCGCATTAGCTAGTTGGTGAGGTAACGGCTCACCAAGGCGACGATGCGTAGCCGACCTGAGAGGGTGATCGGCCACACTGGGACTGAGACACGGCCCAGACTCCTACGGGAGGCAGCA	0	0	0	0	0	0	0	0	0	0	107	0	0	0	0	0	0	0	0	0	0	0	0	Bacteria	Firmicutes	Bacilli	Bacillales	Bacillaceae	Anoxybacillus	Anoxybacillus amylolyticus	Anoxybacillus amylolyticus	Paraffin
59	32	ASV386	AGGGTTTGATTATGGCTCAGGACGAACGCTGGCGGCGTGCCTAATACATGCAAGTCGAGCGGACCGGATGGAAGCTTGCTTTCGTTCGGTTAGCGGCGGACGGGTGAGTAACACGTGGGCAACCTGCCCGTAAGACCGGGATAACTTCGGGAAACCGGAGCTAATACCGGATAACACCGAAGATCGCATGATCTTTGGTTGAAAGGCGGCTTTAGCTGTCACTTACGGATGGGCCCGCGGCGCATTAGCTAGTTGGTGAGGTAACGGCTCACCAAGGCGACGATGCGTAGCCGACCTGAGAGGGTGATCGGCCACACTGGGACTGAGACACGGCCCAGACTCCTACGGGAGGCAGCA	0	0	0	0	0	0	0	0	0	0	110	0	0	0	0	0	0	0	0	0	0	0	0	Bacteria	Firmicutes	Bacilli	Bacillales	Bacillaceae	Anoxybacillus	Anoxybacillus amylolyticus strain DSM 15939 chromosome, complete genome	Anoxybacillus amylolyticus	Paraffin
60	33	ASV793	AGAGTTTGATCCTGGCTCAGGACGAACGCTGGCGGCGTGCCTAATACATGCAAGTCGAGCGGACTGAATGGAAGCTTGCTTCCGTTCGGTTAGCGGCGGACGGGTGAGTAACACGTGGGCAACCTGCCCGTAAGACCGGGATAACTTCGGGAAACCGGAGCTAATACCGGATAACACCGAAGATCGCATGATCTTTGGTTGAAAGGCGGCTTTGGCTGTCACTTACGGATGGGCCCGCGGCGCATTAGCTAGTTGGTGAGGTAACGGCTCACCAAGGCGACGATGCGTAGCCGACCTGAGAGGGTGATCGGCCACACTGGGACTGAGACACGGCCCAGACTCCTACGGGAGGCAGCA	0	0	0	0	0	0	0	0	0	0	59	0	0	0	0	0	0	0	0	0	0	0	0	Bacteria	Firmicutes	Bacilli	Bacillales	Bacillaceae	Anoxybacillus	Anoxybacillus amylolyticus strain DSM 15939 chromosome, complete genome	Anoxybacillus amylolyticus	Paraffin
61	34	ASV470	AGGGTTTGATTCTGGCTCAGGACGAACGCTGGCGGCGTGCCTAATACATGCAAGTCGAGCGGACCACAAAGAAGCTTGCTTCTGAGTGGTTAGCGGCGGACGGGTGAGTAACACGTGGGCAACCTGCCCGTAAGACCGGGATAACTTCGGGAAACCGGAGCTAATACCGGATAACACCGAAGATCGCATGATCTTTGGTTGAAAGGCGGCTTTGGCTGTCACTTACGGATGGGCCCGCGGCGCATTAGCTAGTTGGTGAGGTAACGGCTCACCAAGGCGACGATGCGTAGCCGACCTGAGAGGGTGATCGGCCACACTGGGACTGAGACACGGCCCAGACTCCTACGGGAGGCAGCA	0	0	0	0	0	0	0	0	0	0	99	0	0	0	0	0	0	0	0	0	0	0	0	Bacteria	Firmicutes	Bacilli	Bacillales	Bacillaceae	Anoxybacillus	Anoxybacillus caldiproteolyticus strain SF03 16S ribosomal RNA, partial sequence	Anoxybacillus caldiproteolyticus	Paraffin
62	35	ASV25	AGGGTTTGATTCTGGCTCAGGACGAACGCTGGCGGCGTGCCTAATACATGCAAGTCGAGCGGACGAATCGAAAGCTTGCTTTTGATTCGTTAGCGGCGGACGGGTGAGTAACACGTGGGCAACCTGCCCTGTAGACGGGGATAACACCGAGAAATCGGTGCTAATACCGGATAACACGAAATGTCGCATGACGTTTCGTTGAAAGACGGCGCAAGCTGTCGCTACAGGATGGGCCCGCGGCGCATTAGCTAGTTGGTGAGGTAACGGCTCACCAAGGCGACGATGCGTAGCCGACCTGAGAGGGTGATCGGCCACACTGGGACTGAGACACGGCCCAGACTCCTACGGGAGGCAGCA	0	0	0	0	0	130	0	0	89	0	162	0	108	0	0	0	0	0	0	0	0	0	0	Bacteria	Firmicutes	Bacilli	Bacillales	Bacillaceae	Anoxybacillus	Anoxybacillus eryuanensis strain E-112 16S ribosomal RNA, partial sequence	Anoxybacillus eryuanensis	Paraffin
63	36	ASV31	AGGGTTTGATTATGGCTCAGGACGAACGCTGGCGGCGTGCCTAATACATGCAAGTCGAGCGGACGAATCGAAAGCTTGCTTTTGATTCGTTAGCGGCGGACGGGTGAGTAACACGTGGGCAACCTGCCCTGTAGACGGGGATAACACCGAGAAATCGGTGCTAATACCGGATAACACGAAATGTCGCATGACGTTTCGTTGAAAGACGGCGCAAGCTGTCGCTACAGGATGGGCCCGCGGCGCATTAGCTAGTTGGTGAGGTAACGGCTCACCAAGGCGACGATGCGTAGCCGACCTGAGAGGGTGATCGGCCACACTGGGACTGAGACACGGCCCAGACTCCTACGGGAGGCAGCA	0	0	0	0	119	92	0	0	0	0	77	34	113	0	0	0	0	0	0	0	0	0	0	Bacteria	Firmicutes	Bacilli	Bacillales	Bacillaceae	Anoxybacillus	Anoxybacillus eryuanensis strain E-112 16S ribosomal RNA, partial sequence	Anoxybacillus eryuanensis	Paraffin
64	37	ASV51	AGGGTTAGATTATGGCTCAGGACGAACGCTGGCGGCGTGCCTAATACATGCAAGTCGAGCGGACGAATCGAAAGCTTGCTTTTGATTCGTTAGCGGCGGACGGGTGAGTAACACGTGGGCAACCTGCCCTGTAGACGGGGATAACACCGAGAAATCGGTGCTAATACCGGATAACACGAAATGTCGCATGACGTTTCGTTGAAAGACGGCGCAAGCTGTCGCTACAGGATGGGCCCGCGGCGCATTAGCTAGTTGGTGAGGTAACGGCTCACCAAGGCGACGATGCGTAGCCGACCTGAGAGGGTGATCGGCCACACTGGGACTGAGACACGGCCCAGACTCCTACGGGAGGCAGCA	0	0	0	0	0	85	0	0	0	0	126	0	84	0	0	0	0	0	0	0	0	0	0	Bacteria	Firmicutes	Bacilli	Bacillales	Bacillaceae	Anoxybacillus	Anoxybacillus eryuanensis strain E-112 16S ribosomal RNA, partial sequence	Anoxybacillus eryuanensis	Paraffin
65	38	ASV228	AGGGTTTGATTATGGCTCAGGACGAACGCTGGCGGCGTGCCTAATACATGCAAGTCGAGCGGACGAATCGAAAGCTTGCTTTTGATTCGTTAGCGGCGGACGGGTGAGTAACACGTGGGCAACCTGCCCTGTAGACGGGGATAACACCGAGAAATCGGTGCTAATACCGGATAACACGAAATGTCGCATGACGTTTCGTTGAAAGACGGCGCAAGCTGTCGCTACAGGATGGGCCCGCGGAGCATTAGCTAGTTGGTGAGGTAACGGCTCACCAAGGCGACGATGCGTAGCCGACCTGAGAGGGTGATCGGCCACACTGGGACTGAGACACGGCCCAGACTCCTACGGGAGGCAGCA	0	0	0	0	0	0	0	0	0	0	0	0	0	0	0	0	0	142	0	0	0	0	0	Bacteria	Firmicutes	Bacilli	Bacillales	Bacillaceae	Anoxybacillus	Anoxybacillus eryuanensis strain E-112 16S ribosomal RNA, partial sequence	Anoxybacillus eryuanensis	Paraffin
66	39	ASV343	AGGGTTTGATTCTGGCTCAGGACGAACGCTGGCGGCGTGCCTAATACATGCAAGTCGAGCGGACGAATCGAAAGCTTGCTTTTGATTCGTTAGCGGCGGACGGGTGAGTAACACGTGGGCAACCTGCCCTGTAGACGGGGATAACACCGAGAAATCGGTGCTAATACCGGATAACACGAAATGTCGCATGACGTTTCGTTGAAAGACGGCGTAAGCTGTCGCTACAGGATGGGCCCGCGGCGCATTAGCTAGTTGGTGAGGTAACGGCTCACCAAGGCGACGATGCGTAGCCGACCTGAGAGGGTGATCGGCCACACTGGGACTGAGACACGGCCCAGACTCCTACGGGAGGCAGCA	0	0	0	0	0	0	0	0	0	0	119	0	0	0	0	0	0	0	0	0	0	0	0	Bacteria	Firmicutes	Bacilli	Bacillales	Bacillaceae	Anoxybacillus	Anoxybacillus eryuanensis strain E-112 16S ribosomal RNA, partial sequence	Anoxybacillus eryuanensis	Paraffin
67	40	ASV424	AGGGTTTGATTATGGCTCAGGACGAACGCTGGCGGCGTGCCTAATACATGCAAGTCGAGCGGACGAATCGAAAGCTTGCTTTTGATTCGTTAGCGGCGGACGGGTGAGTAACACGTGGGCAACCTGCCCTGTAGACGGGGATAACACCGAGAAATCGGTGCTAATACCGGATAACACGAAATGTCGCATGACGTTTCGTTGAAAGACGGCGTAAGCTGTCGCTACAGGATGGGCCCGCGGCGCATTAGCTAGTTGGTGAGGTAACGGCTCACCAAGGCGACGATGCGTAGCCGACCTGAGAGGGTGATCGGCCACACTGGGACTGAGACACGGCCCAGACTCCTACGGGAGGCAGCA	0	0	0	0	0	0	0	0	0	0	105	0	0	0	0	0	0	0	0	0	0	0	0	Bacteria	Firmicutes	Bacilli	Bacillales	Bacillaceae	Anoxybacillus	Anoxybacillus eryuanensis strain E-112 16S ribosomal RNA, partial sequence	Anoxybacillus eryuanensis	Paraffin
68	41	ASV446	AGGGTTCGATTATGGCTCAGGACGAACGCTGGCGGCGTGCCTAATACATGCAAGTCGAGCGGACGAATCAAAAGCTTGCTTTTGATTCGTTAGCGGCGGACGGGTGAGTAACACGTGGGCAACCTGCCCTGTAGACGGGGATAACACCGAGAAATCGGTGCTAATACCGGATAACACGAAATGTCGCATGACGTTTCGTTGAAAGACGGCGCAAGCTGTCGCTACAGGATGGGCCCGCGGCGCATTAGCTAGTTGGTGAGGTAACGGCTCACCAAGGCGACGATGCGTAGCCGACCTGAGAGGGTGATCGGCCACACTGGGACTGAGACACGGCCCAGACTCCTACGGGAGGCAGCA	0	0	0	0	0	102	0	0	0	0	0	0	0	0	0	0	0	0	0	0	0	0	0	Bacteria	Firmicutes	Bacilli	Bacillales	Bacillaceae	Anoxybacillus	Anoxybacillus eryuanensis strain E-112 16S ribosomal RNA, partial sequence	Anoxybacillus eryuanensis	Paraffin
69	42	ASV465	AGGGTTTGATTCTGGCTCAGGACGAACGCTGGCGGCGTGCCTAATACATGCAAGTCGAGCGGACGAATCAAAAGCTTGCTTTTGATTCGTTAGCGGCGGACGGGTGAGTAACACGTGGGCAACCTGCCCTGTAGACGGGGATAACACCGAGAAATCGGTGCTAATACCGGATAACACGAAATGTCGCATGACGTTTCGTTGAAAGACGGCGCAAGCTGTCGCTACAGGATGGGCCCGCGGCGCATTAGCTAGTTGGTGAGGTAACGGCTCACCAAGGCGACGATGCGTAGCCGACCTGAGAGGGTGATCGGCCACACTGGGACTGAGACACGGCCCAGACTCCTACGGGAGGCAGCA	0	0	0	0	0	100	0	0	0	0	0	0	0	0	0	0	0	0	0	0	0	0	0	Bacteria	Firmicutes	Bacilli	Bacillales	Bacillaceae	Anoxybacillus	Anoxybacillus eryuanensis strain E-112 16S ribosomal RNA, partial sequence	Anoxybacillus eryuanensis	Paraffin
70	43	ASV574	AGGGTTAGATTATGGCTCAGGACGAACGCTGGCGGCGTGCCTAATACATGCAAGTCGAGCGGACGAATCGAAAGCTTGCTTTTGATTCGTTAGCGGCGGACGGGTGAGTAACACGTGGGCAACCTGCCCTGTAGACGGGGATAACACCGAGAAATCGGTGCTAATACCGGATAACACGAAATGTCGCATGACGTTTCGTTGAAAGACGGCGTAAGCTGTCGCTACAGGATGGGCCCGCGGCGCATTAGCTAGTTGGTGAGGTAACGGCTCACCAAGGCGACGATGCGTAGCCGACCTGAGAGGGTGATCGGCCACACTGGGACTGAGACACGGCCCAGACTCCTACGGGAGGCAGCA	0	0	0	0	0	0	0	0	0	0	88	0	0	0	0	0	0	0	0	0	0	0	0	Bacteria	Firmicutes	Bacilli	Bacillales	Bacillaceae	Anoxybacillus	Anoxybacillus eryuanensis strain E-112 16S ribosomal RNA, partial sequence	Anoxybacillus eryuanensis	Paraffin
71	44	ASV789	AGGGTTAGATCCTGGCTCAGGACGAACGCTGGCGGCGTGCCTAATACATGCAAGTCGAGCGGACGAATCGAAAGCTTGCTTTTGATTCGTTAGCGGCGGACGGGTGAGTAACACGTGGGCAACCTGCCCTGTAGACGGGGATAACACCGAGAAATCGGTGCTAATACCGGATAACACGAAATGTCGCATGACGTTTCGTTGAAAGACGGCGCAAGCTGTCGCTACAGGATGGGCCCGCGGAGCATTAGCTAGTTGGTGAGGTAACGGCTCACCAAGGCGACGATGCGTAGCCGACCTGAGAGGGTGATCGGCCACACTGGGACTGAGACACGGCCCAGACTCCTACGGGAGGCAGCA	0	0	0	0	0	0	0	0	0	0	0	0	0	0	0	0	0	60	0	0	0	0	0	Bacteria	Firmicutes	Bacilli	Bacillales	Bacillaceae	Anoxybacillus	Anoxybacillus eryuanensis strain E-112 16S ribosomal RNA, partial sequence	Anoxybacillus eryuanensis	Paraffin
72	45	ASV590	AGGGTTTGATCCTGGCTCAGGACGAACGCTGGCGGCGTGCCTAATACATGCAAGTCGAGCGGACCGAAGGGAGCTTGCTCCTTTAGGTTAGCGGCGGACGGGTGAGTAACACGTGGGCAACCTGCCCTGCAGACTGGGATAACTTCGGGAAACCGGAGCTAATACCGGATAACACCGAAAACCGCATGGTTTTCGGTTGAAAGGCGGCTTTTAGCTGTCACTGCAGGATGGGCCCGCGGCGCATTAGCTAGTTGGTGAGGTAACGGCTCACCAAGGCGACGATGCGTAGCCGACCTGAGAGGGTGACCGGCCACACTGGGACTGAGACACGGCCCAGACTCCTACGGGAGGCAGCA	0	0	0	0	0	0	0	0	0	0	86	0	0	0	0	0	0	0	0	0	0	0	0	Bacteria	Firmicutes	Bacilli	Bacillales	Bacillaceae	Aeribacillus	Anoxybacillus vitaminiphilus	Anoxybacillus vitaminiphilus	Paraffin
73	46	ASV672	AGGGTTCGATCCTGGCTCAGGACGAACGCTGGCGGCGTGCCTAATACATGCAAGTCGAGCGGACCGAAGGGAGCTTGCTCCTTTAGGTTAGCGGCGGACGGGTGAGTAACACGTGGGCAACCTGCCCTGCAGACTGGGATAACTTCGGGAAACCGGAGCTAATACCGGATAACACCGAAAACCGCATGGTTTTCGGTTGAAAGGCGGCTTTTAGCTGTCACTGCAGGATGGGCCCGCGGCGCATTAGCTAGTTGGTGAGGTAACGGCTCACCAAGGCGACGATGCGTAGCCGACCTGAGAGGGTGACCGGCCACACTGGGACTGAGACACGGCCCAGACTCCTACGGGAGGCAGCA	0	0	0	0	0	0	0	0	0	0	77	0	0	0	0	0	0	0	0	0	0	0	0	Bacteria	Firmicutes	Bacilli	Bacillales	Bacillaceae	Aeribacillus	Anoxybacillus vitaminiphilus strain 3nP4 16S ribosomal RNA, partial sequence	Anoxybacillus vitaminiphilus	Paraffin
74	47	ASV863	AGGGTTCGATCATGGCTCAGATTGAACGCTGGCGGCATGCCTTACACATGCAAGTCGAACGGTAACAGGCCGCAAGGTGCTGACGAGTGGCGAACGGGTGAGTAATGCATCGGAACGTGCCCAGTCGTGGGGGATAACTGCTCGAAAGAGCAGCTAATACCGCATACGACCTGAGGGTGAAAGCGGGGGACCGAAAGGCCTCGCGCGATTGGAGCGGCCGATGTCAGATTAGGTAGTTGGTGGGGTAAAGGCCTACCAAGCCGACGATCTGTAGTTGGTCTGAGAGGACGACCAGCCACACTGGGACTGAGACACGGCCCAGACTCCTACGGGAGGCAGCA	0	0	0	0	0	0	0	0	0	0	0	0	0	0	0	0	0	46	0	0	0	0	0	Bacteria	Proteobacteria	Gammaproteobacteria	Burkholderiales	Comamonadaceae	Aquabacterium	Aquabacterium olei strain NBRC 110486 chromosome, complete genome	Aquabacterium olei	Paraffin
75	48	ASV891	AGGGTTAGATCATGGCTCAGATTGAACGCTGGCGGCGTGCTTTACACATGCAAGTCGAGCGGCAGCATGTCCTTCGGGATGATGGCGAGCGGCGAACGGGTGAGTAATACATCGGAACGTACCTTTTAGTGGGGGATAACGCATCGAAAGATGTGCTAATACCGCATAATCTCTGAGGAGGAAAGGCGGGGACCTTCGGGCCTGTCGCTGAAAGAGCGGCCGATGGCTGATTAGCTAGTTGGTAGGGTAAAGGCCTACCAAGGCGATGATCAGTAGCTGTTCTGAGAGGAAGATCAGCCACACTGGGACTGAGACACGGCCCAGACTCCTACGGGAGGCAGCA	0	0	0	0	0	0	0	0	0	0	41	0	0	0	0	0	0	0	0	0	0	0	0	Bacteria	Proteobacteria	Gammaproteobacteria	Burkholderiales	Neisseriaceae		Aquella oligotrophica strain P08 16S ribosomal RNA, partial sequence	Aquella oligotrophica	Paraffin
76	49	ASV975	AGAGTTCGATTCTGGCTCAGAATCAACGCTGGCGGCGTGCCTAACACATGCAAGTCGAACGCGAAAGTCCCCGCAAGGGGACAAGTAGAGTGGCGTCCGGGTGAGTAACGCGTGGGTAATCTACCTCCGGGTGGGGAATAACCCAGGGAAACTTGGGCTAATACCGCATAATGCAGCGGCTCGACATCGAGACAGTTGTTAAAGCAGCAATGCGCCTGGAGAGGAGCCCGCGTCCGATTAGCTAGTTGGCGGGGTAACGGCCCACCAAGGCTACGATCGGTAGCTGGTCTGAGAGGACGGCCAGCCACAATGGCACTGAAACACGGGCCATACTCCTACGGGAGGCAGCA	0	0	0	0	0	0	0	0	0	0	0	0	0	18	0	0	0	0	0	0	0	0	0	Bacteria	Acidobacteriota	Blastocatellia				Arenimicrobium luteum strain Ac_12_G8 16S ribosomal RNA, partial sequence	Arenimicrobium luteum	Paraffin
77	50	ASV85	AGGGTTTGATTATGGCTCAGGACGAACGCTGGCGGCGTGCCTAATACATGCAAGTCGTGCGGACCTTTTAAAAGCTTGCTTTTAAAAGGTTAGCGGCGGACGGGTGAGTAACACGTGGGCAACCTGCCTGTAAGACTGGGATAACGCCGGGAAACCGGGGCTAATACCGGATCGTTTTTTCCTCCGCATGGAGGAAAAAGGAAAGGCGGCTTCGGCTGCCACTTACAGATGGGCCCGCGGCGCATTAGCTAGTTGGCGGGGTAACGGCCCACCAAGGCAACGATGCGTAGCCGACCTGAGAGGGTGATCGGCCACATTGGGACTGAGACACGGCCCAAACTCCTACGGGAGGCAGCA	0	0	0	0	0	0	0	0	0	0	234	0	0	0	0	0	0	0	0	0	0	0	0	Bacteria	Firmicutes	Bacilli	Bacillales	Bacillaceae	Bacillus	Bacillus coagulans DSM 1 = ATCC 7050, complete genome	Bacillus coagulans	Paraffin
78	51	ASV827	AGGGTTAGATTCTGGCTCAGGACGAACGCTGGCGGCGTGCCTAATACATGCAAGTCGTGCGGACCTTTTAAAAGCTTGCTTTTAAAAGGTTAGCGGCGGACGGGTGAGTAACACGTGGGCAACCTGCCTGTAAGACCGGGATAACGCCGGGAAACCGGGGCTAATACCGGATCGTTTTTTCCTCCGCATGGAGGAAAAAGGAAAGGCGGCTTCGGCTGCCACTTACAGATGGGCCCGCGGCGCATTAGCTAGTTGGCGGGGTAACGGCCCACCAAGGCAACGATGCGTAGCCGACCTGAGAGGGTGATCGGCCACATTGGGACTGAGACACGGCCCAAACTCCTACGGGAGGCAGCA	0	0	0	0	0	0	0	0	0	0	54	0	0	0	0	0	0	0	0	0	0	0	0	Bacteria	Firmicutes	Bacilli	Bacillales	Bacillaceae	Bacillus	Bacillus coagulans DSM 1 = ATCC 7050, complete genome	Bacillus coagulans	Paraffin
79	52	ASV879	AGAGTTTGATTATGGCTCAGGACGAACGCTGGCGGCGTGCCTAATACATGCAAGTCGTGCGGACCTTTTAAAAGCTTGCTTTTAAAAGGTTAGCGGCGGACGGGTGAGTAACACGTGGGCAACCTGCCTGTAAGACTGGGATAACGCCGGGAAACCGGGGCTAATACCGGATCGTTTTTTCCTCCGCATGGAGGAAAAAGGAAAGGCGGCTTCGGCTGCCACTTACAGATGGGCCCGCGGCGCATTAGCTAGTTGGCGGGGTAATGGCCCACCAAGGCAACGATGCGTAGCCGACCTGAGAGGGTGATCGGCCACATTGGGACTGAGACACGGCCCAAACTCCTACGGGAGGCAGCA	0	0	0	0	0	0	0	0	0	43	0	0	0	0	0	0	0	0	0	0	0	0	0	Bacteria	Firmicutes	Bacilli	Bacillales	Bacillaceae	Bacillus	Bacillus coagulans DSM 1 = ATCC 7050, complete genome	Bacillus coagulans	Paraffin
80	53	ASV897	AGGGTTTGATTATGGCTCAGGACGAACGCTGGCGGCGTGCCTAATACATGCAAGTCGTGCGGACCTTTTAAAAGCTTGCTTTTAAAAGGTTAGCGGCGGACGGGTGAGTAACACGTGGGCAACCTGCCTGTAAGACTGGGATAACGCCGGGAAACCGGGGCTAATACCGGATCGTTTTTTCCTCCGCATGGAGGAAAAAGGAAAGGCGGCTTCGGCTGCCACTTACAGATGGGCCCGCGGCGCATTAGCTAGTTGGCGGGGTAATGGCCCACCAAGGCAACGATGCGTAGCCGACCTGAGAGGGTGATCGGCCACATTGGGACTGAGACACGGCCCAAACTCCTACGGGAGGCAGCA	0	0	0	0	0	0	0	0	0	0	40	0	0	0	0	0	0	0	0	0	0	0	0	Bacteria	Firmicutes	Bacilli	Bacillales	Bacillaceae	Bacillus	Bacillus coagulans DSM 1 = ATCC 7050, complete genome	Bacillus coagulans	Paraffin
81	54	ASV918	AGGGTTAGATTCTGGCTCAGGACGAACGCTGGCGGCGTGCCTAATACATGCAAGTCGTGCGGACCTTTTAAAAGCTTGCTTTTAAAAGGTTAGCGGCGGACGGGTGAGTAACACGTGGGCAACCTGCCTGTAAGACCGGGATAACGCCGGGAAACCGGGGCTAATACCGGATCGTTTTTTCCTCCGCATGGAGGAAAAAGGAAAGGCGGCTTCGGCTACCACTTACAGATGGGCCCGCGGCGCATTAGCTAGTTGGTGGGGTAACGGCCCACCAAGGCAACGATGCGTAGCCGACCTGAGAGGGTGATCGGCCACATTGGGACTGAGACACGGCCCAAACTCCTACGGGAGGCAGCA	0	0	0	0	0	0	0	0	0	0	35	0	0	0	0	0	0	0	0	0	0	0	0	Bacteria	Firmicutes	Bacilli	Bacillales	Bacillaceae	Bacillus	Bacillus coagulans DSM 1 = ATCC 7050, complete genome	Bacillus coagulans	Paraffin
82	55	ASV949	AGGGTTTGATTATGGCTCAGGACGAACGCTGGCGGCGTGCCTAATACATGCAAGTCGTGCGGACCTTTTAAAAGCTTGCTTTTAAAAGGTTAGCGGCGGACGGGTGAGTAACACGTGGGCAACCTGCCTGTAAGACTGGGATAACGCCGGGAAACCGGGGCTAATACCGGATCGTTTTTTCCTCCGCATGGAGGAAAAAGGAAAGGCGGCTTCGGCTGCCACTTACAGATGGGCCTGCGGCGCATTAGCTAGTTGGCGGGGTAACAGCCCACCAAGGCAACGATGCGTAGCCGACCTGAGAGGGTGATCGGCCACATTGGGACTGAGACACGGCCCAAACTCCTACGGGAGGCAGCA	0	0	0	0	0	0	0	0	0	0	29	0	0	0	0	0	0	0	0	0	0	0	0	Bacteria	Firmicutes	Bacilli	Bacillales	Bacillaceae	Bacillus	Bacillus coagulans DSM 1 = ATCC 7050, complete genome	Bacillus coagulans	Paraffin
83	56	ASV889	AGAGTTTGATTCTGGCTCAGGACGAACGCTGGCGGCGTGCCTAATACATGCAAGTCGAGCGGACCAAAGGGAGCTTGCTCCTGGAGGTTAGCGGCGAACGGGTGAGTAACACGTGGGCAACCTGCCTGTAAGACTGGGATAACATCGAGAAATCGGTGCTAATACCGGATAATAAAAAGAACTGCATGGTTCTTTTTTGAAAGATGGTTTCGGCTATCACTTACAGATGGGCCCGCGGCGCATTAGCTAGTTGGTGGGGTAACGGCTCACCAAGGCGGCGATGCGTAGCCGACCTGAGAGGGTGATCGGCCACACTGGGACTGAGACACGGCCCAGACTCCTACGGGAGGCAGCA	0	0	0	41	0	0	0	0	0	0	0	0	0	0	0	0	0	0	0	0	0	0	0	Bacteria	Firmicutes	Bacilli	Bacillales	Bacillaceae	Bacillus	Bacillus suaedae strain YZJH907-2 16S ribosomal RNA, partial sequence	Bacillus suaedae	Paraffin
84	57	ASV890	AGAGTTTGATTCTGGCTCAGGACGAACGCTGGCGGCGTGCCTAATACATGCAAGTCGAGCGGACCAAAGGGAGCTTGCTCCTGGAGGTTAGCGGCGAACGGGTGAGTAACACGTGGGCAACCTGCCTGTAAGACTGGGATAACATCGAGAAATCGGTGCTAATACCGGATAATAAAAAGAACTGCATGGTTCTTTTTTGAAAGATGGTTTCGGCTATCACTTACAGATGGGCCCGCGGCGCATTAGCTAGTTGGTGGGGTAACGGCTCACCAAGGCGACGATGCATAGCCGACCTGAGAGGGTGATCGGCCACACTGGGACTGAGACACGGCCCAGACTCCTACGGGAGGCAGCA	0	0	0	41	0	0	0	0	0	0	0	0	0	0	0	0	0	0	0	0	0	0	0	Bacteria	Firmicutes	Bacilli	Bacillales	Bacillaceae	Bacillus	Bacillus suaedae strain YZJH907-2 16S ribosomal RNA, partial sequence	Bacillus suaedae	Paraffin
85	58	ASV923	AGAGTTTGATTCTGGCTCAGGACGAACGCTGGCGGCGTGCCTAATACATGCAAGTCGAGCGGACCAAAGGGAGCTTGCTCCTGGAGGTTAGCGGCGAACGGGTGAGTAACACGTGGGCAACCTGCCTGTAAGACTGGGATAACATCGAGAAATCGGTGCTAATACCGGATAATAAAAAGAACTGCATGGTTCTTTTTTGAAAGATGGTTTCGGCTATCACTTACAGATGGGCCCGCGGCGCATTAGCTAGTTGGTGGGGTAACGGCTCACCAAGGCGACGATGCGTAGCCGACCTGAGAGGGTGATCGGCCACACTGGGACTGAGACACGGCCCAGACTCCTACGGGAGGCAGCA	0	0	0	34	0	0	0	0	0	0	0	0	0	0	0	0	0	0	0	0	0	0	0	Bacteria	Firmicutes	Bacilli	Bacillales	Bacillaceae	Bacillus	Bacillus suaedae strain YZJH907-2 16S ribosomal RNA, partial sequence	Bacillus suaedae	Paraffin
86	59	ASV754	AGGGTTAGATTATGGCTCAGGATGAACGCTGGCGGCGTGCCTAATACATGCAAGTCGAGCGAATGGATTGAGAGCTTGCTCTCAAGAAGTTAGCGGCGGACGGGTGAGTAACACGTGGGTAACCTGCCCATAAGACTGGGATAACTCCGGGAAACCGGGGCTAATACCGGATAATATTTTGAACTGCATGGTTCGAAATTGAAAGGCGGCTTCGGCTGTCACTTATGGATGGACCCGCGTCGCATTAGCTAGTTGGTGAGGTAACGGCTCACCAAGGCAACGATGCGTAGCCGACCTGAGAGGGTGATCGGCCACACTGGGACTGAGACACGGCCCAGACTCCTACGGGAGGCAGCA	0	0	0	0	0	67	0	0	0	0	0	0	0	0	0	0	0	0	0	0	0	0	0	Bacteria	Firmicutes	Bacilli	Bacillales	Bacillaceae	Bacillus	Bacillus thuringiensis strain ATCC 10792, complete genome	Bacillus thuringiensis	Paraffin
87	281	ASV183	AGGGTTTGATTCTGGCTCAGAACAAACGCTGGCGGCGTGCCTAATACATGCAAGTCGAACGGGGAAAGCTTTCGGGTGAGTACTAGTGGCGCACGGGTGAGTAACGCGTGGATAATCTGCCTTGAAGAGGGGGATAACCAGTCGAAAGATTGGCTAATACCGCATAAGACCACAGGGACTGAGGTTCTAGGGGTCAAAGGTTTTTCGCTTCAAGATGAGTCCGCGTAAGATTAGCTAGTTGGTAGGGTAATGGCCTACCAAGGCAACGATCTTTAACTGGTCTGAGAGGATGATCAGTCACACTGGAACTGAGACACGGTCCAGACTCCTACGGGAGGCAGCA	0	0	0	0	0	152	0	0	0	0	0	0	0	0	0	0	0	0	0	0	0	0	0	Bacteria	Bdellovibrionota	Bdellovibrionia	Bdellovibrionales	Bdellovibrionaceae	Bdellovibrio	Bdellovibrio reynosensis strain LBG001	Bdellovibrio reynosensis	Paraffin
88	279	ASV149	AGGGTTTGATTATGGCTCAGAACAAACGCTGGCGGCGTGCCTAATACATGCAAGTCGAACGGGGAAAGTAGCAATATGAGTACTAGTGGCGCACGGGTGAGTAATACGTGGATAATCTGCCTTCGAGTGGGGGATAACTAGTCGAAAGATTAGCTAATACCGCATAAGACCACAGGATCTGAGGATCTAGGGGTTAAAGGTTTTTCGCTTGAAGATGAGTCCGCGTGAGATTAGCTAGTTGGTGAGGTAATGGCTCACCAAGGCAACGATCTCTAACTGGTCTGAGAGGATGATCAGTCACACTGGAACTGAGACACGGTCCAGACTCCTACGGGAGGCAGCA	0	0	0	0	0	0	0	0	0	0	0	0	0	0	0	0	0	166	0	0	0	0	0	Bacteria	Bdellovibrionota	Bdellovibrionia	Bdellovibrionales	Bdellovibrionaceae	Bdellovibrio	Bdellovibrio sp. LBG001 16S ribosomal RNA gene, partial sequence	Bdellovibrio reynosensis	Paraffin
89	280	ASV912	AGAGTTCGATTCTGGCTCAGAACAAACGCTGGCGGCGTGCCTAATACATGCAAGTCGAACGGGGAAAGTAGCAATATGAGTACTAGTGGCGCACGGGTGAGTAATACGTGGATAATCTGCCTTCGAGTGGGGGATAACTAGTCGAAAGATTAGCTAATACCGCATAAGACCACAGGATCTGAGGATCTAGGGGTTAAAGGTTTTTCGCTTGAAGATGAGTCCGCGTGAGATTAGCTAGTTGGTGAGGTAATGGCTCACCAAGGCAACGATCTCTAACTGGTCTGAGAGGATGATCAGTCACACTGGAACTGAGACACGGTCCAGACTCCTACGGGAGGCAGCA	0	0	0	0	0	0	0	0	0	0	0	0	0	0	0	0	0	36	0	0	0	0	0	Bacteria	Bdellovibrionota	Bdellovibrionia	Bdellovibrionales	Bdellovibrionaceae	Bdellovibrio	Bdellovibrio sp. LBG001 16S ribosomal RNA gene, partial sequence	Bdellovibrio reynosensis	Paraffin
90	60	ASV921	AGAGTTCGATCATGGCTCAGGACGAACGCTGGCGGCGTGCTTAACACATGCAAGTCGAACGGTGAACCTGCTTCGGTGGGGGATCAGTGGCGAACGGGTGAGTAACACGTGGGCAACCTGCCCTCAGCTCTGGGATAACTCCAAGAAATTGGGGCTAATACTGGATATGACCGCTGACCGCATGGTCTGGTGGTGGAAAGATTTATCGGCTGGGGATGGGCCCGCGGCCTATCAGCTTGTTGGTGGGGTAGTGGCCTACCAAGGCGACGACGGGTAGCCGGCCTGAGAGGGTGACCGGCCACACTGGGACTGAGACACGGCCCAGACTCCTACGGGAGGCAGCA	0	0	0	0	0	0	0	34	0	0	0	0	0	0	0	0	0	0	0	0	0	0	0	Bacteria	Actinobacteriota	Actinobacteria	Frankiales	Geodermatophilaceae	Blastococcus	Blastococcus saxobsidens strain BC444 16S ribosomal RNA, partial sequence	Blastococcus saxobsidens	Paraffin
91	61	ASV666	AGGGTTTGATTCTGGCTCAGGACGAACGCTGGCGGCGTGCTTAACACATGCAAGTCGAACGATGACGGTGGTGCTTGCACCGCCTGATTAGTGGCGAACGGGTGAGTAACACGTGAGTAACCTGCCCCCCACTTCGGGATAACCTCGGGAAATCGTGGCTAATACCGGATATGAGCACTCATCGCATGGTGGGTGTTGGAAAGATTTATCGGTGGGGGATGGACTCGCGGCCTATCAGTTTGTTGGTGAGGTGATGGCTCACCAAGACGATGACGGGTAGCCGGCCTGAGAGGGCGACCGGCCACACTGGGACTGAGACACGGCCCAGACTCCTACGGGAGGCAGCA	0	0	0	0	0	0	0	0	0	0	0	0	0	0	0	0	0	0	0	0	0	78	0	Bacteria	Actinobacteriota	Actinobacteria	Micrococcales	Dermabacteraceae	Brachybacterium	Brachybacterium saurashtrense strain DSM 23186 chromosome, complete genome	Brachybacterium saurashtrense	Paraffin
92	62	ASV856	AGGGTTTGATTATGGCTCAGATTGAACGCTGGCGGCATGCTTTACACATGCAAGTCGAACGGTAACAGGTCTTCGGATGCTGACGAGTGGCGAACGGGTGAGTAATGTATCGGAACGTGCCCAGTAGTGGGGGATAACTACTCGAAAGAGTGGCTAATACCGCATGAGAACTGAGGTTGAAAGCGGGGGACCTTCGGGCCTCGCGCTACTGGAGCGGCCGATATCAGATTAGGTAGTTGGTGGGGTAAAGGCCTACCAAGCCGACGATCTGTAGCTGGTCTGAGAGGACGACCAGCCACACTGGGACTGAGACACGGCCCAGACTCCTACGGGAGGCAGCA	0	0	0	0	0	0	0	0	0	0	0	0	0	0	0	0	0	0	0	0	48	0	0	Bacteria	Proteobacteria	Gammaproteobacteria	Burkholderiales	Comamonadaceae		Brachymonas denitrificans strain AS-P1 16S ribosomal RNA, partial sequence	Brachymonas denitrificans	Paraffin
93	63	ASV961	AGGGTTAGATTATGGCTCAGAGCGAACGCTGGCGGCAGGCTTAACACATGCAAGTCGAGCGGGCATAGCAATATGTCAGCGGCAGACGGGTGAGTAACGCGTGGGAACGTACCTTTTGGTTCGGAACAACACAGGGAAACTTGTGCTAATACCGGATAAGCCCTTACGGGGAAAGATTTATCGCCGAAAGATCGGCCCGCGTCTGATTAGCTAGTTGGTGAGGTAATGGCTCACCAAGGCGACGATCAGTAGCTGGTCTGAGAGGATGATCAGCCACATTGGGACTGAGACACGGCCCAAACTCCTACGGGAGGCAGCA	0	0	25	0	0	0	0	0	0	0	0	0	0	0	0	0	0	0	0	0	0	0	0	Bacteria	Proteobacteria	Alphaproteobacteria	Rhizobiales	Xanthobacteraceae	Bradyrhizobium	Bradyrhizobium embrapense strain SEMIA 6208 16S ribosomal RNA, partial sequence	Bradyrhizobium embrapense	Paraffin
94	64	ASV129	AGGGTTTGATTATGGCTCAGAGCGAACGCTGGCGGCAGGCCTAACACATGCAAGTCGAACGAACTCTTCGGAGTTAGTGGCGGACGGGTGAGTAACACGTGGGAACGTGCCTTTAGGTTCGGAATAACTCAGGGAAACTTGTGCTAATACCGAATGTGCCCTTCGGGGGAAAGATTTATCGCCTTTAGAGCGGCCCGCGTCTGATTAGCTAGTTGGTGAGGTAAAGGCTCACCAAGGCGACGATCAGTAGCTGGTCTGAGAGGATGATCAGCCACATTGGGACTGAGACACGGCCCAAACTCCTACGGGAGGCAGCA	0	79	0	0	0	101	0	0	0	0	0	0	0	0	0	0	0	0	0	0	0	0	0	Bacteria	Proteobacteria	Alphaproteobacteria	Caulobacterales	Caulobacteraceae	Brevundimonas	Brevundimonas nasdae strain W1-2B 16S ribosomal RNA, partial sequence	Brevundimonas nasdae	Paraffin
95	65	ASV638	AGAGTTTGATTATGGCTCAGAGCGAACGCTGGCGGCAGGCCTAACACATGCAAGTCGAACGAACTCTTCGGAGTTAGTGGCGGACGGGTGAGTAACACGTGGGAACGTGCCTTTAGGTTCGGAATAACTCAGGGAAACTTGTGCTAATACCGAATGTGCCCTTCGGGGGAAAGATTTATCGCCTTTAGAGCGGCCCGCGTCTGATTAGCTAGTTGGTGAGGTAAAGGCTCACCAAGGCGACGATCAGTAGCTGGTCTGAGAGGATGATCAGCCACATTGGGACTGAGACACGGCCCAAACTCCTACGGGAGGCAGCA	0	0	0	0	0	81	0	0	0	0	0	0	0	0	0	0	0	0	0	0	0	0	0	Bacteria	Proteobacteria	Alphaproteobacteria	Caulobacterales	Caulobacteraceae	Brevundimonas	Brevundimonas nasdae strain W1-2B 16S ribosomal RNA, partial sequence	Brevundimonas nasdae	Paraffin
96	66	ASV727	AGGGTTCGATTATGGCTCAGAGCGAACGCTGGCGGCAGGCCTAACACATGCAAGTCGAACGAACTCTTCGGAGTTAGTGGCGGACGGGTGAGTAACACGTGGGAACGTGCCTTTAGGTTCGGAATAACTCAGGGAAACTTGTGCTAATACCGAATGTGCCCTTCGGGGGAAAGATTTATCGCCTTTAGAGCGGCCCGCGTCTGATTAGCTAGTTGGTGAGGTAAAGGCTCACCAAGGCGACGATCAGTAGCTGGTCTGAGAGGATGATCAGCCACATTGGGACTGAGACACGGCCCAAACTCCTACGGGAGGCAGCA	0	0	0	0	0	71	0	0	0	0	0	0	0	0	0	0	0	0	0	0	0	0	0	Bacteria	Proteobacteria	Alphaproteobacteria	Caulobacterales	Caulobacteraceae	Brevundimonas	Brevundimonas nasdae strain W1-2B 16S ribosomal RNA, partial sequence	Brevundimonas nasdae	Paraffin
97	67	ASV388	AGGGTTAGATTATGGCTCAGAACGAACGCTGGCGGCAGGCTTAACACATGCAAGTCGAGCGCCCCGCAAGGGGAGCGGCAGACGGGTGAGTAACGCGTGGGAACGTACCTTTTGCTACGGAATAACTCAGGGAAACTTGTGCTAATACCGTATGTGCCCTTCGGGGGAAAGATTTATCGGCAAAGGATCGGCCCGCGTTGGATTAGCTAGTTGGTGAGGTAAAGGCTCACCAAGGCGACGATCCATAGCTGGTCTGAGAGGATGATCAGCCACACTGGGACTGAGACACGGCCCAGACTCCTACGGGAGGCAGCA	0	0	0	0	0	0	110	0	0	0	0	0	0	0	0	0	0	0	0	0	0	0	0	Bacteria	Proteobacteria	Alphaproteobacteria	Rhizobiales	Rhizobiaceae		Brucella lupini	Brucella lupini	Paraffin
98	68	ASV714	AGGGTTCGATTATGGCTCAGATTGAACGCTGGCGGCATGCCTTACACATGCAAGTCGAACGGCAGCACGGGAGCAATCCTGGTGGCGAGTGGCGAACGGGTGAGTAATGCATCGGAACGTGTCCTGTAGTGGGGGATAGCCCGGCGAAAGCCGGATTAATACCGCATACGACCTGAGGGTGAAAGCGGGGGATCTTCGGACCTCGCGCTATAGGAGCGGCCGATGTCAGATTAGGTAGTTGGTGGGGTAAATGCCTACCAAGCCGACGATCTGTAGCTGGTCTGAGAGGACGACCAGCCACACTGGGACTGAGACACGGCCCAGACTCCTACGGGAGGCAGCA	0	0	0	0	0	0	0	0	0	0	73	0	0	0	0	0	0	0	0	0	0	0	0	Bacteria	Proteobacteria	Gammaproteobacteria	Burkholderiales			Caballeronia terrestris strain R-23321 16S ribosomal RNA, partial sequence	Caballeronia terrestris	Paraffin
99	69	ASV438	AGGGTTTGATTCTGGCTCAGGACGAACGCTGGCGGCGTGCCTAATACATGCAAGTCGAGCGAACCAATAAGAAGCTTGCTTTTTGTTGGTTAGCGGCGGACGGGTGAGTAACACGTGGGTAACCTGCCTGTAAGACCGGGATAACTCCGGGAAACCGGTGCTAATACCGGATAGATTATCTTTCCGCCTGGAGAGATAAGGAAAGATGGCTATTGCCATCACTTACAGATGGGCCCGCGGCGCATTAGCTAGTTGGTGAGGTAACGGCTCACCAAGGCGACGATGCGTAGCCGACCTGAGAGGGTGATCGGCCACACTGGGACTGAGACACGGCCCAGACTCCTACGGGAGGCAGCA	0	0	0	0	0	0	0	0	0	0	103	0	0	0	0	0	0	0	0	0	0	0	0	Bacteria	Firmicutes	Bacilli	Bacillales	Bacillaceae	Bacillus	Caldibacillus thermoamylovorans strain DKP 16S ribosomal RNA, partial sequence	Caldibacillus thermoamylovorans	Paraffin
100	70	ASV466	AGGGTTTGATTCTGGCTCAGAGCGAACGCTGGCGGCAGGCCTAACACATGCAAGTCGAACGAACTCTTCGGAGTTAGTGGCGGACGGGTGAGTAACACGTGGGAACGTGCCTTTAGGTTCGGAATAACTCAGGGAAACTTGTGCTAATACCGAATGTGCCCTTCGGGGGAAAGATTTATCGCCTTTAGAGCGGCCCGCGTCTGATTAGCTAGTTGGTGAGGTAAAGGCTCACCAAGGCGACGATCAGTAGCTGGTCTGAGAGGATGATCAGCCACATTGGGACTGAGACACGGCCCAAACTCCTACGGGAGGCAGCA	0	0	0	0	0	100	0	0	0	0	0	0	0	0	0	0	0	0	0	0	0	0	0	Bacteria	Proteobacteria	Alphaproteobacteria	Caulobacterales	Caulobacteraceae	Brevundimonas	Candidatus Brevundimonas colombiensis	Candidatus-Brevundimonas colombiensis	Paraffin
101	71	ASV857	AGGGTTAGATCCTGGCTCAGAGCGAACGCTGGCGGCAGGCCTAACACATGCAAGTCGAACGAACCTTTCGGGGTTAGTGGCGGACGGGTGAGTAACACGTGGGAACGTGCCTTTAGGTTCGGAATAACTCAGGGAAACTTGTGCTAATACCGAATGTGCCCTTCGGGGGAAAGATTTATCGCCTTTAGAGCGGCCCGCGTCTGATTAGCTAGTTGGTTGAGGTAATGGCTCACCAAGGCGACGATCAGTAGCTGGTCTGAGAGGATGATCAGCCACATTGGGACTGAGACACGGCCCAAACTCCTACGGGAGGCAGCA	0	47	0	0	0	0	0	0	0	0	0	0	0	0	0	0	0	0	0	0	0	0	0	Bacteria	Proteobacteria	Alphaproteobacteria	Caulobacterales	Caulobacteraceae	Brevundimonas	Candidatus Brevundimonas colombiensis	Candidatus-Brevundimonas colombiensis	Paraffin
102	72	ASV511	AGGGTTAGATTCTGGCTCAGAGCGAACGCTGGCGGCAGGCCTAACACATGCAAGTCGAACGAACTCTTCGGAGTTAGTGGCGGACGGGTGAGTAACACGTGGGAACGTGCCTTTAGGTTCGGAATAACTCAGGGAAACTTGTGCTAATACCGAATGTGCCCTTCGGGGGAAAGATTTATCGCCTTTAGAGCGGCCCGCGTCTGATTAGCTAGTTGGTGAGGTAAAGGCTCACCAAGGCGACGATCAGTAGCTGGTCTGAGAGGATGATCAGCCACATTGGGACTGAGACACGGCCCAAACTCCTACGGGAGGCAGCA	0	0	0	0	0	95	0	0	0	0	0	0	0	0	0	0	0	0	0	0	0	0	0	Bacteria	Proteobacteria	Alphaproteobacteria	Caulobacterales	Caulobacteraceae	Brevundimonas	Candidatus Brevundimonas colombiensis	Candidatus-Brevundimonas colombiensis	Paraffin
103	73	ASV547	AGGGTTTGATCCTGGCTCAGAGCGAACGCTGGCGGCAGGCCTAACACATGCAAGTCGAACGAACTCTTCGGAGTTAGTGGCGGACGGGTGAGTAACACGTGGGAACGTGCCTTTAGGTTCGGAATAACTCAGGGAAACTTGTGCTAATACCGAATGTGCCCTTCGGGGGAAAGATTTATCGCCTTTAGAGCGGCCCGCGTCTGATTAGCTAGTTGGTGAGGTAAAGGCTCACCAAGGCGACGATCAGTAGCTGGTCTGAGAGGATGATCAGCCACATTGGGACTGAGACACGGCCCAAACTCCTACGGGAGGCAGCA	0	0	0	0	0	91	0	0	0	0	0	0	0	0	0	0	0	0	0	0	0	0	0	Bacteria	Proteobacteria	Alphaproteobacteria	Caulobacterales	Caulobacteraceae	Brevundimonas	Candidatus Brevundimonas colombiensis	Candidatus-Brevundimonas colombiensis	Paraffin
104	74	ASV476	AGGGTTTGATTATGGCTCAGGACGAACGCTGGCGACGTGCCTAATGCATGCAAGTCGCACGCAGGGTGCTTGCACCGCTGCGTGGCGCACGGCTGAGGAACACGTGGGTATCAACCCCGGAGTGGGGGATACCTCGGAGAAATCCGAGACAATCCCGCATACGATCCTAACGGATGAAAGGCGCAAGCCGCTCTGGGACGAGCCTGCGGCCCATCAGGTAGTTGGTAGGGTAACGGCCTACCAAGCCGGTGACGGGTCCCTGGTCTGAGAGGACGACCAGGCAGACTGGGACTGAGACACGGCCCAGACTCCTACGGGAGGCAGCA	0	0	0	0	0	0	0	0	0	0	0	0	0	98	0	0	0	0	0	0	0	0	0	Unclassified						Chloroflexus islandicus strain isl-2 16S ribosomal RNA, partial sequence	Chloroflexus islandicus	Paraffin
105	75	ASV688	AGGGTTTGATTCTGGCTCAGGACGAACGCTGGCGGCGTGCCTAACACATGCAAGTCGAGCGATGAAACCCTTCGGGGTGGATTAGCGGCGGACGGGTGAGTAACACGTGGGCAACCTGCCTCAAAGAGGGGGATAGCCTCCCGAAAGGGAGATTAATACCGCATAATAAGTACTTCTCGCATGAGAGGAACTTTAAAGGAGCAATCCGCTTTGAGATGGACCCGCGGCGCATTAGCTAGTTGGTGAGGTAAAGGCTCACCAAGGCGACGATGCGTAGCCGACCTGAGAGGGTGATCGGCCACATTGGAACTGAGACACGGTCCAGACTCCTACGGGAGGCAGCA	0	0	0	0	0	0	0	0	0	0	0	0	76	0	0	0	0	0	0	0	0	0	0	Bacteria	Firmicutes	Clostridia	Clostridiales	Clostridiaceae		Clostridium nitrophenolicum strain 1D 16S ribosomal RNA, partial sequence	Clostridium nitrophenolicum	Paraffin
106	76	ASV710	AGAGTTTGATTCTGGCTCAGGACGAACGCTGGCGGCGTGCCTAACACATGCAAGTCGAGCGATGAAACCCTTCGGGGTGGATTAGCGGCGGACGGGTGAGTAACACGTGGGCAACCTGCCTCAAAGAGGGGGATAGCCTCCCGAAAGGGAGATTAATACCGCATAATAAGTACTTCTCGCATGAGAGGAACTTTAAAGGAGCAATCCGCTTTGAGATGGACCCGCGGCGCATTAGCTAGTTGGTGAGGTAAAGGCTCACCAAGGCGACGATGCGTAGCCGACCTGAGAGGGTGATCGGCCACATTGGAACTGAGACACGGTCCAGACTCCTACGGGAGGCAGCA	0	0	0	0	0	0	0	0	0	0	0	0	74	0	0	0	0	0	0	0	0	0	0	Bacteria	Firmicutes	Clostridia	Clostridiales	Clostridiaceae		Clostridium nitrophenolicum strain 1D 16S ribosomal RNA, partial sequence	Clostridium nitrophenolicum	Paraffin
107	77	ASV749	AGGGTTCGATTATGGCTCAGGACGAACGCTGGCGGCGTGCCTAACACATGCAAGTCGAGCGATGAAACCCTTCGGGGTGGATTAGCGGCGGACGGGTGAGTAACACGTGGGCAACCTGCCTCAAAGAGGGGGATAGCCTCCCGAAAGGGAGATTAATACCGCATAATAAGTACTTCTCGCATGAGAGGAACTTTAAAGGAGCAATCCGCTTTGAGATGGACCCGCGGCGCATTAGCTAGTTGGTGAGGTAAAGGCTCACCAAGGCGACGATGCGTAGCCGACCTGAGAGGGTGATCGGCCACATTGGAACTGAGACACGGTCCAGACTCCTACGGGAGGCAGCA	0	0	0	0	0	0	0	0	0	0	0	0	68	0	0	0	0	0	0	0	0	0	0	Unclassified						Clostridium nitrophenolicum strain 1D 16S ribosomal RNA, partial sequence	Clostridium nitrophenolicum	Paraffin
108	78	ASV750	AGGGTTTGATCCTGGCTCAGGACGAACGCTGGCGGCGTGCCTAACACATGCAAGTCGAGCGATGAAACCCTTCGGGGTGGATTAGCGGCGGACGGGTGAGTAACACGTGGGCAACCTGCCTCAAAGAGGGGGATAGCCTCCCGAAAGGGAGATTAATACCGCATAATAAGTACTTCTCGCATGAGAGGAACTTTAAAGGAGCAATCCGCTTTGAGATGGACCCGCGGCGCATTAGCTAGTTGGTGAGGTAAAGGCTCACCAAGGCGACGATGCGTAGCCGACCTGAGAGGGTGATCGGCCACATTGGAACTGAGACACGGTCCAGACTCCTACGGGAGGCAGCA	0	0	0	0	0	0	0	0	0	0	0	0	68	0	0	0	0	0	0	0	0	0	0	Bacteria	Firmicutes	Clostridia	Clostridiales	Clostridiaceae		Clostridium nitrophenolicum strain 1D 16S ribosomal RNA, partial sequence	Clostridium nitrophenolicum	Paraffin
137	332	ASV545	AGGGTTTGATTATGGCTCAGGACGAACGCTGGCGGCGTGCCTAACACATGCAAGTCGAGCGATGAAACCCTTCGGGGTGGATTAGCGGCGGACGGGTGAGTAACACGTGGGCAACCTGCCTCAAAGAGGGGGATAGCCTCCCGAAAGGGAGATTAATACCGCATAATAAGTACTTCTCGCATGAGAGGAACTTTAAAGGAGCAATCCGCTTTGAGATGGACCCGCGGCGCATTAGCTAGTTGGTGAGGTAAAGGCTCACCAAGGCGACGATGCGTAGCCGACCTGAGAGGGTGATCGGCCACATTGGAACTGAGACACGGTCCAGACTCCTACGGGAGGCAGCA	0	0	0	0	0	0	0	0	0	0	0	0	92	0	0	0	0	0	0	0	0	0	0	Bacteria	Firmicutes	Clostridia	Clostridiales	Clostridiaceae	Clostridium	Clostridium cellulovorans 743B 16S ribosomal RNA, partial sequence	Clostridium sp	Paraffin
109	79	ASV802	AGGGTTTGATTATGGCTCAGATTGAACGCTGGCGGCATGCCTTACACATGCAAGTCGAACGGTAACAGGTCTTCGGATGCTGACGAGTGGCGAACGGGTGAGTAATACATCGGAACGTGCCTAGTAGTGGGGGATAACTACTCGAAAGAGTAGCTAATACCGCATGAGATCTACGGATGAAAGCAGGGGATCGCAAGACCTTGTGCTACTAGAGCGGCTGATGGCAGATTAGGTAGTTGGTGGGATAAAAGCTTACCAAGCCGACGATCTGTAGCTGGTCTGAGAGGACGATCAGCCACACTGGAACTGAGACACGGTCCAGACTCCTACGGGAGGCAGCA	0	0	0	0	0	0	0	0	0	0	58	0	0	0	0	0	0	0	0	0	0	0	0	Bacteria	Proteobacteria	Gammaproteobacteria	Burkholderiales	Comamonadaceae	Comamonas	Comamonas jiangduensis strain YW1 16S ribosomal RNA, partial sequence	Comamonas jiangduensis	Paraffin
110	80	ASV894	AGGGTTTGATTATGGCTCAGGACGAACGCTGGCGGCGTGCTTAACACATGCAAGTCGAACGATGACGGAGAGCTTGCTCTTCTGATTAGTGGCGAACGGGTGAGTAACACGTGAGTAACCTGCCCTTGACTCTGGGATAAGCACTGGAAACGGTGTCTAATACCGGATACGAGCTTCAGCCGCATGGCTAGGAGCTGGAAAGAATTTTGGTCAAGGATGGACTCGCGGCCTATCAGCTAGTTGGTGAGGTAACGGCCCACCAAGGCGACGACGGGTAGCCGGCCTGAGAGGGTGACCGGCCACACTGGGACTGAGACACGGCCCAGACTCCTACGGGAGGCAGCA	0	0	0	0	0	0	0	0	0	0	0	0	0	0	0	0	0	0	0	0	0	41	0	Bacteria	Actinobacteriota	Actinobacteria	Micrococcales	Microbacteriaceae		Conyzicola lurida strain HWE2-01 16S ribosomal RNA, partial sequence	Conyzicola lurida	Paraffin
111	327	ASV273	AGGGTTTGATTCTGGCTCAGGACGAACGCTGGCGGCGTGCTTAACACATGCAAGTCGAACGGAAAGGCCCTGCTTGCAGGGTACTCGAGTGGCGAACGGGTGAGTAACACGTGGGTGATCTGCCCTGCACTTCGGGATAAGCTTGGGAAACTGGGTCTAATACCGGATAGGAGCCATCTTTAGTGTGGTGGTTGGAAAGTTTTTTCGGTGTAGGATGAGCTCGCGGCCTATCAGCTTGTTGGTGGGGTAATGGCCTACCAAGGCGGCGACGGGTAGCCGGCCTGAGAGGGTGTACGGCCACATTGGGACTGAGATACGGCCCAGACTCCTACGGGAGGCAGCA	0	0	0	0	0	0	0	0	0	0	0	0	0	0	0	69	0	63	0	0	0	0	0	Bacteria	Actinobacteriota	Actinobacteria	Corynebacteriales	Corynebacteriaceae	Corynebacterium	Corynebacterium accolens strain DSM 44278 chromosome, complete genome	Corynebacterium accolens	Paraffin
112	328	ASV820	AGGGTTTGATTCTGGCTCAGGACGAACGCTGGCGGCGTGCTTAACACATGCAAGTCGAACGGAAAGGCTCTGCTTGCAGGGTACTCGAGTGGCGAACGGGTGAGTAACACGTGGGTGATCTGCCCTGCACTTCGGGATAAGCTTGGGAAACTGGGTCTAATACCGGATAGGAGCCATCTTTAGTGTGGTGGTTGGAAAGTTTTTTCGGTGTAGGATGAGCTCGCGGCCTATCAGCTTGTTGGTGGGGTAATGGCCTACCAAGGCGGCGACGGGTAGCCGGCCTGAGAGGGTGTACGGCCACATTGGGACTGAGATACGGCCCAGACTCCTACGGGAGGCAGCA	0	0	0	0	0	0	0	0	0	0	0	0	0	0	0	0	0	0	0	0	0	55	0	Bacteria	Actinobacteriota	Actinobacteria	Corynebacteriales	Corynebacteriaceae	Corynebacterium	Corynebacterium accolens strain DSM 44278 chromosome, complete genome	Corynebacterium accolens	Paraffin
113	329	ASV903	AGGGTTTGATTATGGCTCAGGACGAACGCTGGCGGCGTGCTTAACACATGCAAGTCGAACGGAAAGGCCCTGCTTGCAGGGTACTCGAGTGGCGAACGGGTGAGTAACACGTGGGTGATCTGCCCTGCACTTCGGGATAAGCTTGGGAAACTGGGTCTAATACCGGATAGGAACCATCTTTAGTGTGGTGGTTGGAAAGTTTTTTCGGTGTAGGATGAGCTCGCGGCCTATCAGCTTGTTGGTGGGGTAATGGCCTACCAAGGCGGCGACGGGTAGCCGGCCTGAGAGGGTGTACGGCCACATTGGGACTGAGATACGGCCCAGACTCCTACGGGAGGCAGCA	0	0	0	0	0	0	0	37	0	0	0	0	0	0	0	0	0	0	0	0	0	0	0	Bacteria	Actinobacteriota	Actinobacteria	Corynebacteriales	Corynebacteriaceae	Corynebacterium	Corynebacterium accolens strain DSM 44278 chromosome, complete genome	Corynebacterium accolens	Paraffin
114	330	ASV259	AGGGTTTGATTCTGGCTCAGGATGAACGCTGGCGGCGTGCTTAACACATGCAAGTCGAACGGAAAGGCCCAAGCTTGCTTGGGTACTCGAGTGGCGAACGGGTGAGTAACACGTGGGTGATCTGCCCTGCACTTCGGGATAAGCCTGGGAAACTGGGTCTAATACCGGATATGACCACATTTTGGATGGTGTGGTGGAAAGTTTTTCGGTGTGGGATGAGCTCGCGGCCTATCAGCTTGTTGGTGGGGTAATGGCCTACCAAGGCGTCGACGGGTAGCCGGCCTGAGAGGGTGTACGGCCACATTGGGACTGAGATACGGCCCAGACTCCTACGGGAGGCAGCA	0	0	0	0	0	0	0	0	0	0	0	0	0	0	0	0	0	0	0	0	135	0	0	Bacteria	Actinobacteriota	Actinobacteria	Corynebacteriales	Corynebacteriaceae	Corynebacterium	Corynebacterium afermentans subsp. lipophilum strain DSM 44282	Corynebacterium afermentans	Paraffin
115	331	ASV262	AGGGTTTGATTCTGGCTCAGGATGAACGCTGGCGGCGTGCTTAACACATGCAAGTCGAACGGAAAGGCCCAAGCTTGCTTGGGTACTCGAGTGGCGAACGGGTGAGTAACACGTGGGTGATCTGCCCTGCACTTCGGGATAAGCCTGGGAAACTGGGTCTAATACCGGATAGGACCGCATTTTGGATGGTGTGGTGGAAAGTTTTTCGGTGTGGGATGAGCTCGCGGCCTATCAGCTTGTTGGTGGGGTAATGGCCTACCAAGGCGTCGACGGGTAGCCGGCCTGAGAGGGTGTACGGCCACATTGGGACTGAGATACGGCCCAGACTCCTACGGGAGGCAGCA	0	0	0	0	0	0	0	0	0	0	0	0	0	0	0	0	134	0	0	0	0	0	0	Bacteria	Actinobacteriota	Actinobacteria	Corynebacteriales	Corynebacteriaceae	Corynebacterium	Corynebacterium afermentans subsp. lipophilum strain DSM 44282	Corynebacterium afermentans	Paraffin
116	334	ASV970	AGAGTTAGATTATGGCTCAGGATGAACGCTGGCGGCGTGCTTAACACATGCAAGTCGAACGGAAAGGCCCAAGCTTGCTTGGGTACTCGAGTGGCGAACGGGTGAGTAACACGTGGGTGATCTGCCCTGCACTTCGGGATAAGCCTGGGAAACTGGGTCTAATACCGGATAGGACCGCATTTTGGATGGTGTGGTGGAAAGTTTTTCGGTGTGGGATGATCTCGCGGCCTATCAGCTTGTTGGTGGGGTAATGGCCTACCAAGGCGTCGACGGGTAGCCGGCCTGAGAGGGTGTACGGCCACATTGGGACTGAGATACGGCCCAGACTCCTACGGGAGGCAGCA	0	0	0	20	0	0	0	0	0	0	0	0	0	0	0	0	0	0	0	0	0	0	0	Bacteria	Actinobacteriota	Actinobacteria	Corynebacteriales	Corynebacteriaceae	Corynebacterium	Corynebacterium afermentans subsp. lipophilum strain DSM 44282	Corynebacterium afermentans	Paraffin
117	332	ASV468	AGAGTTTGATTATGGCTCAGGATGAACGCTGGCGGCGTGCTTAACACATGCAAGTCGAACGGAAAGGCCCAAGCTTGCTTGGGTACTCGAGTGGCGAACGGGTGAGTAACACGTGGGTGATCTGCCCTGCACTTCGGGATAAGCCTGGGAAACTGGGTCTAATACCGGATAGGACCGCATTTTGGATGGTGTGGTGGAAAGTTTTTCGGTGTGGGATGAGCTCGCGGCCTATCAGCTTGTTGGTGGGGTAATGGCCTACCAAGGCGTCGACGGGTAGCCGGCCTGAGAGGGTGTACGGCCACATTGGGACTGAGATACGGCCCAGACTCCTACGGGAGGCAGCA	0	0	0	0	0	0	0	0	0	0	0	0	0	0	0	0	99	0	0	0	0	0	0	Bacteria	Actinobacteriota	Actinobacteria	Corynebacteriales	Corynebacteriaceae	Corynebacterium	Corynebacterium afermentans subsp. lipophilum strain DSM 44282	Corynebacterium afermentans	Paraffin
118	333	ASV516	AGGGTTAGATTATGGCTCAGGATGAACGCTGGCGGCGTGCTTAACACATGCAAGTCGAACGGAAAGGCCCAAGCTTGCTTGGGTACTCGAGTGGCGAACGGGTGAGTAACACGTGGGTGATCTGCCCTGCACTTCGGGATAAGCCTGGGAAACTGGGTCTAATACCGGATAGGACCGCATTTTGGATGGTGTGGTGGAAAGTTTTTCGGTGTGGGATGAGCTCGCGGCCTATCAGCTTGTTGGTGGGGTAATGGCCTACCAAGGCGTCGACGGGTAGCCGGCCTGAGAGGGTGTACGGCCACATTGGGACTGAGATACGGCCCAGACTCCTACGGGAGGCAGCA	0	0	0	0	0	0	0	0	0	0	0	0	0	0	0	0	94	0	0	0	0	0	0	Bacteria	Actinobacteriota	Actinobacteria	Corynebacteriales	Corynebacteriaceae	Corynebacterium	Corynebacterium afermentans subsp. lipophilum strain DSM 44282 chromosome, complete genome	Corynebacterium afermentans	Paraffin
119	336	ASV153	AGGGTTTGATTATGGCTCAGGATGAACGCTGGCGGCGTGCTTAACACATGCAAGTCGAACGGAAAGGCCTCTGCTTGCAGGGGTACTCGAGTGGCGAACGGGTGAGTAACACGTGGGTGATCTGCCCTGCACTTCGGGATAAGCCTGGGAAACTGGGTCTAATACCGGATAGGACGATGGTTTGGATGCCATTGTGGAAAGTTTTTCGGTGTGGGATGAGCTCGCGGCCTATCAGCTTGTTGGTGGGGTAATGGCCTACCAAGGCGTCGACGGGTAGCCGGCCTGAGAGGGTGTACGGCCACATTGGGACTGAGATACGGCCCAGACTCCTACGGGAGGCAGCA	0	0	0	0	0	0	0	0	0	0	0	0	0	0	164	0	0	0	0	0	0	0	0	Bacteria	Actinobacteriota	Actinobacteria	Corynebacteriales	Corynebacteriaceae	Corynebacterium	Corynebacterium appendicis CIP 107643	Corynebacterium appendicis	Paraffin
120	335	ASV54	AGGGTTTGATTCTGGCTCAGGATGAACGCTGGCGGCGTGCTTAACACATGCAAGTCGAACGGAAAGGCCTCTGCTTGCAGGGGTACTCGAGTGGCGAACGGGTGAGTAACACGTGGGTGATCTGCCCTGCACTTCGGGATAAGCCTGGGAAACTGGGTCTAATACCGGATAGGACGATGGTTTGGATGCCATTGTGGAAAGTTTTTCGGTGTGGGATGAGCTCGCGGCCTATCAGCTTGTTGGTGGGGTAATGGCCTACCAAGGCGTCGACGGGTAGCCGGCCTGAGAGGGTGTACGGCCACATTGGGACTGAGATACGGCCCAGACTCCTACGGGAGGCAGCA	0	0	0	0	0	0	0	0	0	0	0	0	0	0	102	0	176	0	0	0	0	0	0	Bacteria	Actinobacteriota	Actinobacteria	Corynebacteriales	Corynebacteriaceae	Corynebacterium	Corynebacterium appendicis CIP 107643 chromosome, complete genome	Corynebacterium appendicis	Paraffin
121	337	ASV817	AGGGTTAGATCCTGGCTCAGGATGAACGCTGGCGGCGTGCTTAACACATGCAAGTCGAACGGAAAGGCCTCTGCTTGCAGGGGTACTCGAGTGGCGAACGGGTGAGTAACACGTGGGTGATCTGCCCTGCACTTCGGGATAAGCCTGGGAAACTGGGTCTAATACCGGATAGGACGATGGTTTGGATGCCATTGTGGAAAGTTTTTCGGTGTGGGATGAGCTCGCGGCCTATCAGCTTGTTGGTGGGGTAATGGCCTACCAAGGCGTCGACGGGTAGCCGGCCTGAGAGGGTGTACGGCCACATTGGGACTGAGATACGGCCCAGACTCCTACGGGAGGCAGCA	0	0	0	0	0	0	0	0	0	0	0	0	0	0	55	0	0	0	0	0	0	0	0	Bacteria	Actinobacteriota	Actinobacteria	Corynebacteriales	Corynebacteriaceae	Corynebacterium	Corynebacterium appendicis CIP 107643 chromosome, complete genome	Corynebacterium appendicis	Paraffin
122	338	ASV14	AGGGTTTGATTATGGCTCAGGATGAACGCTGGCGGCGTGCTTAACACATGCAAGTCGAACGGAAAGGCTCCAGCTTGCTGGGGTACTCGAGTGGCGAACGGGTGAGTAACACGTGGGTGATCTGCCCTGCACTTCGGGATAAGCCTGGGAAACTGGGTCTAATACTGGATAGGACCATCGTTTAGTGTCGGTGGTGGAAAGTTTTTTCGGTGTGGGATGAGCTCGCGGCCTATCAGCTTGTTGGTGGGGTAATGGCCTACCAAGGCGTCGACGGGTAGCCGGCCTGAGAGGGTGTACGGCCACATTGGGACTGAGATACGGCCCAGACTCCTACGGGAGGCAGCA	0	0	0	0	148	136	153	0	0	0	77	0	166	0	0	0	0	0	0	0	0	0	0	Bacteria	Actinobacteriota	Actinobacteria	Corynebacteriales	Corynebacteriaceae	Corynebacterium	Corynebacterium aquatimens strain DSM 45632 chromosome, complete genome	Corynebacterium aquatimens	Paraffin
123	339	ASV17	AGGGTTTGATTCTGGCTCAGGATGAACGCTGGCGGCGTGCTTAACACATGCAAGTCGAACGGAAAGGCTCCAGCTTGCTGGGGTACTCGAGTGGCGAACGGGTGAGTAACACGTGGGTGATCTGCCCTGCACTTCGGGATAAGCCTGGGAAACTGGGTCTAATACTGGATAGGACCATCGTTTAGTGTCGGTGGTGGAAAGTTTTTTCGGTGTGGGATGAGCTCGCGGCCTATCAGCTTGTTGGTGGGGTAATGGCCTACCAAGGCGTCGACGGGTAGCCGGCCTGAGAGGGTGTACGGCCACATTGGGACTGAGATACGGCCCAGACTCCTACGGGAGGCAGCA	61	0	0	0	50	32	119	0	0	0	0	0	122	0	71	0	0	0	0	0	0	159	0	Bacteria	Actinobacteriota	Actinobacteria	Corynebacteriales	Corynebacteriaceae	Corynebacterium	Corynebacterium aquatimens strain DSM 45632 chromosome, complete genome	Corynebacterium aquatimens	Paraffin
124	340	ASV48	AGAGTTTGATTCTGGCTCAGGATGAACGCTGGCGGCGTGCTTAACACATGCAAGTCGAACGGAAAGGCTCCAGCTTGCTGGGGTACTCGAGTGGCGAACGGGTGAGTAACACGTGGGTGATCTGCCCTGCACTTCGGGATAAGCCTGGGAAACTGGGTCTAATACTGGATAGGACCATCGTTTAGTGTCGGTGGTGGAAAGTTTTTTCGGTGTGGGATGAGCTCGCGGCCTATCAGCTTGTTGGTGGGGTAATGGCCTACCAAGGCGTCGACGGGTAGCCGGCCTGAGAGGGTGTACGGCCACATTGGGACTGAGATACGGCCCAGACTCCTACGGGAGGCAGCA	0	0	0	29	55	50	106	0	0	0	0	0	70	0	0	0	0	0	0	0	0	0	0	Bacteria	Actinobacteriota	Actinobacteria	Corynebacteriales	Corynebacteriaceae	Corynebacterium	Corynebacterium aquatimens strain DSM 45632 chromosome, complete genome	Corynebacterium aquatimens	Paraffin
125	341	ASV96	AGGGTTTGATTATGGCTCAGGATGAACGCTGGCGGCGTGCTTAACACATGCAAGTCGAACGGAAAGGCCAGTGCTTGCACTGGTACTCGAGTGGCGAACGGGTGAGTAACACGTGGGTGATCTGCCCTGCACTTCGGGATAAGCCTGGGAAACTGGGTCTAATACCGGATAGGACGATGGTTTGGATGCCATTGTGGAAAGTTTTTCGGTGTGGGATGAGCTCGCGGCCTATCAGCTTGTTGGTGGGGTAATGGCCTACCAAGGCGTCGACGGGTAGCCGGCCTGAGAGGGTGTACGGCCACATTGGGACTGAGATACGGCCCAGACTCCTACGGGAGGCAGCA	0	0	0	0	0	0	0	0	0	0	0	0	0	0	0	0	220	0	0	0	0	0	0	Bacteria	Actinobacteriota	Actinobacteria	Corynebacteriales	Corynebacteriaceae	Corynebacterium	Corynebacterium coyleae strain DSM 44184 chromosome, complete genome	Corynebacterium coyleae	Paraffin
126	342	ASV231	AGGGTTTGATTATGGCTCAGGACGAACGCTGGCGGCGTGCTTAACACATGCAAGTCGAACGGAAAGGCCCACCACCTTTGGTGGTGGGTACTCGAGTGGCGAACGGGTGAGTAACACGTGGGTGATCTGCCCCGCACTGTGGGATAAGCCTGGGAAACTGGGTCTAATACCACATACGACCATGGCGTAGGGGTCATGGTGGAAAGCCTTGTGCGGTGTGGGATGAGCCCGCGGCCTATCAGCTTGTTGGTGGGGTAATGGCCTACCAAGGCGGCGACGGGTAGCCGGCCTGAGAGGGTGGACGGCCACATTGGGACTGAGACACGGCCCAGACTCCTACGGGAGGCAGCA	0	0	0	0	141	0	0	0	0	0	0	0	0	0	0	0	0	0	0	0	0	0	0	Bacteria	Actinobacteriota	Actinobacteria	Corynebacteriales	Corynebacteriaceae	Corynebacterium	Corynebacterium durum strain DSM 45333 chromosome, complete genome	Corynebacterium durum	Paraffin
127	343	ASV873	AGAGTTCGATCCTGGCTCAGGACGAACGCTGGCGGCGTGCTTAACACATGCAAGTCGAACGGAAAGGCCCACCACCTTTGGTGGTGGGTACTCGAGTGGCGAACGGGTGAGTAACACGTGGGTGATCTGCCCCGCACTGTGGGATAAGCCTGGGAAACTGGGTCTAATACCACATACGACCACACTGTAGACAGTGTGGTGGAAAGCTTTTGCGGTGTGGGATGAGCCCGCGGCCTATCAGCTTGTTGGTGGGGTAATGGCCTACCAAGGCGGCGACGGGTAGCCGGCCTGAGAGGGTGGACGGCCACATTGGGACTGAGACACGGCCCAGACTCCTACGGGAGGCAGCA	0	0	0	0	0	0	0	0	0	0	0	0	0	44	0	0	0	0	0	0	0	0	0	Bacteria	Actinobacteriota	Actinobacteria	Corynebacteriales	Corynebacteriaceae	Corynebacterium	Corynebacterium durum strain DSM 45333 chromosome, complete genome	Corynebacterium durum	Paraffin
128	344	ASV747	AGGGTTTGATTCTGGCTCAGGATGAACGCTGGCGGCGTGCTTAACACATGCAAGTCGAACGGAAAGGCCCAAGCTTGCTTGGGTGCTCGAGTGGCGAACGGGTGAGTAACACGTGGGTGATCTGCCCTGCACTTCGGGATAAGCCTGGGAAACTGGGTCTAATACCGGATAGGACCACTTCTTGGATGGTGTGGTGGAAAGTTTTTTCGGTGTGGGATGAGCTCGCGGCCTATCAGCTTGTTGGTGGGGTAATGGCCTACCAAGGCGTCGACGGGTAGCCGGCCTGAGAGGGTGTACGGCCACATTGGGACTGAGATACGGCCCAGACTCCTACGGGAGGCAGCA	0	0	0	0	0	68	0	0	0	0	0	0	0	0	0	0	0	0	0	0	0	0	0	Bacteria	Actinobacteriota	Actinobacteria	Corynebacteriales	Corynebacteriaceae	Corynebacterium	Corynebacterium fournieri strain DSM 103271 chromosome, complete genome	Corynebacterium fournieri	Paraffin
129	345	ASV785	AGAGTTTGATTCTGGCTCAGGATGAACGCTGGCGGCGTGCTTAACACATGCAAGTCGAACGGAAAGGCCCAAGCTTGCTTGGGTGCTCGAGTGGCGAACGGGTGAGTAACACGTGGGTGATCTGCCCTGCACTTCGGGATAAGCCTGGGAAACTGGGTCTAATACCGGATAGGACCACTTCTTGGATGGTGTGGTGGAAAGTTTTTTCGGTGTGGGATGAGCTCGCGGCCTATCAGCTTGTTGGTGGGGTAATGGCCTACCAAGGCGTCGACGGGTAGCCGGCCTGAGAGGGTGTACGGCCACATTGGGACTGAGATACGGCCCAGACTCCTACGGGAGGCAGCA	0	0	0	0	0	61	0	0	0	0	0	0	0	0	0	0	0	0	0	0	0	0	0	Bacteria	Actinobacteriota	Actinobacteria	Corynebacteriales	Corynebacteriaceae	Corynebacterium	Corynebacterium fournieri strain DSM 103271 chromosome, complete genome	Corynebacterium fournieri	Paraffin
130	346	ASV210	AGGGTTTGATTATGGCTCAGGATGAACGCTGGCGGCGTGCTTAACACATGCAAGTCGAACGGAAAGGCCAGTGCTTGCACTGGTACTCGAGTGGCGAACGGGTGAGTAACACGTGGGTGATCTGCCCTCAACTCCGGGATAAGCCTGGGAAACTGGGTCTAATACTGGATAGGACCACATCGTAGGTGGTGTGGTGGAAAGCGTTTGTAGCGGTTGGGGATGAGCTCGCGGCCTATCAGCTTGTTGGTGGGGTAATGGCCTACCAAGGCGGCGACGGGTAGCCGGCCTGAGAGGGTGTACGGTCACATTGGGACTGAGATACGGCCCAGACTCCTACGGGAGGCAGCA	0	0	0	0	0	0	0	0	0	0	0	0	0	0	0	0	145	0	0	0	0	0	0	Bacteria	Actinobacteriota	Actinobacteria	Corynebacteriales	Corynebacteriaceae	Corynebacterium	Corynebacterium frankenforstense DSM 45800 strain ST18, complete genome	Corynebacterium frankenforstense	Paraffin
131	347	ASV616	AGGGTTCGATTCTGGCTCAGGATGAACGCTGGCGGCGTGCTTAACACATGCAAGTCGAACGGAAAGGCCAGTGCTTGCACTGGTACTCGAGTGGCGAACGGGTGAGTAACACGTGGGTGATCTGCCCTCAACTCCGGGATAAGCCTGGGAAACTGGGTCTAATACTGGATAGGACCACATCGTAGGTGGTGTGGTGGAAAGCGTTTGTAGCGGTTGGGGATGAGCTCGCGGCCTATCAGCTTGTTGGTGGGGTAATGGCCTACCAAGGCGGCGACGGGTAGCCGGCCTGAGAGGGTGTACGGTCACATTGGGACTGAGATACGGCCCAGACTCCTACGGGAGGCAGCA	0	0	0	82	0	0	0	0	0	0	0	0	0	0	0	0	0	0	0	0	0	0	0	Bacteria	Actinobacteriota	Actinobacteria	Corynebacteriales	Corynebacteriaceae	Corynebacterium	Corynebacterium frankenforstense DSM 45800 strain ST18, complete genome	Corynebacterium frankenforstense	Paraffin
132	348	ASV798	AGGGTTTGATTCTGGCTCAGGACGAACGCTGGCGGCGTGCTTAACACATGCAAGTCGAACGGAAAGGCCTGTCCTTCCTTGTGTTGGACGGGTGCTCGAGTGGCGAACGGGTGAGTAACACGTGAGTGATCTGCCCCCAACTTGGGTATAAGCCTGGGAAACTGGGTCTAATTCCCGATAGGACTGCAGGGTGGTGCCTGTGGTGGAAAACGATTTTCTAGTGGTTGGGGATGAGCTCGCGGCCTATCAGCTTGTTGGTGGGGTAATGGCCTACCAAGGCGGCGACGGGTAGCCGGCCTGAGAGGGTGGACGGCCACATTGGGACTGAGATACGGCCCAGACTCCTACGGGAGGCAGCA	0	0	0	0	0	0	0	0	0	0	0	0	0	0	0	0	0	0	0	0	0	0	59	Unclassified						Corynebacterium frankenforstense DSM 45800 strain ST18, complete genome	Corynebacterium frankenforstense	Paraffin
133	349	ASV914	AGAGTTCGATTATGGCTCAGGACGAACGCTGGCGGCGTGCTTAACACATGCAAGTCGAACGGTAAGGCCCCAGCTTGCTGGGGTACACGAGTGGCGAACGGGTGAGTAACACGTGGGTGACCTGCCCCGCACTTCGGGATAAGCCTGGGAAACTGGGTCTAATACCGGATAGGACCGCACCGTGAGGGTGTGGTGGAAAGTTTTTCGGTGTGGGATGGGCCCGCGGCCTATCAGCTTGTTGGTGGGGTAATGGCCTACCAAGGCGGCGACGGGTAGCCGGCCTGAGAGGGTGGACGGCCACATTGGGACTGAGACACGGCCCAGACTCCTACGGGAGGCAGCA	35	0	0	0	0	0	0	0	0	0	0	0	0	0	0	0	0	0	0	0	0	0	0	Bacteria	Actinobacteriota	Actinobacteria	Corynebacteriales	Corynebacteriaceae	Corynebacterium	Corynebacterium freneyi strain DSM 44506 chromosome, complete genome	Corynebacterium freneyi	Paraffin
134	350	ASV913	AGAGTTTGATCATGGCTCAGGACGAACGCTGGCGGCGTGCTTAACACATGCAAGTCGAACGCTGAAACCGGAGCTTGCTTTGGTGGATGAGTGGCGAACGGGTGAGTAACACGTGGGTGATCTGCCCTACACTTTGGGATAAGCCTGGGAAACTGGGTCTAATACCGAATATTCACACCACCGTAGGGGTGGTGTGGAAAGCTTTATGCGGTGTGGGATGAGCCTGCGGCCTATCAGCTTGTTGGTGGGGTAATGGCCTACCAAGGCGTCGACGGGTAGCCGGCCTGAGAGGGTGTACGGCCACATTGGGACTGAGACACGGCCCAGACTCCTACGGGAGGCAGCA	0	0	0	0	0	0	0	0	0	0	0	0	0	0	0	0	0	0	0	0	0	36	0	Bacteria	Actinobacteriota	Actinobacteria	Corynebacteriales	Corynebacteriaceae	Corynebacterium	Corynebacterium glutamicum strain ATCC 13032 chromosome, complete genome	Corynebacterium glutamicum	Paraffin
135	353	ASV141	AGGGTTCGATTATGGCTCAGGATGAACGCTGGCGGCGTGCTTAACACATGCAAGTCGAACGGAAAGGCTCCTGCTTGCAGGGGTACTCGAGTGGCGAACGGGTGAGTAACACGTGGGTGATCTGCCCTGCACTTCGGGATAAGCCTGGGAAACTGGGTCTAATACCGGATAGGACGATGGTTTGGATGCCATTGTGGAAAGTTTTTCGGTGTGGGATGAGCTCGCGGCCTATCAGCTTGTTGGTGGGGTAATGGCCTACCAAGGCGTCGACGGGTAGCCGGCCTGAGAGGGTGTACGGCCACATTGGGACTGAGATACGGCCCAGACTCCTACGGGAGGCAGCA	0	0	0	0	0	0	0	0	0	0	0	0	0	0	0	0	174	0	0	0	0	0	0	Bacteria	Actinobacteriota	Actinobacteria	Corynebacteriales	Corynebacteriaceae	Corynebacterium	Corynebacterium haemomassiliense strain Marseille-Q3615	Corynebacterium haemomassiliense	Paraffin
136	354	ASV227	AGGGTTTGATTCTGGCTCAGGATGAACGCTGGCGGCGTGCTTAACACATGCAAGTCGAACGGAAAGGCTCCTGCTTGCAGGGGTACTCGAGTGGCGAACGGGTGAGTAACACGTGGGTGATCTGCCCTGCACTTCGGGATAAGCCTGGGAAACTGGGTCTAATATCGGATAGGACGATGGTTTGGATGCCATTGTGGAAAGTTTTTTCGGTGTGGGATGAGCTCGCGGCCTATCAGCTTGTTGGTGGGGTAATGGCCTACCAAGGCGTCGACGGGTAGCCGGCCTGAGAGGGTGTACGGCCACATTGGGACTGAGATACGGCCCAGACTCCTACGGGAGGCAGCA	0	0	0	0	0	142	0	0	0	0	0	0	0	0	0	0	0	0	0	0	0	0	0	Bacteria	Actinobacteriota	Actinobacteria	Corynebacteriales	Corynebacteriaceae	Corynebacterium	Corynebacterium haemomassiliense strain Marseille-Q3615	Corynebacterium haemomassiliense	Paraffin
137	351	ASV84	AGGGTTTGATTATGGCTCAGGATGAACGCTGGCGGCGTGCTTAACACATGCAAGTCGAACGGAAAGGCTCCTGCTTGCAGGGGTACTCGAGTGGCGAACGGGTGAGTAACACGTGGGTGATCTGCCCTGCACTTCGGGATAAGCCTGGGAAACTGGGTCTAATACCGGATAGGACGATGGTTTGGATGCCATTGTGGAAAGTTTTTTCGGTGTGGGATGAGCTCGCGGCCTATCAGCTTGTTGGTGGGGTAATGGCCTACCAAGGCGTCGACGGGTAGCCGGCCTGAGAGGGTGTACGGCCACATTGGGACTGAGATACGGCCCAGACTCCTACGGGAGGCAGCA	0	0	0	123	0	0	0	0	0	0	0	0	0	0	0	0	0	0	0	0	0	112	0	Bacteria	Actinobacteriota	Actinobacteria	Corynebacteriales	Corynebacteriaceae	Corynebacterium	Corynebacterium haemomassiliense strain Marseille-Q3615 16S ribosomal RNA, partial sequence	Corynebacterium haemomassiliense	Paraffin
138	352	ASV119	AGGGTTTGATTATGGCTCAGGATGAACGCTGGCGGCGTGCTTAACACATGCAAGTCGAACGGAAAGGCTCCTGCTTGCAGGGGTACTCGAGTGGCGAACGGGTGAGTAACACGTGGGTGATCTGCCCTGCACTTCGGGATAAGCCTGGGAAACTGGGTCTAATATCGGATAGGACGATGGTTTGGATGCCATTGTGGAAAGTTTTTTCGGTGTGGGATGAGCTCGCGGCCTATCAGCTTGTTGGTGGGGTAATGGCCTACCAAGGCGTCGACGGGTAGCCGGCCTGAGAGGGTGTACGGCCACATTGGGACTGAGATACGGCCCAGACTCCTACGGGAGGCAGCA	0	0	0	0	0	186	0	0	0	0	0	0	0	0	0	0	0	0	0	0	0	0	0	Bacteria	Actinobacteriota	Actinobacteria	Corynebacteriales	Corynebacteriaceae	Corynebacterium	Corynebacterium haemomassiliense strain Marseille-Q3615 16S ribosomal RNA, partial sequence	Corynebacterium haemomassiliense	Paraffin
139	355	ASV322	AGGGTTAGATTCTGGCTCAGGATGAACGCTGGCGGCGTGCTTAACACATGCAAGTCGAACGGAAAGGCTCCTGCTTGCAGGGGTACTCGAGTGGCGAACGGGTGAGTAACACGTGGGTGATCTGCCCTGCACTTCGGGATAAGCCTGGGAAACTGGGTCTAATACCGGATAGGACGATGGTTTGGATGCCATTGTGGAAAGTTTTTTCGGTGTGGGATGAGCTCGCGGCCTATCAGCTTGTTGGTGGGGTAATGGCCTACCAAGGCGTCGACGGGTAGCCGGCCTGAGAGGGTGTACGGCCACATTGGGACTGAGATACGGCCCAGACTCCTACGGGAGGCAGCA	0	0	0	0	123	0	0	0	0	0	0	0	0	0	0	0	0	0	0	0	0	0	0	Bacteria	Actinobacteriota	Actinobacteria	Corynebacteriales	Corynebacteriaceae	Corynebacterium	Corynebacterium haemomassiliense strain Marseille-Q3615 16S ribosomal RNA, partial sequence	Corynebacterium haemomassiliense	Paraffin
140	356	ASV882	AGGGTTAGATTCTGGCTCAGGACGAACGCTGGCGGCGTGCTTAACACATGCAAGTCGAACGGAAAGGCCCTGCTTGCAGGGTACTCGAGTGGCGAACGGGTGAGTAACACGTGGGTGATCTGCCCTGCACTTCGGGATAAGCCTGGGAAACTGGGTCTAATACCGGATAGGACCATCGTTTAGTGTCGGTGGTGGAAAGTTTTTCGGTGCAGGATGAGCTCGCGGCCTATCAGCTTGTTGGTGGGGTAATGGCCTACCAAGGCGTCGACGGGTAGCCGGCCTGAGAGGGTGGACGGCCACATTGGGACTGAGACACGGCCCAGACTCCTACGGGAGGCAGCA	0	0	0	0	0	0	0	0	0	0	43	0	0	0	0	0	0	0	0	0	0	0	0	Bacteria	Actinobacteriota	Actinobacteria	Corynebacteriales	Corynebacteriaceae	Corynebacterium	Corynebacterium kalidii	Corynebacterium kalidii	Paraffin
141	357	ASV308	AGGGTTTGATTATGGCTCAGGACGAACGCTGGCGGCGTGCTTAACACATGCAAGTCGAACGGAAAGGCCCTGCTTGCAGGGTGCTCGAGTGGCGAACGGGTGAGTAACACGTGGGTGATCTGCCCCTTATTTTGGGATAAGCCTGGGAAACTGGGTCTAATACTGGATAGGACCATGCTGTAGGTGGTGTGGTGGAAAGATTAGTTTCGGTAAGGGATGAGCTCGCGGCCTATCAGCTTGTTGGTGGGGTAATGGCCTACCAAGGCGTCGACGGGTAGCCGGCCTGAGAGGGTGGACGGCCACATTGGGACTGAGATACGGCCCAGACTCCTACGGGAGGCAGCA	0	0	0	0	0	125	0	0	0	0	0	0	0	0	0	0	0	0	0	0	0	0	0	Bacteria	Actinobacteriota	Actinobacteria	Corynebacteriales	Corynebacteriaceae	Corynebacterium	Corynebacterium kroppenstedtii DSM 44385, complete genome	Corynebacterium kroppenstedtii	Paraffin
142	358	ASV43	AGGGTTTGATTATGGCTCAGGATGAACGCTGGCGGCGTGCTTAACACATGCAAGTCGAACGGAAAGGCCCAAGCTTGCTTGGGTACTCGAGTGGCGAACGGGTGAGTAACACGTGGGTGATCTGCCCTGCACTTCGGGATAAGCCTGGGAAACTGGGTCTAATACCGGATAGGACCACTTCTTGGATGTTGTGGTGGAAAGTTTTTTCGGTGTGGGATGAGCTCGCGGCCTATCAGCTTGTTGGTGGGGTAATGGCCTACCAAGGCGTCGACGGGTAGCCGGCCTGAGAGGGTGTACGGCCACATTGGGACTGAGATACGGCCCAGACTCCTACGGGAGGCAGCA	0	0	0	0	0	0	0	0	0	0	0	0	218	0	0	0	0	0	0	0	0	0	125	Bacteria	Actinobacteriota	Actinobacteria	Corynebacteriales	Corynebacteriaceae	Corynebacterium	Corynebacterium lujinxingii strain zg-917 16S ribosomal RNA gene, partial sequence	Corynebacterium lujinxingii	Paraffin
143	359	ASV155	AGGGTTTGATTATGGCTCAGGACGAACGCTGGCGGCGTGCTTAACACATGCAAGTCGAACGGAAAGGCCCTCACCTTTTGGTGGGGGTGCTCGAGTGGCGAACGGGTGAGTAACACGTGGGTGATCTGCCCTGTACTTCGGGATAAGCTTGGGAAACTGGGTCTAATACCGGATAGGACCATGGTTTAGTGTCTCATGGTGGAAAAATATTGTTTTGGTGCAGGATGAGCTCGCGGCCTATCAGCTTGTTGGTGGGGTAATGGCCTACCAAGGCGTCGACGGGTAGCCGGCCTGAGAGGGTGGACGGCCACATTGGGACTGAGATACGGCCCAGACTCCTACGGGAGGCAGCA	0	0	0	0	0	163	0	0	0	0	0	0	0	0	0	0	0	0	0	0	0	0	0	Bacteria	Actinobacteriota	Actinobacteria	Corynebacteriales	Corynebacteriaceae	Corynebacterium	Corynebacterium matruchotii	Corynebacterium matruchotii	Paraffin
144	360	ASV177	AGGGTTTGATTATGGCTCAGGACGAACGCTGGCGGCGTGCTTAACACATGCAAGTCGAACGGAAAGGCCCCCACCTTGGTGGGGGTGCTCGAGTGGCGAACGGGTGAGTAACACGTGGGTGATCTGCCCTGTACTTCGGGATAAGCTTGGGAAACTGGGTCTAATACCGGATAGGACCATGGTTTAGTGTCTCATGGTGGAAAGATTTTTTGGTGCAGGATGAGCTCGCGGCCTATCAGCTTGTTGGTGGGGTAATGGCCTACCAAGGCGTCGACGGGTAGCCGGCCTGAGAGGGTGGACGGCCACATTGGGACTGAGATACGGCCCAGACTCCTACGGGAGGCAGCA	0	0	0	0	0	0	0	0	0	0	0	0	0	0	0	0	0	0	0	0	0	153	0	Bacteria	Actinobacteriota	Actinobacteria	Corynebacteriales	Corynebacteriaceae	Corynebacterium	Corynebacterium matruchotii strain ATCC 14266	Corynebacterium matruchotii	Paraffin
145	361	ASV744	AGGGTTTGATTATGGCTCAGGACGAACGCTGGCGGCGTGCTTAACACATGCAAGTCGAACGGAAAGGCCCCCACCTTGGTGGGGGTGCTCGAGTGGCGAACGGGTGAGTAACACGTGGGTGATCTGCCCTGTACTTCGGGATAAGCTTGGGAAACTGGGTCTAATACCGGATAGGACCATGGTTTAGTGTCTCATGGTGGAAAAATTATTGTTTTGGTGCAGGATGAGCTCGCGGCCTATCAGCTTGTTGGTGGGGTAATGGCCTACCAAGGCGTCGACGGGTAGCCGGCCTGAGAGGGTGGACGGCCACATTGGGACTGAGATACGGCCCAGACTCCTACGGGAGGCAGCA	0	0	0	0	0	0	0	0	0	0	0	0	0	0	0	0	0	0	0	0	0	69	0	Bacteria	Actinobacteriota	Actinobacteria	Corynebacteriales	Corynebacteriaceae	Corynebacterium	Corynebacterium matruchotii strain ATCC 14266 chromosome, complete genome	Corynebacterium matruchotii	Paraffin
146	363	ASV260	AGGGTTTGATTATGGCTCAGGACGAACGCTGGCGGCGTGCTTAACACATGCAAGTCGAACGGAAAGGCCTGCTTTCCCTTGTGGATTGCGGGTGCTCGAGTGGCGAACGGGTGAGTAACACGTGAGTGATCTGCCCCCAACTTGGGTATAAGCCTGGGAAACTGGGTCTAATTCCCGATAGGACTGCAGGGTGGTGCCTGTGGTGGAAAACGATTTTCTAGTGGTTGGGGATGAGCTCGCGGCCTATCAGCTTGTTGGTGGGGTAATGGCCTACCAAGGCGGCGACGGGTAGCCGGCCTGAGAGGGTGGACGGCCACATTGGGACTGAGATACGGCCCAGACTCCTACGGGAGGCAGCA	0	0	0	0	0	0	0	0	0	0	0	0	0	0	0	135	0	0	0	0	0	0	0	Bacteria	Actinobacteriota	Actinobacteria	Corynebacteriales	Corynebacteriaceae	Corynebacterium	Corynebacterium otitidis strain 234_92	Corynebacterium otitidis	Paraffin
147	362	ASV136	AGGGTTTGATTATGGCTCAGGACGAACGCTGGCGGCGTGCTTAACACATGCAAGTCGAACGGAAAGGCCTGTCCTTCCTTGTGTTGGACGGGTGCTCGAGTGGCGAACGGGTGAGTAACACGTGAGTGATCTGCCCCCAACTTGGGTATAAGCCTGGGAAACTGGGTCTAATTCCCGATAGGACTGCAGGGTGGTGCCTGTGGTGGAAAACGATTTTCTAGTGGTTGGGGATGAGCTCGCGGCCTATCAGCTTGTTGGTGGGGTAATGGCCTACCAAGGCGGCGACGGGTAGCCGGCCTGAGAGGGTGGACGGCCACATTGGGACTGAGATACGGCCCAGACTCCTACGGGAGGCAGCA	0	0	0	0	0	0	0	0	0	0	0	0	0	0	0	176	0	0	0	0	0	0	0	Unclassified						Corynebacterium otitidis strain 234/92 16S ribosomal RNA, partial sequence	Corynebacterium otitidis	Paraffin
148	364	ASV571	AGGGTTTGATTCTGGCTCAGGACGAACGCTGGCGGCGTGCTTAACACATGCAAGTCGAACGGAAAGGCCTCTTGCTTGCAAGGGGTACTCGAGTGGCGAACGGGTGAGTAACACGTGGGTGATCTGCCTTGCACTCTGGGATAAGCTTGGGAAACTGGGTCTAATACCGGATATGAACTGCCTTTAGTGTGGTGGTTGGAAAGTTTTTTCGGTGCAAGATGAGCTCGCGGCCTATCAGCTTGTTGGTGGGGTAATGGCCTACCAAGGCGTCGACGGGTAGCCGGCCTGAGAGGGTGTACGGCCACATTGGGACTGAGATACGGCCCAGACTCCTACGGGAGGCAGCA	0	0	0	0	88	0	0	0	0	0	0	0	0	0	0	0	0	0	0	0	0	0	0	Bacteria	Actinobacteriota	Actinobacteria	Corynebacteriales	Corynebacteriaceae	Corynebacterium	Corynebacterium singulare strain IBS B52218, complete genome	Corynebacterium singulare	Paraffin
149	326	ASV960	AGGGTTCGATTATGGCTCAGGACGAACGCTGGCGGCGTGCTTAACACATGCAAGTCGAACGGAAAGGCCCTGCTTGCAGGGTACTCGAGTGGCGAACGGGTGAGTAACACGTGGGTGATCTGCCCTGCACTTCGGGATAAGCCTGGGAAACTGGGTCTAATACCGGATAGGAGCCATTTTTAGTGTGATGGTTGGAAAGTTTTTCGGTGTAGGATGAGCTCGCGGCCTATCAGCTTGTTGGTGGGGTAATGGCCTACCAAGGCGGCGACGGGTAGCCGGCCTGAGAGGGTGGACGGCCACATTGGGACTGAGATACGGCCCAGACTCCTACGGGAGGCAGCA	0	0	0	0	0	0	0	0	25	0	0	0	0	0	0	0	0	0	0	0	0	0	0	Bacteria	Actinobacteriota	Actinobacteria	Corynebacteriales	Corynebacteriaceae	Corynebacterium	Corynebacterium sp. strain c19Ua_121 16S ribosomal RNA gene, partial sequence	Corynebacterium c19Ua_121	Paraffin
150	365	ASV88	AGAGTTTGATTATGGCTCAGGACGAACGCTGGCGGCGTGCTTAACACATGCAAGTCGAACGGAAAGGCCCTGCTTGCAGGGTACTCGAGTGGCGAACGGGTGAGTAACACGTGGGTGATCTGCCCTGCACTTCGGGATAAGCCTGGGAAACTGGGTCTAATACCGGATAGGAGCCATTTTTAGTGTGATGGTTGGAAAGTTTTTCGGTGTAGGATGAGCTCGCGGCCTATCAGCTTGTTGGTGGGGTAATGGCCTACCAAGGCGGCGACGGGTAGCCGGCCTGAGAGGGTGGACGGCCACATTGGGACTGAGATACGGCCCAGACTCCTACGGGAGGCAGCA	0	0	0	0	0	0	0	0	0	0	0	0	229	0	0	0	0	0	0	0	0	0	0	Bacteria	Actinobacteriota	Actinobacteria	Corynebacteriales	Corynebacteriaceae	Corynebacterium	Corynebacterium sp. strain c19Ua_121 16S ribosomal RNA gene, partial sequence	Corynebacterium sp.	Paraffin
151	366	ASV477	AGGGTTTGATTCTGGCTCAGGACGAACGCTGGCGGCGTGCTTAACACATGCAAGTCGAACGGAAAGGCCTGCAGCTTGCTGCGGGTACTCGAGTGGCGAACGGGTGAGTAACACGTGGGTGATCTGCCTTGCACTTCGGGATAAGCTTGGGAAACTGGGTCTAATACCGGATAGGACAGCTGTTTAGTGTCAGTTGTGGAAAGTTTTTTCGGTGCAAGATGAGCTCGCGGCCTATCAGCTTGTTGGTGGGGTAATGGCCTACCAAGGCGTCGACGGGTAGCCGGCCTGAGAGGGTGTACGGCCACATTGGGACTGAGATACGGCCCAGACTCCTACGGGAGGCAGCA	0	0	0	0	0	0	0	0	0	0	0	0	0	0	0	0	98	0	0	0	0	0	0	Bacteria	Actinobacteriota	Actinobacteria	Corynebacteriales	Corynebacteriaceae	Corynebacterium	Corynebacterium striatum	Corynebacterium striatum	Paraffin
152	367	ASV419	AGGGTTTGATTATGGCTCAGGATGAACGCTGGCGGCGTGCTTAACACATGCAAGTCGAACGGAAAGGCCAGTGCTTGCACTGGTGCTCGAGTGGCGAACGGGTGAGTAACACGTGGGTGATCTGCCCTGCACTTTGGGATAAGCCTGGGAAACTGGGTCTAATACCAGATAGGACCATGCTTTGGATGGTGTGGTGGAAAGTTTTTTCGGTGTGGGATGAGCTTGCGGCCTATCAGCTTGTTGGTGGGGTAATGGCCTACCAAGGCGTCGACGGGTAGCCGGCCTGAGAGGGTGTACGGCCACATTGGGACTGAGATACGGCCCAGACTCCTACGGGAGGCAGCA	0	0	0	0	0	0	0	0	0	0	0	0	0	0	0	0	0	0	0	0	0	0	106	Bacteria	Actinobacteriota	Actinobacteria	Corynebacteriales	Corynebacteriaceae	Corynebacterium	Corynebacterium thomssenii strain DSM 44276 16S ribosomal RNA, partial sequence	Corynebacterium thomssenii	Paraffin
153	375	ASV162	AGGGTTAGATTCTGGCTCAGGACGAACGCTGGCGGCGTGCTTAACACATGCAAGTCGAACGGAAAGGCCCTGCTTGCAGGGTACTCGAGTGGCGAACGGGTGAGTAACACGTGGGTGATCTGCCCTGCACTTCGGGATAAGCCTGGGAAACTGGGTCTAATACCGGATAGGAGCCATTTTTAGTGTGATGGTTGGAAAGTTTTTCGGTGTAGGATGAGCTCGCGGCCTATCAGCTTGTTGGTGGGGTAATGGCCTACCAAGGCGGCGACGGGTAGCCGGCCTGAGAGGGTGGACGGCCACATTGGGACTGAGATACGGCCCAGACTCCTACGGGAGGCAGCA	0	0	0	0	0	0	0	0	0	0	0	0	159	0	0	0	0	0	0	0	0	0	0	Bacteria	Actinobacteriota	Actinobacteria	Corynebacteriales	Corynebacteriaceae	Corynebacterium	Corynebacterium tuberculostearicum strain FDAARGOS_1117	Corynebacterium tuberculostearicum	Paraffin
154	368	ASV2	AGGGTTAGATTCTGGCTCAGGACGAACGCTGGCGGCGTGCTTAACACATGCAAGTCGAACGGAAAGGCCCTGCTTGCAGGGTACTCGAGTGGCGAACGGGTGAGTAACACGTGGGTGATCTGCCCTGCACTTCGGGATAAGCCTGGGAAACTGGGTCTAATACCGGATAGGAGCCATTTTTAGTGTGATGGTTGGAAAGTTTTTTCGGTGTAGGATGAGCTCGCGGCCTATCAGCTTGTTGGTGGGGTAATGGCCTACCAAGGCGGCGACGGGTAGCCGGCCTGAGAGGGTGGACGGCCACATTGGGACTGAGATACGGCCCAGACTCCTACGGGAGGCAGCA	41	0	0	0	98	0	101	0	0	37	0	0	0	0	0	0	653	0	0	0	122	0	84	Bacteria	Actinobacteriota	Actinobacteria	Corynebacteriales	Corynebacteriaceae	Corynebacterium	Corynebacterium tuberculostearicum strain FDAARGOS_1117 chromosome, complete genome	Corynebacterium tuberculostearicum	Paraffin
155	369	ASV3	AGAGTTTGATTCTGGCTCAGGACGAACGCTGGCGGCGTGCTTAACACATGCAAGTCGAACGGAAAGGCCCTGCTTGCAGGGTACTCGAGTGGCGAACGGGTGAGTAACACGTGGGTGATCTGCCCTGCACTTCGGGATAAGCCTGGGAAACTGGGTCTAATACCGGATAGGAGCCATTTTTAGTGTGATGGTTGGAAAGTTTTTTCGGTGTAGGATGAGCTCGCGGCCTATCAGCTTGTTGGTGGGGTAATGGCCTACCAAGGCGGCGACGGGTAGCCGGCCTGAGAGGGTGGACGGCCACATTGGGACTGAGATACGGCCCAGACTCCTACGGGAGGCAGCA	0	75	0	158	60	69	82	0	0	0	0	0	0	0	0	0	522	0	0	0	81	0	43	Bacteria	Actinobacteriota	Actinobacteria	Corynebacteriales	Corynebacteriaceae	Corynebacterium	Corynebacterium tuberculostearicum strain FDAARGOS_1117 chromosome, complete genome	Corynebacterium tuberculostearicum	Paraffin
156	370	ASV5	AGGGTTTGATCATGGCTCAGGACGAACGCTGGCGGCGTGCTTAACACATGCAAGTCGAACGGAAAGGCCCTGCTTGCAGGGTACTCGAGTGGCGAACGGGTGAGTAACACGTGGGTGATCTGCCCTGCACTTCGGGATAAGCCTGGGAAACTGGGTCTAATACCGGATAGGAGCCATTTTTAGTGTGATGGTTGGAAAGTTTTTTCGGTGTAGGATGAGCTCGCGGCCTATCAGCTTGTTGGTGGGGTAATGGCCTACCAAGGCGGCGACGGGTAGCCGGCCTGAGAGGGTGGACGGCCACATTGGGACTGAGATACGGCCCAGACTCCTACGGGAGGCAGCA	0	0	0	0	61	0	101	0	0	0	0	0	0	0	0	0	646	0	0	0	115	0	92	Bacteria	Actinobacteriota	Actinobacteria	Corynebacteriales	Corynebacteriaceae	Corynebacterium	Corynebacterium tuberculostearicum strain FDAARGOS_1117 chromosome, complete genome	Corynebacterium tuberculostearicum	Paraffin
157	371	ASV6	AGAGTTTGATTATGGCTCAGGACGAACGCTGGCGGCGTGCTTAACACATGCAAGTCGAACGGAAAGGCCCTGCTTGCAGGGTACTCGAGTGGCGAACGGGTGAGTAACACGTGGGTGATCTGCCCTGCACTTCGGGATAAGCCTGGGAAACTGGGTCTAATACCGGATAGGAGCCATTTTTAGTGTGATGGTTGGAAAGTTTTTTCGGTGTAGGATGAGCTCGCGGCCTATCAGCTTGTTGGTGGGGTAATGGCCTACCAAGGCGGCGACGGGTAGCCGGCCTGAGAGGGTGGACGGCCACATTGGGACTGAGATACGGCCCAGACTCCTACGGGAGGCAGCA	0	0	0	0	99	0	77	0	0	0	0	0	0	0	0	0	515	27	0	0	99	38	93	Bacteria	Actinobacteriota	Actinobacteria	Corynebacteriales	Corynebacteriaceae	Corynebacterium	Corynebacterium tuberculostearicum strain FDAARGOS_1117 chromosome, complete genome	Corynebacterium tuberculostearicum	Paraffin
158	372	ASV7	AGGGTTCGATTATGGCTCAGGACGAACGCTGGCGGCGTGCTTAACACATGCAAGTCGAACGGAAAGGCCCTGCTTGCAGGGTACTCGAGTGGCGAACGGGTGAGTAACACGTGGGTGATCTGCCCTGCACTTCGGGATAAGCCTGGGAAACTGGGTCTAATACCGGATAGGAGCCATTTTTAGTGTGATGGTTGGAAAGTTTTTTCGGTGTAGGATGAGCTCGCGGCCTATCAGCTTGTTGGTGGGGTAATGGCCTACCAAGGCGGCGACGGGTAGCCGGCCTGAGAGGGTGGACGGCCACATTGGGACTGAGATACGGCCCAGACTCCTACGGGAGGCAGCA	0	0	0	0	61	0	93	0	0	0	0	0	0	0	0	0	643	0	0	0	106	0	0	Bacteria	Actinobacteriota	Actinobacteria	Corynebacteriales	Corynebacteriaceae	Corynebacterium	Corynebacterium tuberculostearicum strain FDAARGOS_1117 chromosome, complete genome	Corynebacterium tuberculostearicum	Paraffin
159	373	ASV9	AGGGTTTGATCCTGGCTCAGGACGAACGCTGGCGGCGTGCTTAACACATGCAAGTCGAACGGAAAGGCCCTGCTTGCAGGGTACTCGAGTGGCGAACGGGTGAGTAACACGTGGGTGATCTGCCCTGCACTTCGGGATAAGCCTGGGAAACTGGGTCTAATACCGGATAGGAGCCATTTTTAGTGTGATGGTTGGAAAGTTTTTTCGGTGTAGGATGAGCTCGCGGCCTATCAGCTTGTTGGTGGGGTAATGGCCTACCAAGGCGGCGACGGGTAGCCGGCCTGAGAGGGTGGACGGCCACATTGGGACTGAGATACGGCCCAGACTCCTACGGGAGGCAGCA	0	0	0	0	43	43	107	0	0	0	0	0	0	0	0	0	502	0	0	0	143	0	0	Bacteria	Actinobacteriota	Actinobacteria	Corynebacteriales	Corynebacteriaceae	Corynebacterium	Corynebacterium tuberculostearicum strain FDAARGOS_1117 chromosome, complete genome	Corynebacterium tuberculostearicum	Paraffin
160	374	ASV18	AGGGTTAGATCATGGCTCAGGACGAACGCTGGCGGCGTGCTTAACACATGCAAGTCGAACGGAAAGGCCCTGCTTGCAGGGTACTCGAGTGGCGAACGGGTGAGTAACACGTGGGTGATCTGCCCTGCACTTCGGGATAAGCCTGGGAAACTGGGTCTAATACCGGATAGGAGCCATTTTTAGTGTGATGGTTGGAAAGTTTTTTCGGTGTAGGATGAGCTCGCGGCCTATCAGCTTGTTGGTGGGGTAATGGCCTACCAAGGCGGCGACGGGTAGCCGGCCTGAGAGGGTGGACGGCCACATTGGGACTGAGATACGGCCCAGACTCCTACGGGAGGCAGCA	0	0	0	0	0	0	58	0	0	0	0	0	0	0	0	0	453	0	0	0	90	0	0	Bacteria	Actinobacteriota	Actinobacteria	Corynebacteriales	Corynebacteriaceae	Corynebacterium	Corynebacterium tuberculostearicum strain FDAARGOS_1117 chromosome, complete genome	Corynebacterium tuberculostearicum	Paraffin
161	376	ASV971	AGGGTTTGATTATGGCTCAGGACGAACGCTGGCGGCGTGCTTAACACATGCAAGTCGAACGGAAAGGCCCAGCTTGCTGGGTGCTCGAGTGGCGAACGGGTGAGTAACACGTGGGTGATCTGCCCCTAACTTCGGGATAAGCTTGGGAAACTGGGTCTAATACCGGATAGGACAATCGTTTAGTGTCGGTTGTGGAAAGTTTTTTCGGTTAGGGATGAGCCCGCGGCCTATCAGCTTGTTGGTGGGGTAATGGCCTACCAAGGCGTCGACGGGTAGCCGGCCTGAGAGGGTGGACGGCCACATTGGGACTGAGATACGGCCCAGACTCCTACGGGAGGCAGCA	0	0	0	0	0	0	0	19	0	0	0	0	0	0	0	0	0	0	0	0	0	0	0	Bacteria						Corynebacterium vitaeruminis DSM 20294 16S ribosomal RNA, partial sequence	Corynebacterium vitaeruminis	Paraffin
162	377	ASV1	AGGGTTTGATTATGGCTCAGGATGAACGCTGGCGGCGTGCTTAACACATGCAAGTCGAACGGAAAGGCCCAAGCTTGCTTGGGTACTCGAGTGGCGAACGGGTGAGTAACACGTGGGTGATCTGCCCTGCACTTCGGGATAAGCCTGGGAAACTGGGTCTAATACCGGATAGGACGATGGTTTGGATGCCATTGTGGAAAGTTTTTTCGGTGTGGGATGAGCTCGCGGCCTATCAGCTTGTTGGTGGGGTAATGGCCTACCAAGGCGTCGACGGGTAGCCGGCCTGAGAGGGTGTACGGCCACATTGGGACTGAGATACGGCCCAGACTCCTACGGGAGGCAGCA	164	131	0	0	118	106	181	0	0	0	0	0	0	0	0	149	0	222	0	0	127	214	171	Bacteria	Actinobacteriota	Actinobacteria	Corynebacteriales	Corynebacteriaceae	Corynebacterium	Corynebacterium wankanglinii strain zg-913 16S ribosomal RNA gene, partial sequence	Corynebacterium wankanglinii	Paraffin
163	378	ASV4	AGGGTTTGATTCTGGCTCAGGATGAACGCTGGCGGCGTGCTTAACACATGCAAGTCGAACGGAAAGGCCCAAGCTTGCTTGGGTACTCGAGTGGCGAACGGGTGAGTAACACGTGGGTGATCTGCCCTGCACTTCGGGATAAGCCTGGGAAACTGGGTCTAATACCGGATAGGACGATGGTTTGGATGCCATTGTGGAAAGTTTTTTCGGTGTGGGATGAGCTCGCGGCCTATCAGCTTGTTGGTGGGGTAATGGCCTACCAAGGCGTCGACGGGTAGCCGGCCTGAGAGGGTGTACGGCCACATTGGGACTGAGATACGGCCCAGACTCCTACGGGAGGCAGCA	0	0	0	0	146	85	182	60	0	0	46	0	0	93	0	67	0	82	0	0	127	0	173	Bacteria	Actinobacteriota	Actinobacteria	Corynebacteriales	Corynebacteriaceae	Corynebacterium	Corynebacterium wankanglinii strain zg-913 16S ribosomal RNA gene, partial sequence	Corynebacterium wankanglinii	Paraffin
164	379	ASV8	AGGGTTAGATTCTGGCTCAGGATGAACGCTGGCGGCGTGCTTAACACATGCAAGTCGAACGGAAAGGCCCAAGCTTGCTTGGGTACTCGAGTGGCGAACGGGTGAGTAACACGTGGGTGATCTGCCCTGCACTTCGGGATAAGCCTGGGAAACTGGGTCTAATACCGGATAGGACGATGGTTTGGATGCCATTGTGGAAAGTTTTTTCGGTGTGGGATGAGCTCGCGGCCTATCAGCTTGTTGGTGGGGTAATGGCCTACCAAGGCGTCGACGGGTAGCCGGCCTGAGAGGGTGTACGGCCACATTGGGACTGAGATACGGCCCAGACTCCTACGGGAGGCAGCA	0	0	0	167	99	61	94	0	0	0	0	0	0	0	0	52	0	106	0	0	112	81	109	Bacteria	Actinobacteriota	Actinobacteria	Corynebacteriales	Corynebacteriaceae	Corynebacterium	Corynebacterium wankanglinii strain zg-913 16S ribosomal RNA gene, partial sequence	Corynebacterium wankanglinii	Paraffin
165	380	ASV10	AGAGTTTGATTCTGGCTCAGGATGAACGCTGGCGGCGTGCTTAACACATGCAAGTCGAACGGAAAGGCCCAAGCTTGCTTGGGTACTCGAGTGGCGAACGGGTGAGTAACACGTGGGTGATCTGCCCTGCACTTCGGGATAAGCCTGGGAAACTGGGTCTAATACCGGATAGGACGATGGTTTGGATGCCATTGTGGAAAGTTTTTTCGGTGTGGGATGAGCTCGCGGCCTATCAGCTTGTTGGTGGGGTAATGGCCTACCAAGGCGTCGACGGGTAGCCGGCCTGAGAGGGTGTACGGCCACATTGGGACTGAGATACGGCCCAGACTCCTACGGGAGGCAGCA	55	0	0	31	120	88	98	0	0	49	0	0	0	0	0	38	0	125	0	0	0	51	139	Bacteria	Actinobacteriota	Actinobacteria	Corynebacteriales	Corynebacteriaceae	Corynebacterium	Corynebacterium wankanglinii strain zg-913 16S ribosomal RNA gene, partial sequence	Corynebacterium wankanglinii	Paraffin
166	381	ASV19	AGAGTTTGATTATGGCTCAGGATGAACGCTGGCGGCGTGCTTAACACATGCAAGTCGAACGGAAAGGCCCAAGCTTGCTTGGGTACTCGAGTGGCGAACGGGTGAGTAACACGTGGGTGATCTGCCCTGCACTTCGGGATAAGCCTGGGAAACTGGGTCTAATACCGGATAGGACGATGGTTTGGATGCCATTGTGGAAAGTTTTTTCGGTGTGGGATGAGCTCGCGGCCTATCAGCTTGTTGGTGGGGTAATGGCCTACCAAGGCGTCGACGGGTAGCCGGCCTGAGAGGGTGTACGGCCACATTGGGACTGAGATACGGCCCAGACTCCTACGGGAGGCAGCA	0	0	0	0	64	73	84	0	0	0	0	0	0	0	0	0	0	124	0	0	59	0	164	Bacteria	Actinobacteriota	Actinobacteria	Corynebacteriales	Corynebacteriaceae	Corynebacterium	Corynebacterium wankanglinii strain zg-913 16S ribosomal RNA gene, partial sequence	Corynebacterium wankanglinii	Paraffin
167	382	ASV21	AGGGTTAGATTATGGCTCAGGATGAACGCTGGCGGCGTGCTTAACACATGCAAGTCGAACGGAAAGGCCCAAGCTTGCTTGGGTACTCGAGTGGCGAACGGGTGAGTAACACGTGGGTGATCTGCCCTGCACTTCGGGATAAGCCTGGGAAACTGGGTCTAATACCGGATAGGACGATGGTTTGGATGCCATTGTGGAAAGTTTTTTCGGTGTGGGATGAGCTCGCGGCCTATCAGCTTGTTGGTGGGGTAATGGCCTACCAAGGCGTCGACGGGTAGCCGGCCTGAGAGGGTGTACGGCCACATTGGGACTGAGATACGGCCCAGACTCCTACGGGAGGCAGCA	0	0	0	0	94	97	102	0	0	0	0	0	0	0	0	0	0	68	0	0	54	0	126	Bacteria	Actinobacteriota	Actinobacteria	Corynebacteriales	Corynebacteriaceae	Corynebacterium	Corynebacterium wankanglinii strain zg-913 16S ribosomal RNA gene, partial sequence	Corynebacterium wankanglinii	Paraffin
168	383	ASV26	AGAGTTTGATCATGGCTCAGGATGAACGCTGGCGGCGTGCTTAACACATGCAAGTCGAACGGAAAGGCCCAAGCTTGCTTGGGTACTCGAGTGGCGAACGGGTGAGTAACACGTGGGTGATCTGCCCTGCACTTCGGGATAAGCCTGGGAAACTGGGTCTAATACCGGATAGGACGATGGTTTGGATGCCATTGTGGAAAGTTTTTTCGGTGTGGGATGAGCTCGCGGCCTATCAGCTTGTTGGTGGGGTAATGGCCTACCAAGGCGTCGACGGGTAGCCGGCCTGAGAGGGTGTACGGCCACATTGGGACTGAGATACGGCCCAGACTCCTACGGGAGGCAGCA	0	42	53	141	53	71	53	0	0	0	0	0	0	0	0	0	0	62	0	0	0	0	0	Bacteria	Actinobacteriota	Actinobacteria	Corynebacteriales	Corynebacteriaceae	Corynebacterium	Corynebacterium wankanglinii strain zg-913 16S ribosomal RNA gene, partial sequence	Corynebacterium wankanglinii	Paraffin
169	384	ASV36	AGGGTTTGATCCTGGCTCAGGATGAACGCTGGCGGCGTGCTTAACACATGCAAGTCGAACGGAAAGGCCCAAGCTTGCTTGGGTACTCGAGTGGCGAACGGGTGAGTAACACGTGGGTGATCTGCCCTGCACTTCGGGATAAGCCTGGGAAACTGGGTCTAATACCGGATAGGACGATGGTTTGGATGCCATTGTGGAAAGTTTTTTCGGTGTGGGATGAGCTCGCGGCCTATCAGCTTGTTGGTGGGGTAATGGCCTACCAAGGCGTCGACGGGTAGCCGGCCTGAGAGGGTGTACGGCCACATTGGGACTGAGATACGGCCCAGACTCCTACGGGAGGCAGCA	0	0	0	0	76	89	75	0	0	0	0	0	0	0	0	0	0	89	0	0	0	0	92	Bacteria	Actinobacteriota	Actinobacteria	Corynebacteriales	Corynebacteriaceae	Corynebacterium	Corynebacterium wankanglinii strain zg-913 16S ribosomal RNA gene, partial sequence	Corynebacterium wankanglinii	Paraffin
170	385	ASV80	AGGGTTTGATTATGGCTCAGGATGAACGCTGGCGGCGTGCTTAACACATGCAAGTCGAACGGAAAGGCCCAAGCTTGCTTGGGTACTCGAGTGGCGAACGGGTGAGTAACACGTGGGTGATCTGCCCTGCACTTCGGGATAAGCCTGGGAAACTGGGTCTAATACCGGATAGGACGATGGTTTGGAGGCCATTGTGGAAAGTTTTTCGGTGTGGGATGAGCTCGCGGCCTATCAGCTTGTTGGTGGGGTAATGGCCTACCAAGGCGTCGACGGGTAGCCGGCCTGAGAGGGTGTACGGCCACATTGGGACTGAGATACGGCCCAGACTCCTACGGGAGGCAGCA	0	0	0	0	0	0	0	0	0	0	0	0	0	0	0	0	107	0	0	0	0	0	133	Bacteria	Actinobacteriota	Actinobacteria	Corynebacteriales	Corynebacteriaceae	Corynebacterium	Corynebacterium wankanglinii strain zg-913 16S ribosomal RNA gene, partial sequence	Corynebacterium wankanglinii	Paraffin
171	386	ASV247	AGGGTTTGATTATGGCTCAGGATGAACGCTGGCGGCGTGCTTAACACATGCAAGTCGAACGGAAAGGCCCAAGCTTGCTTGGGTACTCGAGTGGCGAACGGGTGAGTAACACGTGGGTGATCTGCACTGCACTTCGGGATAAGCCTGGGAAACTGGGTCTAATACCGGATAGGACGATGGTTTGGATGCCATTGTGGAAAGTTTTTTCGGTGTGGGATGAGCTCGCGGCCTATCAGCTTGTTGGTGGGGTAATGGCCTACCAAGGCGTCGACGGGTAGCCGGCCTGAGAGGGTGTACGGCCACATTGGGACTGAGATACGGCCCAGACTCCTACGGGAGGCAGCA	0	0	0	0	137	0	0	0	0	0	0	0	0	0	0	0	0	0	0	0	0	0	0	Bacteria	Actinobacteriota	Actinobacteria	Corynebacteriales	Corynebacteriaceae	Corynebacterium	Corynebacterium wankanglinii strain zg-913 16S ribosomal RNA gene, partial sequence	Corynebacterium wankanglinii	Paraffin
172	387	ASV658	AGAGTTTGATTATGGCTCAGGATGAACGCTGGCGGCGTGCTTAACACATGCAAGTCGAACGGAAAGGCCCAAGCTTGCTTGGGTACTCGAGTGGCGAACGGGTGAGTAACACGTGGGTGATCTGCCCTGCACTTCGGGATAAGCCTGGGAAACTGGGTCTAATACCGGATAGGACGATGGTTTGGAGGCCATTGTGGAAAGTTTTTCGGTGTGGGATGAGCTCGCGGCCTATCAGCTTGTTGGTGGGGTAATGGCCTACCAAGGCGTCGACGGGTAGCCGGCCTGAGAGGGTGTACGGCCACATTGGGACTGAGATACGGCCCAGACTCCTACGGGAGGCAGCA	0	0	0	0	0	0	0	0	0	0	0	0	0	0	0	0	78	0	0	0	0	0	0	Bacteria	Actinobacteriota	Actinobacteria	Corynebacteriales	Corynebacteriaceae	Corynebacterium	Corynebacterium wankanglinii strain zg-913 16S ribosomal RNA gene, partial sequence	Corynebacterium wankanglinii	Paraffin
173	81	ASV174	AGGGTTTGATTCTGGCTCAGAGCGAACGCTGGCGGCATGCTTAACACATGCAAGTCGCGCGGGCGGCTTCGGCTGTCAGCGGCGGACGGGTGCGGAACGCGTAGGAACGTGTCCGGAGGTGGGGGACAACCCTGGGAAACCGGGGCTAATACCGCATATGGGCCGAGGCCCAAAGCCGAAAGGCGCCTCCGGGGCGGCCTGCGTCCGATTAGGTAGTTGGCGGGGTAACGGCCCACCAAGCCCGCGATCGGTAGCCGGTCTGAGAGGACGATCGGCCACACTGGGACTGAGACACGGCCCAGACTCCTACGGGAGGCAGCA	0	0	0	0	0	154	0	0	0	0	0	0	0	0	0	0	0	0	0	0	0	0	0	Unclassified						Craurococcus roseus	Craurococcus roseus	Paraffin
174	82	ASV641	AGGGTTTGATCCTGGCTCAGATTGAACGCTGGCGGCATGCCTTACACATGCAAGTCGAACGGCAGCACGGGAGCAATCCTGGTGGCGAGTGGCGAACGGGTGAGTAAAGTATCGGAACGTGCCCAGTCGTGGGGGATAACGTAGCGAAAGTTACGCTAATACCGCATACGATCTATGGATGAAAGCGGGGGATCGCAAGACCTCGCGCGATTGGAGCGGCCGATATCAGATTAGGTAGTTGGTGGGGTAAAGGCTCACCAAGCCGACGATCTGTAGCTGGTCTGAGAGGACGACCAGCCACACTGGGACTGAGACACGGCCCAGACTCCTACGGGAGGCAGCA	0	0	0	0	0	0	0	0	0	0	0	0	0	0	0	0	0	0	0	0	0	81	0	Bacteria	Proteobacteria	Gammaproteobacteria	Burkholderiales	Comamonadaceae		Curvibacter gracilis strain 7-1 16S ribosomal RNA, partial sequence	Curvibacter gracilis	Paraffin
175	388	ASV350	AGGGTTTGATTCTGGCTCAGGACGAACGCTGGCGGCGTGCTTAACACATGCAAGTCGAACGGAAAGGCCCTGCTTTTGTGGGGTGCTCGAGTGGCGAACGGGTGAGTAACACGTGAGTAACCTGCCCTTGACTTTGGGATAACTTCAGGAAACTGGGGCTAATACCGGATAGGAGCTCCTGCTGCATGGTGGGGGTTGGAAAGTTTCGGCGGTTAGGGATGGACTCGCGGCTTATCAGCTTGTTGGTGGGGTAGTGGCTTACCAAGGCTTTGACGGGTAGCCGGCCTGAGAGGGTGACCGGCCACATTGGGACTGAGATACGGCCCAGACTCCTACGGGAGGCAGCA	0	0	0	0	0	0	0	0	0	0	0	0	0	0	0	0	0	117	0	0	0	0	0	Bacteria	Actinobacteriota	Actinobacteria	Propionibacteriales	Propionibacteriaceae	Cutibacterium	Cutibacterium acnes DSM 1897 chromosome, complete genome	Cutibacterium acnes	Paraffin
176	389	ASV456	AGGGTTAGATTCTGGCTCAGGACGAACGCTGGCGGCGTGCTTAACACATGCAAGTCGAACGGAAAGGCCCTGCTTTTGTGGGGTGCTCGAGTGGCGAACGGGTGAGTAACACGTGAGTAACCTGCCCTTGACTTTGGGATAACTTCAGGAAACTGGGGCTAATACCGGATAGGAGCTCCTGCTGCATGGTGGGGGTTGGAAAGTTTCGGCGGTTAGGGATGGACTCGCGGCTTATCAGCTTGTTGGTGGGGTAGTGGCTTACCAAGGCTTTGACGGGTAGCCGGCCTGAGAGGGTGACCGGCCACATTGGGACTGAGATACGGCCCAGACTCCTACGGGAGGCAGCA	0	0	0	0	0	0	0	0	0	0	0	0	0	0	0	0	0	101	0	0	0	0	0	Bacteria	Actinobacteriota	Actinobacteria	Propionibacteriales	Propionibacteriaceae	Cutibacterium	Cutibacterium acnes DSM 1897 chromosome, complete genome	Cutibacterium acnes	Paraffin
177	390	ASV538	AGGGTTTGATTATGGCTCAGGACGAACGCTGGCGGCGTGCTTAACACATGCAAGTCGAACGGAAAGGCCCTGCTTTTGTGTGGTGCTCGAGTGGCGAACGGGTGAGTAACACGTGAGTAACCTGCCCTTGACTTTGGGATAACTTCAGGAAACTGGGGCTAATACCGGATAGGAGCTCCTGCTGCATGGTGGGGGTTGGAAAGTTTCGGCGGTTGGGGATGGACTCGCGGCTTATCAGCTTGTTGGTGGGGTAGTGGCTTACCAAGGCTTTGACGGGTAGCCGGCCTGAGAGGGTGACCGGCCACATTGGGACTGAGATACGGCCCAGACTCCTACGGGAGGCAGCA	0	0	0	0	0	0	0	0	0	0	0	0	0	0	92	0	0	0	0	0	0	0	0	Bacteria	Actinobacteriota	Actinobacteria	Propionibacteriales	Propionibacteriaceae	Cutibacterium	Cutibacterium acnes DSM 1897 chromosome, complete genome	Cutibacterium acnes	Paraffin
178	391	ASV565	AGAGTTTGATTATGGCTCAGGACGAACGCTGGCGGCGTGCTTAACACATGCAAGTCGAACGGAAAGGCCCTGCTTTTGTGGGGTGCTCGAGTGGCGAACGGGTGAGTAACACGTGAGTAACCTGCCCTTGACTTTGGGATAACTTCAGGAAACTGGGGCTAATACCGGATAGGAGCTCCTGCTGCATGGTGGGGGTTGGAAAGTTTCGGCGGTTAGGGATGGACTCGCGGCTTATCAGCTTGTTGGTGGGGTAGTGGCTTACCAAGGCTTTGACGGGTAGCCGGCCTGAGAGGGTGACCGGCCACATTGGGACTGAGATACGGCCCAGACTCCTACGGGAGGCAGCA	0	0	0	0	0	0	0	0	0	0	0	0	0	0	0	0	0	89	0	0	0	0	0	Bacteria	Actinobacteriota	Actinobacteria	Propionibacteriales	Propionibacteriaceae	Cutibacterium	Cutibacterium acnes DSM 1897 chromosome, complete genome	Cutibacterium acnes	Paraffin
179	392	ASV661	AGGGTTAGATTATGGCTCAGGACGAACGCTGGCGGCGTGCTTAACACATGCAAGTCGAACGGAAAGGCCCTGCTTTTGTGTGGTGCTCGAGTGGCGAACGGGTGAGTAACACGTGAGTAACCTGCCCTTGACTTTGGGATAACTTCAGGAAACTGGGGCTAATACCGGATAGGAGCTCCTGCTGCATGGTGGGGGTTGGAAAGTTTCGGCGGTTGGGGATGGACTCGCGGCTTATCAGCTTGTTGGTGGGGTAGTGGCTTACCAAGGCTTTGACGGGTAGCCGGCCTGAGAGGGTGACCGGCCACATTGGGACTGAGATACGGCCCAGACTCCTACGGGAGGCAGCA	0	0	0	0	0	0	0	0	0	0	0	0	0	0	78	0	0	0	0	0	0	0	0	Bacteria	Actinobacteriota	Actinobacteria	Propionibacteriales	Propionibacteriaceae	Cutibacterium	Cutibacterium acnes DSM 1897 chromosome, complete genome	Cutibacterium acnes	Paraffin
180	393	ASV683	AGGGTTCGATTATGGCTCAGGACGAACGCTGGCGGCGTGCTTAACACATGCAAGTCGAACGGAAAGGCCCTGCTTTTGTGTGGTGCTCGAGTGGCGAACGGGTGAGTAACACGTGAGTAACCTGCCCTTGACTTTGGGATAACTTCAGGAAACTGGGGCTAATACCGGATAGGAGCTCCTGCTGCATGGTGGGGGTTGGAAAGTTTCGGCGGTTGGGGATGGACTCGCGGCTTATCAGCTTGTTGGTGGGGTAGTGGCTTACCAAGGCTTTGACGGGTAGCCGGCCTGAGAGGGTGACCGGCCACATTGGGACTGAGATACGGCCCAGACTCCTACGGGAGGCAGCA	0	0	0	0	0	0	0	0	0	0	0	0	0	0	76	0	0	0	0	0	0	0	0	Bacteria	Actinobacteriota	Actinobacteria	Propionibacteriales	Propionibacteriaceae	Cutibacterium	Cutibacterium acnes DSM 1897 chromosome, complete genome	Cutibacterium acnes	Paraffin
181	394	ASV752	AGAGTTTGATTCTGGCTCAGGACGAACGCTGGCGGCGTGCTTAACACATGCAAGTCGAACGGAAAGGCCCTGCTTTTGTGTGGTGCTCGAGTGGCGAACGGGTGAGTAACACGTGAGTAACCTGCCCTTGACTTTGGGATAACTTCAGGAAACTGGGGCTAATACCGGATAGGAGCTCCTGCTGCATGGTGGGGGTTGGAAAGTTTCGGCGGTTGGGGATGGACTCGCGGCTTATCAGCTTGTTGGTGGGGTAGTGGCTTACCAAGGCTTTGACGGGTAGCCGGCCTGAGAGGGTGACCGGCCACATTGGGACTGAGATACGGCCCAGACTCCTACGGGAGGCAGCA	0	0	0	0	0	0	0	0	0	0	0	0	0	0	67	0	0	0	0	0	0	0	0	Bacteria	Actinobacteriota	Actinobacteria	Propionibacteriales	Propionibacteriaceae	Cutibacterium	Cutibacterium acnes DSM 1897 chromosome, complete genome	Cutibacterium acnes	Paraffin
182	395	ASV768	AGGGTTCGATTCTGGCTCAGGACGAACGCTGGCGGCGTGCTTAACACATGCAAGTCGAACGGAAAGGCCCTGCTTTTGTGGGGTGCTCGAGTGGCGAACGGGTGAGTAACACGTGAGTAACCTGCCCTTGACTTTGGGATAACTTCAGGAAACTGGGGCTAATACCGGATAGGAGCTCCTGCTGCATGGTGGGGGTTGGAAAGTTTCGGCGGTTAGGGATGGACTCGCGGCTTATCAGCTTGTTGGTGGGGTAGTGGCTTACCAAGGCTTTGACGGGTAGCCGGCCTGAGAGGGTGACCGGCCACATTGGGACTGAGATACGGCCCAGACTCCTACGGGAGGCAGCA	0	0	0	0	0	0	0	0	0	0	0	0	0	0	0	0	0	64	0	0	0	0	0	Bacteria	Actinobacteriota	Actinobacteria	Propionibacteriales	Propionibacteriaceae	Cutibacterium	Cutibacterium acnes DSM 1897 chromosome, complete genome	Cutibacterium acnes	Paraffin
183	396	ASV868	AGAGTTTGATCCTGGCTCAGGACGAACGCTGGCGGCGTGCTTAACACATGCAAGTCGAACGGAAAGGCCCTGCTTTTGTGGGGTGCTCGAGTGGCGAACGGGTGAGTAACACGTGAGTAACCTGCCCTTGACTTTGGGATAACTTCAGGAAACTGGGGCTAATACCGGATAGGAGCTCCTGCTGCATGGTGGGGGTTGGAAAGTTTCGGCGGTTAGGGATGGACTCGCGGCTTATCAGCTTGTTGGTGGGGTAGTGGCTTACCAAGGCTTTGACGGGTAGCCGGCCTGAGAGGGTGACCGGCCACATTGGGACTGAGATACGGCCCAGACTCCTACGGGAGGCAGCA	0	0	0	0	0	0	0	0	0	0	0	0	0	0	0	0	0	45	0	0	0	0	0	Bacteria	Actinobacteriota	Actinobacteria	Propionibacteriales	Propionibacteriaceae	Cutibacterium	Cutibacterium acnes DSM 1897 chromosome, complete genome	Cutibacterium acnes	Paraffin
184	397	ASV38	AGGGTTTGATTCTGGCTCAGGACGAACGCTGGCGGCGTGCTTAACACATGCAAGTCGTACGGTAAGGCCCTTTCGGGGGTACACGAGTGGCGAACGGGTGAGTAACACGTGAGTAACCTGCCCACAACTTTGGGATAACGCTAGGAAACTGGTGCTAATACTGGATATGTGCTCCTGCTGCATGGTGGGGGTTGGAAAGCTCCGGCGGTTGTGGATGGACTCGCGGCCTATCAGCTTGTTGGTGGGGTAGTGGCCTACCAAGGCGGCGACGGGTAGCCGGCCTGAGAGGGTGACCGGCCACATTGGGACTGAGATACGGCCCAGACTCCTACGGGAGGCAGCA	0	0	0	0	0	0	0	0	0	0	0	0	78	0	0	145	65	90	0	0	0	0	0	Bacteria	Actinobacteriota	Actinobacteria	Propionibacteriales	Propionibacteriaceae	Cutibacterium	Cutibacterium granulosum strain NCTC11865 genome assembly, chromosome: 1	Cutibacterium granulosum	Paraffin
185	398	ASV72	AGAGTTTGATTCTGGCTCAGGACGAACGCTGGCGGCGTGCTTAACACATGCAAGTCGTACGGTAAGGCCCTTTCGGGGGTACACGAGTGGCGAACGGGTGAGTAACACGTGAGTAACCTGCCCACAACTTTGGGATAACGCTAGGAAACTGGTGCTAATACTGGATATGTGCTCCTGCTGCATGGTGGGGGTTGGAAAGCTCCGGCGGTTGTGGATGGACTCGCGGCCTATCAGCTTGTTGGTGGGGTAGTGGCCTACCAAGGCGGCGACGGGTAGCCGGCCTGAGAGGGTGACCGGCCACATTGGGACTGAGATACGGCCCAGACTCCTACGGGAGGCAGCA	0	0	0	53	0	0	0	0	0	0	0	0	92	0	0	0	29	78	0	0	0	0	0	Bacteria	Actinobacteriota	Actinobacteria	Propionibacteriales	Propionibacteriaceae	Cutibacterium	Cutibacterium granulosum strain NCTC11865 genome assembly, chromosome: 1	Cutibacterium granulosum	Paraffin
186	399	ASV83	AGGGTTAGATTCTGGCTCAGGACGAACGCTGGCGGCGTGCTTAACACATGCAAGTCGTACGGTAAGGCCCTTTCGGGGGTACACGAGTGGCGAACGGGTGAGTAACACGTGAGTAACCTGCCCACAACTTTGGGATAACGCTAGGAAACTGGTGCTAATACTGGATATGTGCTCCTGCTGCATGGTGGGGGTTGGAAAGCTCCGGCGGTTGTGGATGGACTCGCGGCCTATCAGCTTGTTGGTGGGGTAGTGGCCTACCAAGGCGGCGACGGGTAGCCGGCCTGAGAGGGTGACCGGCCACATTGGGACTGAGATACGGCCCAGACTCCTACGGGAGGCAGCA	0	0	0	0	0	0	0	0	0	0	0	0	100	0	0	0	45	91	0	0	0	0	0	Bacteria	Actinobacteriota	Actinobacteria	Propionibacteriales	Propionibacteriaceae	Cutibacterium	Cutibacterium granulosum strain NCTC11865 genome assembly, chromosome: 1	Cutibacterium granulosum	Paraffin
187	400	ASV642	AGGGTTTGATCCTGGCTCAGGACGAACGCTGGCGGCGTGCTTAACACATGCAAGTCGTACGGTAAGGCCCTTTCGGGGGTACACGAGTGGCGAACGGGTGAGTAACACGTGAGTAACCTGCCCACAACTTTGGGATAACGCTAGGAAACTGGTGCTAATACTGGATATGTGCTCCTGCTGCATGGTGGGGGTTGGAAAGCTCCGGCGGTTGTGGATGGACTCGCGGCCTATCAGCTTGTTGGTGGGGTAGTGGCCTACCAAGGCGGCGACGGGTAGCCGGCCTGAGAGGGTGACCGGCCACATTGGGACTGAGATACGGCCCAGACTCCTACGGGAGGCAGCA	0	0	0	0	0	0	0	0	0	0	0	0	81	0	0	0	0	0	0	0	0	0	0	Bacteria	Actinobacteriota	Actinobacteria	Propionibacteriales	Propionibacteriaceae	Cutibacterium	Cutibacterium granulosum strain NCTC11865 genome assembly, chromosome: 1	Cutibacterium granulosum	Paraffin
188	401	ASV413	AGGGTTTGATTCTGGCTCAGGACGAACGCTGGCGGCGTGCTTAACACATGCAAGTCGAACGGAAAGGCCCCCTTGTGGGGTACTCGAGTGGCGAACGGGTGAGTAACACGTGAGTAACCTACCCTTGACTTTGGGATAACTTCAGGAAACTGGGGCTAATACCGGATAGGAGCTCCTGCTGCATGGTGGGGGTTGGAAAGTTTCGGCGGTTGGGGATGGACTCGCGGCTTATCAGCTTGTTGGTGGGGTAGTGGCTCACCAAGGCTTTGACGGGTAGCCGGCCTGAGAGGGTGACCGGCCACATTGGGACTGAGATACGGCCCAGACTCCTACGGGAGGCAGCA	0	0	0	0	0	0	0	0	0	0	0	0	0	0	0	0	106	0	0	0	0	0	0	Bacteria	Actinobacteriota	Actinobacteria	Propionibacteriales	Propionibacteriaceae	Cutibacterium	Cutibacterium namnetense	Cutibacterium namnetense	Paraffin
189	83	ASV60	AGGGTTTGATTATGGCTCAGAACGAACGCTGGCGGCAGGCTTAACACATGCAAGTCGAACGGATCCTTCGGGATTAGTGGCAGACGGGTGAGTAACGCGTGGGAACGTACCCTTTGCTACGGAATAACTCAGGGAAACTTGAGCTAATACCGTATGTGCCCTACGGGGGAAAGATTTATCGGCAAAGGATCGGCCCGCGTTGGATTAGCTAGTTGGTGGGGTAATGGCCTACCAAGGCGACGATCCATAGCTGGTCTGAGAGGATGATCAGCCACACTGGGACTGAGACACGGCCCAGACTCCTACGGGAGGCAGCA	0	0	0	0	154	113	0	0	0	0	0	0	0	0	0	0	0	0	0	0	0	0	0	Unclassified						Daeguia caeni strain K107 16S ribosomal RNA, partial sequence	Daeguia caeni	Paraffin
190	84	ASV447	AGAGTTTGATTCTGGCTCAGAACGAACGCTGGCGGCAGGCTTAACACATGCAAGTCGAACGGATCCTTCGGGATTAGTGGCAGACGGGTGAGTAACGCGTGGGAACGTACCCTTTGCTACGGAATAACTCAGGGAAACTTGAGCTAATACCGTATGTGCCCTACGGGGGAAAGATTTATCGGCAAAGGATCGGCCCGCGTTGGATTAGCTAGTTGGTGGGGTAATGGCCTACCAAGGCGACGATCCATAGCTGGTCTGAGAGGATGATCAGCCACACTGGGACTGAGACACGGCCCAGACTCCTACGGGAGGCAGCA	0	0	0	0	0	102	0	0	0	0	0	0	0	0	0	0	0	0	0	0	0	0	0	Bacteria	Proteobacteria	Alphaproteobacteria	Rhizobiales	Rhizobiaceae	Allorhizobium-Neorhizobium-Pararhizobium-Rhizobium	Daeguia caeni strain K107 16S ribosomal RNA, partial sequence	Daeguia caeni	Paraffin
191	85	ASV11	AGGGTTTGATTCTGGCTCAGGGTGAACGCTGGCGGCGTGCTTAAGACATGCAAGTCGAACGATCGTCTTCGGACGGTAGTGGCGCACGGGTGAGTAACGCGTAACTGACCTGCCCCCAAGACCGAACTAACTCCCCGAAAGGGGAGCTAATGTGGGATGTGCTGTCCGGCTGTGGCCGGACAGTAAAGGCTGAGGCCGCTTGGGGATGGGGTTGCGTTCCATCAGCTAGATGGTGGGGTAAAGGCCTACCATGGCGACGACGGATAACCGGCCTGAGAGGGTGGCCGGTCACAGGGGCACTGAGACACGGGCCCCACTCCTACGGGAGGCAGCA	0	0	0	0	0	95	125	37	0	0	0	0	0	0	70	102	0	138	0	0	76	149	0	Bacteria	Deinococcota	Deinococci	Deinococcales	Deinococcaceae	Deinococcus	Deinococcus geothermalis DSM 11300 plasmid pDGEO01, complete sequence	Deinococcus geothermalis	Paraffin
192	86	ASV16	AGGGTTTGATTATGGCTCAGGGTGAACGCTGGCGGCGTGCTTAAGACATGCAAGTCGAACGATCGTCTTCGGACGGTAGTGGCGCACGGGTGAGTAACGCGTAACTGACCTGCCCCCAAGACCGAACTAACTCCCCGAAAGGGGAGCTAATGTGGGATGTGCTGTCCGGCTGTGGCCGGACAGTAAAGGCTGAGGCCGCTTGGGGATGGGGTTGCGTTCCATCAGCTAGATGGTGGGGTAAAGGCCTACCATGGCGACGACGGATAACCGGCCTGAGAGGGTGGCCGGTCACAGGGGCACTGAGACACGGGCCCCACTCCTACGGGAGGCAGCA	0	0	0	0	0	88	79	0	0	0	0	0	0	0	74	107	0	121	0	0	175	0	0	Bacteria	Deinococcota	Deinococci	Deinococcales	Deinococcaceae	Deinococcus	Deinococcus geothermalis DSM 11300 plasmid pDGEO01, complete sequence	Deinococcus geothermalis	Paraffin
193	87	ASV22	AGAGTTTGATTATGGCTCAGGGTGAACGCTGGCGGCGTGCTTAAGACATGCAAGTCGAACGATCGTCTTCGGACGGTAGTGGCGCACGGGTGAGTAACGCGTAACTGACCTGCCCCCAAGACCGAACTAACTCCCCGAAAGGGGAGCTAATGTGGGATGTGCTGTCCGGCTGTGGCCGGACAGTAAAGGCTGAGGCCGCTTGGGGATGGGGTTGCGTTCCATCAGCTAGATGGTGGGGTAAAGGCCTACCATGGCGACGACGGATAACCGGCCTGAGAGGGTGGCCGGTCACAGGGGCACTGAGACACGGGCCCCACTCCTACGGGAGGCAGCA	0	0	0	0	0	136	96	100	0	0	0	0	0	0	86	0	0	113	0	0	0	0	0	Bacteria	Deinococcota	Deinococci	Deinococcales	Deinococcaceae	Deinococcus	Deinococcus geothermalis DSM 11300 plasmid pDGEO01, complete sequence	Deinococcus geothermalis	Paraffin
194	88	ASV32	AGGGTTAGATTCTGGCTCAGGGTGAACGCTGGCGGCGTGCTTAAGACATGCAAGTCGAACGATCGTCTTCGGACGGTAGTGGCGCACGGGTGAGTAACGCGTAACTGACCTGCCCCCAAGACCGAACTAACTCCCCGAAAGGGGAGCTAATGTGGGATGTGCTGTCCGGCTGTGGCCGGACAGTAAAGGCTGAGGCCGCTTGGGGATGGGGTTGCGTTCCATCAGCTAGATGGTGGGGTAAAGGCCTACCATGGCGACGACGGATAACCGGCCTGAGAGGGTGGCCGGTCACAGGGGCACTGAGACACGGGCCCCACTCCTACGGGAGGCAGCA	0	0	0	0	0	96	83	0	0	0	0	0	0	0	93	0	0	109	0	0	48	0	0	Bacteria	Deinococcota	Deinococci	Deinococcales	Deinococcaceae	Deinococcus	Deinococcus geothermalis DSM 11300 plasmid pDGEO01, complete sequence	Deinococcus geothermalis	Paraffin
195	89	ASV33	AGGGTTTGATCATGGCTCAGGATGAACGCTGGCGGCGTGCTTAACACATGCAAGTCGAACGGAAAGGCCCAAGCTTGCTTGGGTACTCGAGTGGCGAACGGGTGAGTAACACGTGGGTGATCTGCCCTGCACTTCGGGATAAGCCTGGGAAACTGGGTCTAATACCGGATAGGACGATGGTTTGGATGCCATTGTGGAAAGTTTTTTCGGTGTGGGATGAGCTCGCGGCCTATCAGCTTGTTGGTGGGGTAATGGCCTACCAAGGCGTCGACGGGTAGCCGGCCTGAGAGGGTGTACGGCCACATTGGGACTGAGATACGGCCCAGACTCCTACGGGAGGCAGCA	0	0	0	0	106	56	93	0	0	0	0	0	0	0	0	0	0	0	0	0	45	0	124	Bacteria	Actinobacteriota	Actinobacteria	Corynebacteriales	Corynebacteriaceae	Corynebacterium	Deinococcus geothermalis DSM 11300 plasmid pDGEO01, complete sequence	Deinococcus geothermalis	Paraffin
196	90	ASV34	AGAGTTTGATTCTGGCTCAGGGTGAACGCTGGCGGCGTGCTTAAGACATGCAAGTCGAACGATCGTCTTCGGACGGTAGTGGCGCACGGGTGAGTAACGCGTAACTGACCTGCCCCCAAGACCGAACTAACTCCCCGAAAGGGGAGCTAATGTGGGATGTGCTGTCCGGCTGTGGCCGGACAGTAAAGGCTGAGGCCGCTTGGGGATGGGGTTGCGTTCCATCAGCTAGATGGTGGGGTAAAGGCCTACCATGGCGACGACGGATAACCGGCCTGAGAGGGTGGCCGGTCACAGGGGCACTGAGACACGGGCCCCACTCCTACGGGAGGCAGCA	56	0	0	0	0	72	0	0	0	0	0	0	0	0	88	72	0	99	0	0	36	0	0	Bacteria	Deinococcota	Deinococci	Deinococcales	Deinococcaceae	Deinococcus	Deinococcus geothermalis DSM 11300 plasmid pDGEO01, complete sequence	Deinococcus geothermalis	Paraffin
197	91	ASV35	AGGGTTTGATCATGGCTCAGGGTGAACGCTGGCGGCGTGCTTAAGACATGCAAGTCGAACGATCGTCTTCGGACGGTAGTGGCGCACGGGTGAGTAACGCGTAACTGACCTGCCCCCAAGACCGAACTAACTCCCCGAAAGGGGAGCTAATGTGGGATGTGCTGTCCGGCTGTGGCCGGACAGTAAAGGCTGAGGCCGCTTGGGGATGGGGTTGCGTTCCATCAGCTAGATGGTGGGGTAAAGGCCTACCATGGCGACGACGGATAACCGGCCTGAGAGGGTGGCCGGTCACAGGGGCACTGAGACACGGGCCCCACTCCTACGGGAGGCAGCA	81	0	0	0	0	94	48	0	0	0	0	0	0	0	46	0	0	101	0	0	0	51	0	Bacteria	Deinococcota	Deinococci	Deinococcales	Deinococcaceae	Deinococcus	Deinococcus geothermalis DSM 11300 plasmid pDGEO01, complete sequence	Deinococcus geothermalis	Paraffin
198	92	ASV71	AGGGTTCGATTCTGGCTCAGGGTGAACGCTGGCGGCGTGCTTAAGACATGCAAGTCGAACGATCGTCTTCGGACGGTAGTGGCGCACGGGTGAGTAACGCGTAACTGACCTGCCCCCAAGACCGAACTAACTCCCCGAAAGGGGAGCTAATGTGGGATGTGCTGTCCGGCTGTGGCCGGACAGTAAAGGCTGAGGCCGCTTGGGGATGGGGTTGCGTTCCATCAGCTAGATGGTGGGGTAAAGGCCTACCATGGCGACGACGGATAACCGGCCTGAGAGGGTGGCCGGTCACAGGGGCACTGAGACACGGGCCCCACTCCTACGGGAGGCAGCA	0	0	0	0	0	50	0	0	0	0	0	0	0	0	76	41	0	87	0	0	0	0	0	Bacteria	Deinococcota	Deinococci	Deinococcales	Deinococcaceae	Deinococcus	Deinococcus geothermalis DSM 11300 plasmid pDGEO01, complete sequence	Deinococcus geothermalis	Paraffin
199	93	ASV105	AGGGTTTGATCCTGGCTCAGGGTGAACGCTGGCGGCGTGCTTAAGACATGCAAGTCGAACGATCGTCTTCGGACGGTAGTGGCGCACGGGTGAGTAACGCGTAACTGACCTGCCCCCAAGACCGAACTAACTCCCCGAAAGGGGAGCTAATGTGGGATGTGCTGTCCGGCTGTGGCCGGACAGTAAAGGCTGAGGCCGCTTGGGGATGGGGTTGCGTTCCATCAGCTAGATGGTGGGGTAAAGGCCTACCATGGCGACGACGGATAACCGGCCTGAGAGGGTGGCCGGTCACAGGGGCACTGAGACACGGGCCCCACTCCTACGGGAGGCAGCA	0	0	0	42	0	43	0	0	0	0	0	0	0	0	41	0	0	79	0	0	0	0	0	Bacteria	Deinococcota	Deinococci	Deinococcales	Deinococcaceae	Deinococcus	Deinococcus geothermalis DSM 11300 plasmid pDGEO01, complete sequence	Deinococcus geothermalis	Paraffin
200	94	ASV969	AGAGTTAGATCCTGGCTCAGGGTGAACGCTGGCGGCGTGCTTAAGACATGCAAGTCGAACGATCGTCTTCGGACGGTAGTGGCGCACGGGTGAGTAACGCGTAACTGACCTGCCCCCAAGACCGAACTAACTCCCCGAAAGGGGAGCTAATGTGGGATGTGCTGTCCGGCTGTGGCCGGACAGTAAAGGCTGAGGCCGCTTGGGGATGGGGTTGCGTTCCATCAGCTAGATGGTGGGGTAAAGGCCTACCATGGCGACGACGGATAACCGGCCTGAGAGGGTGGCCGGTCACAGGGGCACTGAGACACGGGCCCCACTCCTACGGGAGGCAGCA	0	0	20	0	0	0	0	0	0	0	0	0	0	0	0	0	0	0	0	0	0	0	0	Bacteria	Deinococcota	Deinococci	Deinococcales	Deinococcaceae	Deinococcus	Deinococcus geothermalis DSM 11300 plasmid pDGEO01, complete sequence	Deinococcus geothermalis	Paraffin
201	95	ASV37	AGGGTTAGATTATGGCTCAGGGTGAACGCTGGCGGCGTGCTTAAGACATGCAAGTCGAACGATCGTCTTCGGACGGTAGTGGCGCACGGGTGAGTAACGCGTAACTGACCTGCCCCCAAGACCGAACTAACTCCCCGAAAGGGGAGCTAATGTGGGATGTGCTGTCCGGCTGTGGCCGGACAGTAAAGGCTGAGGCCGCTTGGGGATGGGGTTGCGTTCCATCAGCTAGATGGTGGGGTAAAGGCCTACCATGGCGACGACGGATAACCGGCCTGAGAGGGTGGCCGGTCACAGGGGCACTGAGACACGGGCCCCACTCCTACGGGAGGCAGCA	0	0	0	0	0	60	38	0	55	0	0	0	0	0	44	33	0	89	0	0	0	69	0	Bacteria	Deinococcota	Deinococci	Deinococcales	Deinococcaceae	Deinococcus	Deinococcus geothermalis strain DSM 11300 plasmid pDGEO01 16S ribosomal RNA, partial sequence	Deinococcus geothermalis	Paraffin
202	96	ASV98	AGGGTTCGATTATGGCTCAGGGTGAACGCTGGCGGCGTGCTTAAGACATGCAAGTCGAACGATCGTCTTCGGACGGTAGTGGCGCACGGGTGAGTAACGCGTAACTGACCTGCCCCCAAGACCGAACTAACTCCCCGAAAGGGGAGCTAATGTGGGATGTGCTGTCCGGCTGTGGCCGGACAGTAAAGGCTGAGGCCGCTTGGGGATGGGGTTGCGTTCCATCAGCTAGATGGTGGGGTAAAGGCCTACCATGGCGACGACGGATAACCGGCCTGAGAGGGTGGCCGGTCACAGGGGCACTGAGACACGGGCCCCACTCCTACGGGAGGCAGCA	0	0	0	0	0	62	0	0	0	0	0	0	0	0	68	0	0	87	0	0	0	0	0	Bacteria	Deinococcota	Deinococci	Deinococcales	Deinococcaceae	Deinococcus	Deinococcus geothermalis strain DSM 11300 plasmid pDGEO01 16S ribosomal RNA, partial sequence	Deinococcus geothermalis	Paraffin
203	97	ASV139	AGGGTTTGATTCTGGCTCAGGGTGAACGCTGGCGGCGTGCTTAAGACATGCAAGTCGAACGGCCCTCCTCGGAGGGTAGTGGCGCACGGGTGAGTAACGCGTAACTGACCTACCTCCAAGTTCCCGATACCGGCGCGAAAGCGTCGCTAATAGGGGATGTGCAGCGTCTCCTGTGGGAGACGCTGGAAAGGCTATGACCGCTTGGAGATGGGGTTGCGTTCCATCAGCTAGACGGTGGGGTAAAGGCCTACCGTGGCGACGACGGATCGCCGGCCTGAGAGGGTGGCCGGCCACAGGGGCACTGAGACACGGGTCCCACTCCTACGGGAGGCAGCA	0	0	0	0	0	0	175	0	0	0	0	0	0	0	0	0	0	0	0	0	0	0	0	Unclassified						Deinococcus sahariens strain HAN23 16S ribosomal RNA, partial sequence	Deinococcus sahariens	Paraffin
204	98	ASV400	AGGGTTTGATTATGGCTCAGGGTGAACGCTGGCGGCGTGCTTAAGACATGCAAGTCGAACGGCCCTCTTCGGAGGGTAGTGGCGCACGGGTGAGTAACGCGTAACTGACCTACCCCCAAGTTCCCGATACCGGCGCGAAAGCGTCGCTAATAGGGAATGCCCAGCGTCTCCTGTGGGAGACGCTGGAAAGGCTATGACCGCTTGGGGATGGGGTTGCGTTCCATCAGCTAGACGGTGGGGTAAAGGCCTACCGTGGCGACGACGGATCGCCGGCCTGAGAGGGTGGCCGGCCACAGGGGCACTGAGACACGGGTCCCACTCCTACGGGAGGCAGCA	0	0	0	0	0	0	0	0	0	0	0	0	0	0	0	0	0	0	0	0	0	108	0	Unclassified						Deinococcus sahariens strain HAN23 16S ribosomal RNA, partial sequence	Deinococcus sahariens	Paraffin
205	402	ASV150	AGGGTTTGATTATGGCTCAGGACGAACGCTGGCGGCGTGCTTAACACATGCAAGTCGAACGATGAAGCTGTGCTTGCACAGTGGATTAGTGGCGAACGGGTGAGTAACACGTGAGTAACCTGCCCTCCACTTTGGGATAACTCCGAGAAATCGGGGCTAATACTGGATATGACTATGGCCCGCATGGGTTGTGGTGGAAAGTTTTTCGGTGGGGGATGGGCTCGCGGCCTATCAGTTTGTTGGTGAGGTAGTGGCTCACCAAGGCGATGACGGGTAGCCGGCCTGAGAGGGCGACCGGCCACACTGGGACTGAGACACGGCCCAGACTCCTACGGGAGGCAGCA	0	0	0	0	0	0	0	0	0	0	0	0	0	0	0	0	165	0	0	0	0	0	0	Bacteria	Actinobacteriota	Actinobacteria	Micrococcales	Dermabacteraceae	Dermabacter	Dermabacter jinjuensis strain 32T chromosome, complete genome	Dermabacter jinjuensis	Paraffin
206	403	ASV70	AGGGTTTGATTATGGCTCAGGACGAACGCTGGCGGCGTGCTTAACACATGCAAGTCGAACGATGAAGCACCAGCTTGCTGGTGTGGATTAGTGGCGAACGGGTGAGTAACACGTGAGTAACCTGCCCCTCACTCTGGGATAAGCCTGGGAAACTGGGTCTAATACTGGATACGACCGATCTCCGCATGGAGTGTTGGTGGAAAGTTTTTGTGGTGGGGGATGGACTCGCGGCCTATCAGCTTGTTGGTGGGGTAATGGCCTACCAAGGCGACGACGGGTAGCCGGCCTGAGAGGGCGACCGGCCACACTGGGACTGAGACACGGCCCAGACTCCTACGGGAGGCAGCA	0	0	0	0	137	0	0	0	0	0	0	0	0	0	0	67	0	0	0	0	0	51	0	Bacteria	Actinobacteriota	Actinobacteria	Micrococcales	Dermacoccaceae	Dermacoccus	Dermacoccus nishinomiyaensis strain FDAARGOS_1119 chromosome	Dermacoccus nishinomiyaensis	Paraffin
207	99	ASV869	AGGGTTCGATTCTGGCTCAGGACGAACGCTGGCGGCGTGCCTAACACATGCAAGTCGAACGGACGGAAATGAAAGCTTGCTTTCATTGAAGTTAGTGGCGGACGGGTGAGTAACGCGTGGGTAACCTACCCATCAAACTGGGATAACATCGTGAAAACGGTGCTAATACCGGATACACTTATTGGATCGCATGGTCTGCTAAGGAAAGGTGGCCTCTTAACAATGCTACCGATGATGGATGGACCCGCGTCTGATTAGCTAGTTGGCGAGGTAACGGCTCACCAAGGCGACGATCAGTAGCCGGCCTGAGAGGGTGAACGGCCACACTGGGACTGAGACACGGCCCAGACTCCTACGGGAGGCAGCA	0	0	0	0	0	0	0	0	0	0	0	0	0	0	0	0	0	0	0	0	0	45	0	Unclassified						Desulfitobacterium metallireducens DSM 15288, complete genome	Desulfitobacterium metallireducens	Paraffin
208	100	ASV831	AGGGTTAGATTATGGCTCAGAACGAACGCTGGCGGCGTGCTTAACACATGCAAGTCGCACGAGAAAGCGGGCTTCGGCCTGCCGGTAAAGTGGCAGACGGGTGAGTAACACGTGGGTAACCTGCCCGAAGGTGGGGGATAACCCTCCGAAAGGAGGGCTAATACCGCATGATATCGCGGGAACTTCGGCTCCTGCGATCAAAGCTAGCCTCTACTTGTAAGCTAGCGCCATTGGAGGGGCCCGCGTCCCATTAGCTAGTTGGTGAGGTAACGGCTCACCAAGGCTCCGATGGGTAGCCGGCCTGAGAGGGTGTCCGGCCACACTGGAACTGAGACACGGTCCAGACTCCTACGGGAGGCAGCA	0	0	0	0	0	0	0	0	0	0	0	0	0	53	0	0	0	0	0	0	0	0	0	Unclassified						Desulfuromonas carbonis strain ICBM 16S ribosomal RNA, partial sequence	Desulfuromonas carbonis	Paraffin
209	404	ASV887	AGGGTTTGATTATGGCTCAGGACGAACGCTGGCGGCGTGCTTAACACATGCAAGTCGAACGGGAAGAGATGAAGAGCTTGCTCTTTATCGAATCCAGTGGCAAACGGGTGAGTAACACGTAAACAACCTGCCTTCAGGATGGGGACAACAGACGGAAACGACTGCTAATACCGAATACGTTCCACGGACCGCATGACCTGTGGAAGAAAGGGTAGCCTCTACCTGTAAGCTATCGCCTGAAGAGGGGTTTGCGTCTGATTAGGCAGTTGGTGGGGTAACGGCCCACCAAACCAACGATCAGTAGCCGGTCTGAGAGGATGAACGGCCACACTGGAACTGAGACACGGTCCAGACTCCTACGGGAGGCAGCA	0	0	0	0	0	0	0	0	0	0	0	0	0	0	0	0	0	0	0	0	0	42	0	Bacteria	Firmicutes	Negativicutes	Veillonellales-Selenomonadales	Veillonellaceae	Dialister	Dialister propionicifaciens strain JCM 17568 16S ribosomal RNA, partial sequence	Dialister propionicifaciens	Paraffin
210	101	ASV748	AGGGTTTGATTCTGGCTCAGAGTGAACGCTGGCGGCAGGCCTAACACATGCAAGTCGAGCGGCAGCGCGGGGGCAACCCTGGCGGCGAGCGGCGGACGGGTGAGGAATGCATCGGAATCTACCTCGTTGTGGGGGATAACGTAGGGAAACTTACGCTAATACCGCATGAGACCGAGAGGTGAAAGTGGGGGACCCGCGAGGGCCTCACGCGATGAGATGAGCCGATGCCGGATTAGCTAGTTGGCGGGGTAAAGGCCCACCAAGGCGACGATCCGTAGCTGGTCTGAGAGGATGATCAGCCACACTGGAACTGAGACACGGTCCAGACTCCTACGGGAGGCAGCA	0	0	0	0	0	0	0	0	0	0	0	0	0	0	0	0	0	0	0	0	0	0	68	Bacteria	Proteobacteria	Gammaproteobacteria	Xanthomonadales			Dokdonella koreensis DS-123, complete genome	Dokdonella koreensis	Paraffin
211	102	ASV394	AGGGTTTGATTCTGGCTCAGGACGAACGCTGGCGGCGTGCCTAATACATGCAAGTCGCGCGGCTTGAATCGGAGCTTGCTCTGAGGATGGCAGCGGCGGACGGGTGAGTAACACGTGGGCAACCTGCCTGACAGACCGGGATAACGCCTGGAAACGGGTGCTAATACCGGATAGGCAACGAAGAGGCATCTCTTGGTTGGGAAAGGCGCTACGGCGTCACTGTCAGATGGGCCCGCGGCGCATTAGCTGGTTGGTGAGGTAACGGCTCACCAAGGCGACGATGCGTAGCCGACCTGAGAGGGTGACCGGCCACACTGGGACTGAGACACGGCCCAGACTCCTACGGGAGGCAGCA	0	0	0	0	0	0	0	0	0	0	0	0	0	0	0	0	0	0	0	0	109	0	0	Unclassified						Effusibacillus lacus	Effusibacillus lacus	Paraffin
212	103	ASV653	AGGGTTTGATTATGGCTCAGGACGAACGCTGGCGGCGTGCCTAATACATGCAAGTCGCGCGGCTTGAATCGGAGCTTGCTCTGAGGATGGCAGCGGCGGACGGGTGAGTAACACGTGGGCAACCTGCCTGACAGACCGGGATAACGCCTGGAAACGGGTGCTAATACCGGATAGGCAACGAAGAGGCATCTCTTGGTTGGGAAAGGCGCTACGGCGTCACTGTCAGATGGGCCCGCGGCGCATTAGCTGGTTGGTGAGGTAACGGCTCACCAAGGCGACGATGCGTAGCCGACCTGAGAGGGTGACCGGCCACACTGGGACTGAGACACGGCCCAGACTCCTACGGGAGGCAGCA	0	0	0	0	0	0	0	0	0	0	0	0	0	0	0	0	0	0	0	0	0	80	0	Unclassified						Effusibacillus sp. skT53 DNA, complete genome	Effusibacillus skT53	Paraffin
213	104	ASV164	AGGGTTTGATTATGGCTCAGGACGAACGCTGGCGGCGTGCCTAATACATGCAAGTCGAACGAACAGCGACTTGAACTTGTTCAAGTCAATGTTAGTGGCGCACGGGTGAGTAACACGTGGAGAACCTACCCTTAAGCGGGGGATAACCATTGGAAACGATGACTAATACCGCATAGAATCACAGATCGCATGATCAATGAAGGAAAGACGGCTTCGGCTGTCACTTAAGGATGGCTCCGCGGTGCATTAGCTAGATGGTGGGGTAAAGGCCTACCATGGCAATGATGCATAGCCGACCTGAGAGGGTGATCGGCCACATTGGGACTGAGACACGGCCCAAACTCCTACGGGAGGCAGCA	0	0	0	0	0	0	0	0	0	0	0	0	0	0	0	0	157	0	0	0	0	0	0	Unclassified						Facklamia languida strain 1144-97	Facklamia languida	Paraffin
214	405	ASV180	AGGGTTTGATTATGGCTCAGGATGAACGCTGGCGGCGTGCTTAACACATGCAAGTTGAACGAAACTTTCAGAAACAGATTCTTCGGATGACGATTCTGAAACGTTTAGTGGCGGATGGGCGAGTAACACGTGAGGAACCTGCCTTTCACAGGGGAATAACACTGGGAAACCAGTGCTAATACCGCATAATGTATTAAAGTGGCATCACATTAATACCAAAGATTTTATCGGTGAAAGATGGCCTCGCGCCTGATTAGCTAGTAGGTGAGGTAACGGCTCACCTAGGTGATGATCAGTAGCCGGACTGAGAGGTTGATCGGCCGCATTGGGACTGAGACACGGCCCAGACTCCTACGGGAGGCAGCA	0	0	0	0	0	0	0	0	0	0	0	0	0	0	0	0	152	0	0	0	0	0	0	Bacteria	Firmicutes	Clostridia	Oscillospirales	Hungateiclostridiaceae	Fastidiosipila	Fastidiosipila sanguinis strain CCUG 47711	Fastidiosipila sanguinis	Paraffin
215	105	ASV765	AGGGTTTGATTATGGCTCAGGATGAACGCTAGCGGCAGGCCTAATACATGCAAGTCAAGGGGCCAGCAATGGCACCGGCGGACGGGTGCGTAACGCGTACACAACGTGCCCTTGAGCGGGGGATAGCATTGGGAAACTGGTGGTAATACCCCATGGTGTTGGTGTGTGGCATCGCATATCAACTAAAGGTTACACTCAAGGATCGGTGTGCGTCCGATTAGCTAGTTGGCGGGGTAACGGCCCACCAAGGCTTCGATCGGTAGGGGGTGTGAGAGCATGACCCCCCACATGGGTACTGAGACACGGACCCAACTCCTACGGGAGGCAGCA	0	0	0	0	0	0	0	0	0	0	64	0	0	0	0	0	0	0	0	0	0	0	0	Bacteria	Bacteroidota	Bacteroidia	Chitinophagales	Saprospiraceae		Fibrisoma limi BUZ 3 16S ribosomal RNA, partial sequence	Fibrisoma limi	Paraffin
216	406	ASV61	AGGGTTTGATTCTGGCTCAGGACGAACGCTGGCGGCGTGCTTAACACATGCAAGTCGAACGGGATTTAGTAGATAGAAGCTTCGGTGGAAGATTACTAATGAGAGTGGCGAACGGGTGAGTAACGCGTGAGCAACCTGCCTATGACAGTGGGATAGCCTCGGGAAACCGGGATTAATACCGCATAAAATCGTAGAAACACATGTTTTAACGGTCAAAGATTTATCGGTCATAGATGGGCTCGCGTCTGATTAGCTAGTTGGTGAGATAACAGCTCACCAAGGCGACGATCAGTAGCCGGTCTGAGAGGATGAACGGCCACATTGGAACTGAGACACGGTCCAAACTCCTACGGGAGGCAGCA	0	0	0	0	0	0	0	0	0	0	0	0	0	78	0	0	187	0	0	0	0	0	0	Bacteria	Firmicutes	Clostridia	Peptostreptococcales-Tissierellales	Family XI	Finegoldia	Finegoldia magna strain JCM 1766 16S ribosomal RNA, partial sequence	Finegoldia magna	Paraffin
217	407	ASV78	AGGGTTTGATTCTGGCTCAGGACGAACGCTGGCGGCGTGCTTAACACATGCAAGTCGAACGGGATTTAGTAAACAGAAGCTTCGGTGGAAGATTACTAATGAGAGTGGCGAACGGGTGAGTAACGCGTGAGCAACCTGCCTATGACAGTGGGATAGCCTCGGGAAACCGGGATTAATACCGCATAAAATCGTAGAAACACATGTTTTAACGGTCAAAGATTTATCGGTCATAGATGGGCTCGCGTCTGATTAGCTAGTTGGTGAGATAACAGCCCACCAAGGCGACGATCAGTAGCCGGTCTGAGAGGATGAACGGCCACATTGGAACTGAGACACGGTCCAAACTCCTACGGGAGGCAGCA	0	0	0	0	0	0	0	0	0	0	0	0	0	0	0	0	122	0	0	0	0	0	119	Bacteria	Firmicutes	Clostridia	Peptostreptococcales-Tissierellales	Family XI	Finegoldia	Finegoldia magna strain JCM 1766 16S ribosomal RNA, partial sequence	Finegoldia magna	Paraffin
218	408	ASV201	AGGGTTTGATTCTGGCTCAGGACGAACGCTGGCGGCGTGCTTAACACATGCAAGTCGAACGGGATTTAGTAAACAGAAGCCTCGGTGGAAGATTACTAATGAGAGTGGCGAACGGGTGAGTAACGCGTGAGCAACCTGCCTATGACAGTGGGATAGCCTCGGGAAACCGGGATTAATACCGCATAAAATCGTAGAAACACATGTTTCAACGGTCAAAGATTTATCGGTCATAGATGGGCTCGCGTCTGATTAGCTAGTTGGTGAGATAACAGCCCACCAAGGCGACGATCAGTAGCCGGTCTGAGAGGATGAACGGCCACATTGGAACTGAGACACGGTCCAAACTCCTACGGGAGGCAGCA	0	0	0	0	0	0	0	0	0	0	0	0	0	0	0	0	147	0	0	0	0	0	0	Bacteria	Firmicutes	Clostridia	Peptostreptococcales-Tissierellales	Family XI	Finegoldia	Finegoldia magna strain JCM 1766 16S ribosomal RNA, partial sequence	Finegoldia magna	Paraffin
219	409	ASV268	AGGGTTTGATTATGGCTCAGGACGAACGCTGGCGGCGTGCTTAACACATGCAAGTCGAACGGGATTTAGTAAACAGAAGCCTCGGTGGAAGATTACTAATGAGAGTGGCGAACGGGTGAGTAACGCGTGAGCAACCTGCCTATGACAGTGGGATAGCCTCGGGAAACCGGGATTAATACCGCATAAAATCGTAGAAACACATGTTTTAACGGTCAAAGATTTATCGGTCATAGATGGGCTCGCGTCTGATTAGCTAGTTGGTGAGATAACAGCCCACCAAGGCGACGATCAGTAGCCGGTCTGAGAGGATGAACGGCCACATTGGAACTGAGACACGGTCCAAACTCCTACGGGAGGCAGCA	29	0	0	0	0	0	0	0	0	0	0	0	0	0	0	0	103	0	0	0	0	0	0	Bacteria	Firmicutes	Clostridia	Peptostreptococcales-Tissierellales	Family XI	Finegoldia	Finegoldia magna strain JCM 1766 16S ribosomal RNA, partial sequence	Finegoldia magna	Paraffin
220	410	ASV288	AGGGTTTGATTATGGCTCAGGACGAACGCTGGCGGCGTGCTTAACACATGCAAGTCGAACGGGATTTAGTAGACAGAAGCTTCGGCGGAAGATTACTAATGAGAGTGGCGAACGGGTGAGTAACGCGTGAGCAACCTGCCTATGACAGTGGGATAGCCTCGGGAAACCGGGATTAATACCGCATAAAATCGTAGAAACACATGTTTCAACGGTCAAAGATTTATCGGTCATAGATGGGCTCGCGTCTGATTAGCTAGTTGGTGAGATAACAGCCCACCAAGGCGACGATCAGTAGCCGGTCTGAGAGGATGAACGGCCACATTGGAACTGAGACACGGTCCAAACTCCTACGGGAGGCAGCA	0	0	0	0	0	0	0	0	0	0	0	0	0	0	0	0	129	0	0	0	0	0	0	Bacteria	Firmicutes	Clostridia	Peptostreptococcales-Tissierellales	Family XI	Finegoldia	Finegoldia magna strain JCM 1766 16S ribosomal RNA, partial sequence	Finegoldia magna	Paraffin
221	411	ASV295	AGAGTTTGATTATGGCTCAGGACGAACGCTGGCGGCGTGCTTAACACATGCAAGTCGAACGGGATTTAGTAAACAGAAGCCTCGGTGGAAGATTACTAATGAGAGTGGCGAACGGGTGAGTAACGCGTGAGCAACCTGCCTATGACAGTGGGATAGCCTCGGGAAACCGGGATTAATACCGCATAAAATCGTAGAAACACATGTTTTAACGGTCAAAGATTTATCGGTCATAGATGGGCTCGCGTCTGATTAGCTAGTTGGTGAGATAACAGCCCACCAAGGCGACGATCAGTAGCCGGTCTGAGAGGATGAACGGCCACATTGGAACTGAGACACGGTCCAAACTCCTACGGGAGGCAGCA	0	0	0	0	0	0	0	0	0	0	0	0	0	0	0	0	128	0	0	0	0	0	0	Bacteria	Firmicutes	Clostridia	Peptostreptococcales-Tissierellales	Family XI	Finegoldia	Finegoldia magna strain JCM 1766 16S ribosomal RNA, partial sequence	Finegoldia magna	Paraffin
222	412	ASV302	AGGGTTTGATTCTGGCTCAGGACGAACGCTGGCGGCGTGCTTAACACATGCAAGTCGAACGGGATTTAGTAAACAGAAGCCTCGGTGGAAGATTACTAATGAGAGTGGCGAACGGGTGAGTAACGCGTGAGCAACCTGCCTATGACAGTGGGATAGCCTCGGGAAACCGGGATTAATACCACATAAAATCGTAGAAACACATGTTTTAACGGTCAAAGATTTATCGGTCATAGATGGGCTCGCGTCTGATTAGCTAGTTGGTGAGATAACAGCCCACCAAGGCGACGATCAGTAGCCGGTCTGAGAGGATGAACGGCCACATTGGAACTGAGACACGGTCCAAACTCCTACGGGAGGCAGCA	0	0	0	0	0	0	0	0	0	0	0	0	0	0	0	0	126	0	0	0	0	0	0	Bacteria	Firmicutes	Clostridia	Peptostreptococcales-Tissierellales	Family XI	Finegoldia	Finegoldia magna strain JCM 1766 16S ribosomal RNA, partial sequence	Finegoldia magna	Paraffin
223	413	ASV375	AGGGTTAGATTCTGGCTCAGGACGAACGCTGGCGGCGTGCTTAACACATGCAAGTCGAACGGGATTTAGTAAACAGAAGCCTCGGTGGAAGATTACTAATGAGAGTGGCGAACGGGTGAGTAACGCGTGAGCAACCTGCCTATGACAGTGGGATAGCCTCGGGAAACCGGGATTAATACCGCATAAAATCGTAGAAACACATGTTTTAACGGTCAAAGATTTATCGGTCATAGATGGGCTCGCGTCTGATTAGCTAGTTGGTGAGATAACAGCCCACCAAGGCGACGATCAGTAGCCGGTCTGAGAGGATGAACGGCCACATTGGAACTGAGACACGGTCCAAACTCCTACGGGAGGCAGCA	0	0	0	0	0	0	0	0	0	0	0	0	0	0	0	0	112	0	0	0	0	0	0	Bacteria	Firmicutes	Clostridia	Peptostreptococcales-Tissierellales	Family XI	Finegoldia	Finegoldia magna strain JCM 1766 16S ribosomal RNA, partial sequence	Finegoldia magna	Paraffin
224	414	ASV379	AGGGTTTGATTATGGCTCAGGACGAACGCTGGCGGCGTGCTTAACACATGCAAGTCGAACGGGATTTAGTAAACAGAAGCCTCGGTGGAAGATTACTAATGAGAGTGGCGAACGGGTGAGTAACGCGTGAGCAACCTGCCTATGACAGTGGGATAGCCTCGGGAAACCGGGATTAATACCACATAAAATCGTAGAAACACATGTTTTAACGGTCAAAGATTTATCGGTCATAGATGGGCTCGCGTCTGATTAGCTAGTTGGTGAGATAACAGCCCACCAAGGCGACGATCAGTAGCCGGTCTGAGAGGATGAACGGCCACATTGGAACTGAGACACGGTCCAAACTCCTACGGGAGGCAGCA	0	0	0	0	0	0	0	0	0	0	0	0	0	0	0	0	111	0	0	0	0	0	0	Bacteria	Firmicutes	Clostridia	Peptostreptococcales-Tissierellales	Family XI	Finegoldia	Finegoldia magna strain JCM 1766 16S ribosomal RNA, partial sequence	Finegoldia magna	Paraffin
225	415	ASV380	AGGGTTTGATTCTGGCTCAGGACGAACGCTGGCGGCGTGCTTAACACATGCAAGTCGAACGGGATTTAGTAAACAGAAGCCTCGGCTAAAGATTACTAATGAGAGTGGCGAACGGGTGAGTAACGCGTGAGCAACCTGCCTATGACAGTGGGATAGCCTCGGGAAACCGGGATTAATACCGCATAAAATCGTAGAAACACATGTTTCAACGGTCAAAGATTTATCGGTCATAGATGGGCTCGCGTCTGTTTAGCTAGTTGGTGAGATAACAGCCCACCAAGGCGACGATCAGTAGCCGGTCTGAGAGGATGAACGGCCACATTGGAACTGAGACACGGTCCAAACTCCTACGGGAGGCAGCA	0	0	0	0	0	0	0	0	0	0	0	0	0	0	0	0	111	0	0	0	0	0	0	Bacteria	Firmicutes	Clostridia	Peptostreptococcales-Tissierellales	Family XI	Finegoldia	Finegoldia magna strain JCM 1766 16S ribosomal RNA, partial sequence	Finegoldia magna	Paraffin
226	416	ASV391	AGAGTTTGATTATGGCTCAGGACGAACGCTGGCGGCGTGCTTAACACATGCAAGTCGAACGGGATTTAGTAAACAGAAGCTTCGGTGGAAGATTACTAATGAGAGTGGCGAACGGGTGAGTAACGCGTGAGCAACCTGCCTATGACAGTGGGATAGCCTCGGGAAACCGGGATTAATACCGCATAAAATCGTAGAAACACATGTTTTAACGGTCAAAGATTTATCGGTCATAGATGGGCTCGCGTCTGATTAGCTAGTTGGTGAGATAACAGCCCACCAAGGCGACGATCAGTAGCCGGTCTGAGAGGATGAACGGCCACATTGGAACTGAGACACGGTCCAAACTCCTACGGGAGGCAGCA	0	0	0	0	0	0	0	0	0	0	0	0	0	0	0	0	109	0	0	0	0	0	0	Bacteria	Firmicutes	Clostridia	Peptostreptococcales-Tissierellales	Family XI	Finegoldia	Finegoldia magna strain JCM 1766 16S ribosomal RNA, partial sequence	Finegoldia magna	Paraffin
227	417	ASV462	AGGGTTAGATTATGGCTCAGGACGAACGCTGGCGGCGTGCTTAACACATGCAAGTCGAACGGGATTTAGTAAACAGAAGCTTCGGTGGAAGATTACTAATGAGAGTGGCGAACGGGTGAGTAACGCGTGAGCAACCTGCCTATGACAGTGGGATAGCCTCGGGAAACCGGGATTAATACCGCATAAAATCGTAGAAACACATGTTTTAACGGTCAAAGATTTATCGGTCATAGATGGGCTCGCGTCTGATTAGCTAGTTGGTGAGATAACAGCCCACCAAGGCGACGATCAGTAGCCGGTCTGAGAGGATGAACGGCCACATTGGAACTGAGACACGGTCCAAACTCCTACGGGAGGCAGCA	0	0	0	0	0	0	0	0	0	0	0	0	0	0	0	0	100	0	0	0	0	0	0	Bacteria	Firmicutes	Clostridia	Peptostreptococcales-Tissierellales	Family XI	Finegoldia	Finegoldia magna strain JCM 1766 16S ribosomal RNA, partial sequence	Finegoldia magna	Paraffin
228	418	ASV484	AGGGTTTGATTCTGGCTCAGGACGAACGCTGGCGGCGTGCTTAACACATGCAAGTCGAACGGGATTTAGTAAACAGAAGCCTCGGTGGAAGATTACTAATGAGAGTGGCGAACGGGTGAGTAACGCGTGAGCAACCTGCCTATGACAGTGGGATAGCCTCGGGAAACCGGGATTAATACCGCATAAAATCGTAGAAACACATGTTTTAACGGTCAAAGATTTATCGGTCATAGATGGGCTCGCGTCTGATTAGCTAGTTGGTGAGATAACAGCCCACCAAGGCGACGATCAGTAGCCGGTCTGAGAGGATGAACGGCCACATTGGAACTGAGACACGGTCCAAACTCCTACGGGAGGCAGCA	0	0	0	0	0	0	0	0	0	0	0	0	0	0	0	0	97	0	0	0	0	0	0	Bacteria	Firmicutes	Clostridia	Peptostreptococcales-Tissierellales	Family XI	Finegoldia	Finegoldia magna strain JCM 1766 16S ribosomal RNA, partial sequence	Finegoldia magna	Paraffin
229	419	ASV487	AGGGTTTGATTCTGGCTCAGGACGAACGCTGGCGGCGTGCTTAACACATGCAAGTCGAACGGGATTTAGTAGACAGAAGCTTCGGTGGAAGATTACTAATGAGAGTGGCGAACGGGTGAGTAACGCGTGAGCAACCTGCCTATGACAGTGGGATAGCCTCGGGAAACCGGGATTAATACCGCATAAAATCGTAGAAACACATGTTTCAACGGTCAAAGATTTATCGGTCATAGATGGGCTCGCGTCTGATTAGCTAGTTGGTGAGATAACAGCCCACCAAGGCGACGATCAGTAGCCGGTCTGAGAGGATGAACGGCCACATTGGAACTGAGACACGGTCCAAACTCCTACGGGAGGCAGCA	0	0	0	0	97	0	0	0	0	0	0	0	0	0	0	0	0	0	0	0	0	0	0	Bacteria	Firmicutes	Clostridia	Peptostreptococcales-Tissierellales	Family XI	Finegoldia	Finegoldia magna strain JCM 1766 16S ribosomal RNA, partial sequence	Finegoldia magna	Paraffin
230	420	ASV529	AGGGTTAGATTCTGGCTCAGGACGAACGCTGGCGGCGTGCTTAACACATGCAAGTCGAACGGGATTTAGTAAACAGAAGCTTCGGTGGAAGATTACTAATGAGAGTGGCGAACGGGTGAGTAACGCGTGAGCAACCTGCCTATGACAGTGGGATAGCCTCGGGAAACCGGGATTAATACCGCATAAAATCGTAGAAACACATGTTTTAACGGTCAAAGATTTATCGGTCATAGATGGGCTCGCGTCTGATTAGCTAGTTGGTGAGATAACAGCCCACCAAGGCGACGATCAGTAGCCGGTCTGAGAGGATGAACGGCCACATTGGAACTGAGACACGGTCCAAACTCCTACGGGAGGCAGCA	0	0	0	0	0	0	0	0	0	0	0	0	0	0	0	0	93	0	0	0	0	0	0	Bacteria	Firmicutes	Clostridia	Peptostreptococcales-Tissierellales	Family XI	Finegoldia	Finegoldia magna strain JCM 1766 16S ribosomal RNA, partial sequence	Finegoldia magna	Paraffin
231	421	ASV597	AGGGTTTGATCATGGCTCAGGACGAACGCTGGCGGCGTGCTTAACACATGCAAGTCGAACGGGATTTAGTAAACAGAAGCCTCGGTGGAAGATTACTAATGAGAGTGGCGAACGGGTGAGTAACGCGTGAGCAACCTGCCTATGACAGTGGGATAGCCTCGGGAAACCGGGATTAATACCACATAAAATCGTAGAAACACATGTTTTAACGGTCAAAGATTTATCGGTCATAGATGGGCTCGCGTCTGATTAGCTAGTTGGTGAGATAACAGCCCACCAAGGCGACGATCAGTAGCCGGTCTGAGAGGATGAACGGCCACATTGGAACTGAGACACGGTCCAAACTCCTACGGGAGGCAGCA	0	0	0	0	0	0	0	0	0	0	0	0	0	0	0	0	85	0	0	0	0	0	0	Bacteria	Firmicutes	Clostridia	Peptostreptococcales-Tissierellales	Family XI	Finegoldia	Finegoldia magna strain JCM 1766 16S ribosomal RNA, partial sequence	Finegoldia magna	Paraffin
232	422	ASV644	AGGGTTTGATCATGGCTCAGGACGAACGCTGGCGGCGTGCTTAACACATGCAAGTCGAACGGGATTTAGTAGACAGAAGCCTCGGTGGAAGATTACTAATGAGAGTGGCGAACGGGTGAGTAACGCGTGAGCAACCTGCCTATGACAGTGGGATAGCCTCGGGAAACTGGGATTAATACCGCATAAAATCGTAGAAACACATGTTTCAACGGTCAAAGATTTATCGGTCATAGATGGGCTCGCGTCTGATTAGCTAGTTGGTGAGATAACAGCCCACCAAGGCGACGATCAGTAGCCGGTCTGAGAGGATGAACGGCCACATTGGAACTGAGACACGGTCCAAACTCCTACGGGAGGCAGCA	0	0	0	80	0	0	0	0	0	0	0	0	0	0	0	0	0	0	0	0	0	0	0	Bacteria	Firmicutes	Clostridia	Peptostreptococcales-Tissierellales	Family XI	Finegoldia	Finegoldia magna strain JCM 1766 16S ribosomal RNA, partial sequence	Finegoldia magna	Paraffin
233	423	ASV780	AGAGTTTGATTCTGGCTCAGGACGAACGCTGGCGGCGTGCTTAACACATGCAAGTCGAACGGGATTTAGTAGACAGAAGCCTCGGTGGAAGATTACTAATGAGAGTGGCGAACGGGTGAGTAACGCGTGAGCAACCTGCCTATGACAGTGGGATAGCCTCGGGAAACTGGGATTAATACCGCATAAAATCGTAGAAACACATGTTTCAACGGTCAAAGATTTATCGGTCATAGATGGGCTCGCGTCTGATTAGCTAGTTGGTGAGATAACAGCCCACCAAGGCGACGATCAGTAGCCGGTCTGAGAGGATGAACGGCCACATTGGAACTGAGACACGGTCCAAACTCCTACGGGAGGCAGCA	0	0	0	61	0	0	0	0	0	0	0	0	0	0	0	0	0	0	0	0	0	0	0	Bacteria	Firmicutes	Clostridia	Peptostreptococcales-Tissierellales	Family XI	Finegoldia	Finegoldia magna strain JCM 1766 16S ribosomal RNA, partial sequence	Finegoldia magna	Paraffin
234	424	ASV796	AGGGTTTGATTCTGGCTCAGGACGAACGCTGGCGGCGTGCTTAACACATGCAAGTCGAACGGGATTTAGTAAACAGAAGCCTCGGCGGAAGATTATTAATGAGAGTGGCGAACGGGTGAGTAACGCGTGAGCAACCTGCCTATGACAGTGGGATAGCCTCGGGAAACCGGGATTAATACCGCATAAAATCGTAGAAACACATGTTTTAACGGTCAAAGATTTATCGGTCATAGATGGGCTCGCGTCTGATTAGCTAGTTGGTGAGATAACAGCCCACCAAGGCGACGATCAGTAGCCGGTCTGAGAGGATGAACGGCCACATTGGAACTGAGACACGGTCCAAACTCCTACGGGAGGCAGCA	0	0	0	0	0	0	0	0	0	0	0	0	0	0	0	0	0	0	0	0	0	59	0	Bacteria	Firmicutes	Clostridia	Peptostreptococcales-Tissierellales	Family XI	Finegoldia	Finegoldia magna strain JCM 1766 16S ribosomal RNA, partial sequence	Finegoldia magna	Paraffin
235	425	ASV965	AGAGTTCGATTATGGCTCAGGACGAACGCTGGCGGCGTGCTTAACACATGCAAGTCGAACGGGATTTAGTAAACAGAAGCTTCGGTGGAAGATTACTAATGAGAGTGGCGAACGGGTGAGTAACGCGTGAGCAACCTGCCTATGACAGTGGGATAGCCTCGGGAAACCGGGATTAATACCGCATAAAATCGTAGAAACACATGTTTTGACGGTCAAAGATTTATCGGTCATAGATGGGCTCGCGTCTGATTAGCTAGTTGGTGAGATAACAGCCCACCAAGGCGACGATCAGTAGCCGGTCTGAGAGGATGAACGGCCACATTGGAACTGAGACACGGTCCAAACTCCTACGGGAGGCAGCA	0	0	22	0	0	0	0	0	0	0	0	0	0	0	0	0	0	0	0	0	0	0	0	Bacteria	Firmicutes	Clostridia	Peptostreptococcales-Tissierellales	Family XI	Finegoldia	Finegoldia magna strain JCM 1766 16S ribosomal RNA, partial sequence	Finegoldia magna	Paraffin
236	106	ASV809	AGGGTTCGATTCTGGCTCAGGATGAACGCTAGCGGCAGGCTTAACACATGCAAGTCGAGGGGCAGCAGGTCTTCGGACGCTGGCGACCGGCAAACGGGTGCGGAACACGTACGCAACTTACCTCTGACTGGGGCATAGCCCTCCGAAAGGAGGATTAACTCCCCATAGTATCAATTGGTGGCATCACCGGATGATTAAAAATTTATTGGTCAGAGATGGGCGTGCGTCCTATTAGCTAGTTGGTGTGGGTAATGGCCCACCAAGGCGACGATAGGTAGCTGATGTGAGAGCATGATCAGCCACACGGGCACTGAGACACGGGCCCGACTCCTACGGGAGGCAGCA	0	0	0	0	0	0	0	56	0	0	0	0	0	0	0	0	0	0	0	0	0	0	0	Unclassified						Flavipsychrobacter stenotrophus strain RB1R16 16S ribosomal RNA, partial sequence	Flavipsychrobacter stenotrophus	Paraffin
237	107	ASV196	AGGGTTTGATTATGGCTCAGGACGAACGCTGGCGGCGTGCTTAACACATGCAAGTCGAACGGTGATCCTTGGAGCTTGCTTCTTGGTGATCAGTGGCGAACGGGTGAGTAACACGTGAGTAACCTGCCCCTGACTCTGGAATAACCCCGGGAAACCGGGGCTAATACCGGATATGACATCATCCCGCATGGGTGTGGTGTGGAAAGTTTTTCGGTTGGGGATGGGCTCGCGGCCTATCAGCTTGTTGGTGAGGTAGTGGCTCACCAAGGCGACGACGGGTAGCCGGCCTGAGAGGGCGACCGGCCACACTGGGACTGAGACACGGCCCAGACTCCTACGGGAGGCAGCA	0	0	0	0	0	0	149	0	0	0	0	0	0	0	0	0	0	0	0	0	0	0	0	Unclassified						Fodinibacter luteus strain YIM C003	Fodinibacter luteus	Paraffin
238	108	ASV217	AGGGTTTGATTCTGGCTCAGATTGAACGCTGGCGGCATGCCTAACACATGCAAGTCGAACGGCAGCACAGTGGAGCTTGCTCCATGGGTGGCGAGTGGCGGACGGGTGAGTAATGCATCGGGACCTACCTAGACGTGGGGGATAACGTAGGGAAACTTACGCTAATACCGCATACGTCCTACGGGAGAAAGCAGGGGACCTTCGGGCCTTGCGCGGTTAGACGGACCGATGTTCGATTAGCTTGTTGGTGAGGTAATGGCTCACCAAGGCGACGATCGATAGCTGGTCTGAGAGGATGATCAGCCACACTGGAACTGAGACACGGTCCAGACTCCTACGGGAGGCAGCA	0	0	0	0	0	0	0	0	0	0	0	0	0	0	0	0	0	144	0	0	0	0	0	Bacteria	Proteobacteria	Gammaproteobacteria	Xanthomonadales	Rhodanobacteraceae		Frateuria edaphi strain 5GH9-34 chromosome, complete genome	Frateuria edaphi	Paraffin
239	109	ASV945	AGGGTTTGATTATGGCTCAGGACGAACGCTGGCGGCGTGCTTAACACATGCAAGTCGAACGGTAAGGCCCCTTCGGGGGTACACGAGTGGCGAACGGGTGAGTAACACGTGAGCAACCTGCCCTTGACTTCGGAATACCAGCTGGAAACAGCTGCTAATACCGGATATGACACTTGCCCTCGTGGGTGGGTGTGGAAAGCTCCGGCGGTCAGGGATGGGCTCGCGGCCTATCAGCTTGTTGGTGAGGTAATGGCTCACCAAGGCTTCGACGGGTAGCCGGCCTGAGAGGGCGACCGGCCACACTGGGACTGAGATACGGCCCAGACTCCTACGGGAGGCAGCA	0	0	0	0	0	0	0	0	0	0	0	0	0	0	0	0	0	0	0	0	0	0	30	Unclassified						Friedmanniella sagamiharensis strain DSM 21743 genome assembly, chromosome: I	Friedmanniella sagamiharensis	Paraffin
240	110	ASV766	AGGGTTTGATTATGGCTCAGGACGAACGCTGGCGGCGTGCTTAACACATGCAAGTCGGGGGGCTAGCAATAGCCACCGGCGAACGGGTGCGGAACACGTGAGCGACCTGCCCTGGGTGTGGGGGATAGCCGGCCCAACGGCCGGGTAATACCGCATACGTCCCGCGCTTGGAGGCGCTGGGAGAAAGCCCTTTCGGGGGCGCACGAGGAGGGGCTAGCGGCCTATCAGCTAGTTGGCGGGGTAACGGCTCACCAAGGCGACGACGGGTAGCTGGTCTGAGAGGATGGCCAGCCACATTGGGACTGAGAGACGGCCCAGACTCCTACGGGAGGCAGCA	0	0	0	0	0	64	0	0	0	0	0	0	0	0	0	0	0	0	0	0	0	0	0	Unclassified						Gemmatirosa kalamazoonesis strain KBS708, complete genome	Gemmatirosa kalamazoonesis	Paraffin
241	111	ASV953	AGGGTTTGATTCTGGCTCAGGACGAACGCTGGCGGCGTGCTTAACACATGCAAGTCGCACGGGGCAGCAATGCCCAGTGGCGAACGGGTGCGTAACACGTGAGGAATATGACTTCCGGTGGGGGATAGCCGGCCCAACGGCCGGGTAATACCGCATACGCTGCGCGAGGGGCATCCCTCGTGTCGGAAAGCAGCAATGCGCCGGAAAGGTACCTCGCGGCCTATCAGCTAGTTGGTGAGGTAATGGCTCACCAAGGCGACGACGGGTAGCTGGTCTGAGAGGATGATCAGCCACATTGGGACTGAGACACGGCCCAGACTCCTACGGGAGGCAGCA	27	0	0	0	0	0	0	0	0	0	0	0	0	0	0	0	0	0	0	0	0	0	0	Bacteria	Gemmatimonadota	Gemmatimonadetes	Gemmatimonadales	Gemmatimonadaceae		Gemmatirosa kalamazoonesis strain KBS708, complete genome	Gemmatirosa kalamazoonesis	Paraffin
242	112	ASV620	AGAGTTTGATTCTGGCTCAGGACGAACGCTGGCGGCGTGCCTAATACATGCAAGTCGAGCGGACCGGATTGGGGCTTGCCTTGATTCGGTCAGCGGCGGACGGGTGAGTAACACGTGGGCAACCTGCCCGCAAGACCGGGATAACTCCGGGAAACCGGAGCTAATACCGGATAACACCGAAGACCGCATGGTCTTCGGTTGAAAGGCGGCCTTTGGGCTGTCACTTGCGGATGGGCCCGCGGCGCATTAGCTAGTTGGTGAGGTAACGGCTCACCAAGGCGACGATGCGTAGCCGGCCTGAGAGGGTGACCGGCCACACTGGGACTGAGACACGGCCCAGACTCCTACGGGAGGCAGCA	0	0	0	0	0	0	0	0	0	0	0	0	0	0	82	0	0	0	0	0	0	0	0	Bacteria	Firmicutes	Bacilli	Bacillales	Bacillaceae	Geobacillus	Geobacillus stearothermophilus ATCC 12980 chromosome, complete genome	Geobacillus stearothermophilus	Paraffin
243	113	ASV730	AGGGTTAGATTATGGCTCAGGACGAACGCTGGCGGCGTGCCTAATACATGCAAGTCGAGCGGACCGGATTGGGGCTTGCCTTGATTCGGTCAGCGGCGGACGGGTGAGTAACACGTGGGCAACCTGCCCGCAAGACCGGGATAACTCCGGGAAACCGGAGCTAATACCGGATAACACCGAAGACCGCATGGTCTTCGGTTGAAAGGCGGCCTTTGGGCTGTCACTTGCGGATGGGCCCGCGGCGCATTAGCTAGTTGGTGAGGTAACGGCTCACCAAGGCGACGATGCGTAGCCGGCCTGAGAGGGTGACCGGCCACACTGGGACTGAGACACGGCCCAGACTCCTACGGGAGGCAGCA	0	0	0	0	0	0	0	0	0	0	0	0	0	0	70	0	0	0	0	0	0	0	0	Bacteria	Firmicutes	Bacilli	Bacillales	Bacillaceae	Geobacillus	Geobacillus stearothermophilus ATCC 12980 chromosome, complete genome	Geobacillus stearothermophilus	Paraffin
244	114	ASV764	AGAGTTTGATCATGGCTCAGGACGAACGCTGGCGGCGTGCCTAATACATGCAAGTCGAGCGGACCGAACGAGGGCTTGCTCTTGTTTGGTCAGCGGCGGACGGGTGAGTAACACGTGGGCAACCTGCCCGCAAGACCGGGATAACTCCGGGAAACCGGAGCTAATACCGGATAACACCGAAGACCGCATGGTCTTCGGTTGAAAGGCGGCCTTTGGGCTGTCACTTGCGGATGGGCCCGCGGCGCATTAGCTAGTTGGTGAGGTAACGGCTCACCAAGGCGACGATGCGTAGCCGGCCTGAGAGGGTGACCGGCCACACTGGGACTGAGACACGGCCCAGACTCCTACGGGAGGCAGCA	64	0	0	0	0	0	0	0	0	0	0	0	0	0	0	0	0	0	0	0	0	0	0	Bacteria	Firmicutes	Bacilli	Bacillales	Bacillaceae	Geobacillus	Geobacillus stearothermophilus ATCC 12980 chromosome, complete genome	Geobacillus stearothermophilus	Paraffin
245	115	ASV871	AGAGTTAGATTCTGGCTCAGGACGAACGCTGGCGGCGTGCCTAATACATGCAAGTCGAGCGGACCGAACGAGGGCTTGCTCTTGTTTGGTCAGCGGCGGACGGGTGAGTAACACGTGGGCAACCTGCCCGCAAGACCGGGATAACTCCGGGAAACCGGAGCTAATACCGGATAACACCGAAGACCGCATGGTCTTCGGTTGAAAGGCGGCCTTTGGGCTGTCACTTGCGGATGGGCCCGCGGCGCATTAGCTAGTTGGTGAGGTAACGGCTCACCAAGGCGACGATGCGTAGCCGGCCTGAGAGGGTGACCGGCCACACTGGGACTGAGACACGGCCCAGACTCCTACGGGAGGCAGCA	44	0	0	0	0	0	0	0	0	0	0	0	0	0	0	0	0	0	0	0	0	0	0	Bacteria	Firmicutes	Bacilli	Bacillales	Bacillaceae	Geobacillus	Geobacillus stearothermophilus ATCC 12980 chromosome, complete genome	Geobacillus stearothermophilus	Paraffin
246	116	ASV319	AGGGTTTGATTCTGGCTCAGAACGAACGCTGGCGGCGTGCCTAACACATGCAAGTCGAACGAGAAGGGGGCTTCGGTCCCTGGAAAGTGGCGCACGGGTGAGTAACGCGTGGATAATCTACCTAGCGGTTTGGGATAACATCTCGAAAGGGGTGCTAATACCGGATAAGCCCACGAGGTCTACGGATCTAGCGGGAAAAGGGGGGGACCTTCGGGCCTTCTGCCACTGGATGAGTCCGCGTACCATTAGCTAGTTGGTGGGGTAATGGCCCACCAAGGCTACGATGGTTAGCTGGTCTGAGAGGATGATCAGCCACACTGGAACTGAGACACGGTCCAGACTCCTACGGGAGGCAGCA	0	0	0	0	0	0	0	0	0	0	0	0	124	0	0	0	0	0	0	0	0	0	0	Bacteria	Desulfobacterota	Desulfuromonadia	Geobacterales	Geobacteraceae	Geobacter	Geobacter benzoatilyticus strain Jerry-YX 16S ribosomal RNA, partial sequence	Geobacter benzoatilyticus	Paraffin
247	117	ASV845	AGAGTTTGATTCTGGCTCAGAGCGAACGCTGGCGGCATGCTTAACACATGCAAGTCGCACGGATCTTTCGGGATCAGTGGCGGACGGGTGAGTAACGCGTAGGGATCTATCCATGGGTGGGGGACAACTCCGGGAAACTGGAGCTAATACCGCATGATACCTGAGGGTCAAAGGCGCAAGTCGCCTGTGGAGGAACCTGCGTTCGATTAGCTAGTTGGTGGGGTAAAGGCCTACCAAGGCGATGATCGATAGCTGGTTTGAGAGGATGATCAGCCACACTGGGACTGAGACACGGCCCAGACTCCTACGGGAGGCAGCA	0	0	0	0	0	0	0	0	0	0	0	0	0	50	0	0	0	0	0	0	0	0	0	Bacteria	Proteobacteria	Alphaproteobacteria	Acetobacterales	Acetobacteraceae	Gluconobacter	Gluconobacter frateurii strain IFO 3264 16S ribosomal RNA, partial sequence	Gluconobacter frateurii	Paraffin
248	118	ASV498	AGGGTTTGATTATGGCTCAGGATGAACGCTAGCAGGAGGCTTAATACATGCAAGTCGAGCGGGATCCGTCCTTCGGGGCGGTGAGAGCGGCGCACGGGTGAGTAACGCGTACACGACCTACCTCTGACAAGGGGATAGCCCTGGGAAACTGGGATTAATACCCTATACGATTCCGGATAATAAAGGTCTGGAATGAAAGCTCCGGCGGTCAGAGATGGGTGTGCGTCTGATTAGCTAGTTGGTAGGGTAACGGCCTACCAAGGCGATGATCAGTAGGGGGCGTGAGAGCGTGGTCCCCCACACGGGTACTGAGACACGGACCCGACTCCTACGGGAGGCAGCA	0	0	0	0	0	0	0	0	0	0	0	0	0	0	0	0	0	96	0	0	0	0	0	Bacteria	Bacteroidota	Bacteroidia	Chitinophagales	Saprospiraceae		Haliscomenobacter hydrossis strain DSM 1100 16S ribosomal RNA, partial sequence	Haliscomenobacter hydrossis	Paraffin
249	119	ASV853	AGAGTTCGATCATGGCTCAGGATGAACGCTAGCAGGAGGCTTAATACATGCAAGTCGAGCGGGATCCGTCCTTCGGGGCGGTGAGAGCGGCGCACGGGTGAGTAACGCGTACACGACCTACCTCTGACAAGGGGATAGCCCTGGGAAACTGGGATTAATACCCTATACGATTCCGGATAATAAAGGTCTGGAATGAAAGCTCCGGCGGTCAGAGATGGGTGTGCGTCTGATTAGCTAGTTGGTAGGGTAACGGCCTACCAAGGCGATGATCAGTAGGGGGCGTGAGAGCGTGGTCCCCCACACGGGTACTGAGACACGGACCCGACTCCTACGGGAGGCAGCA	0	0	0	0	0	0	0	0	0	0	0	0	0	0	0	0	0	49	0	0	0	0	0	Bacteria	Bacteroidota	Bacteroidia	Chitinophagales	Saprospiraceae		Haliscomenobacter hydrossis strain DSM 1100 16S ribosomal RNA, partial sequence	Haliscomenobacter hydrossis	Paraffin
250	120	ASV950	AGGGTTCGATTATGGCTCAGAACGAACGCTGGCGGCAGGCTTAACACATGCAAGTCGAGCGGGCACTTCGGTGTCAGCGGCGGACGGGTTAGTAACGCGTGGGAACGTGCCCTTCACTGCGGAATAGCATTGGGAAACTGGTGGTAATACCGCATACGCCCTTAGGGGGAAAGATTTATCGGTGAGGGATCGGCCCGCGTCTGATTAGGTAGTTGGTGGGGTAATGGCCTACCAAGCCTACGATCGGTAGCTGGTTTGAGAGGATGATCAGCAACACTGGGACTGAGACACGGCCCAGACTCCTACGGGAGGCAGCA	0	0	0	0	0	0	0	0	0	28	0	0	0	0	0	0	0	0	0	0	0	0	0	Bacteria	Proteobacteria	Alphaproteobacteria	Rhodobacterales	Rhodobacteraceae		Halovulum marinum strain 2CG4 16S ribosomal RNA gene, partial sequence	Halovulum marinum	Paraffin
251	121	ASV271	AGGGTTTGATTCTGGCTCAGGATGAACGCTAGCGGCAGGCTTAATACATGCAAGTCGAGGGGCAGCACAGTATAGCAATATATGGGTGGCGACCGGCAAACGGGTGCGGAACACGTACACAACCTTCCGATAAGAGGGGGATAGCCCAGAGAAATTTGGATTAATACCCCATAAGATAAAGTTCAGGCATCTGGATTTTATGATAGGCGTGAGCCGCTTATTGATGGGTGTGCGTCTGATTAGGTAGTTGGCGGGGTAAAGGCCCACCAAGCCTACGATCAGTAGCTGATGTGAGAGCATGATCAGCCACACGGGCACTGAGACACGGGCCCGACTCCTACGGGAGGCAGCA	0	0	0	0	0	132	0	0	0	0	0	0	0	0	0	0	0	0	0	0	0	0	0	Bacteria	Bacteroidota	Bacteroidia	Chitinophagales	Chitinophagaceae	Hydrotalea	Hydrotalea sandarakina strain AF-51 16S ribosomal RNA, partial sequence	Hydrotalea sandarakina	Paraffin
252	122	ASV746	AGGGTTTGATTCTGGCTCAGGATGAACGCTAGCGGCAGGCTTAATACATGCAAGTCGAGGGGCAGCACAGTATAGCAATATATGGGTGGCGACCGGCAAACGGGTGCGGAACACGTACACAACCTTCCGATAAGAGGGGGATAGCCCAGAGAAATTTGGATTAATACCCCGTAAGATAAAGTTCAGGCATCTGGATTTTATGATAGGCGTGAGCCGCTTATTGATGGGTGTGCGTCTGATTAGGTAGTTGGCGGGGTAAAGGCCCACCAAGCCTACGATCAGTAGCTGATGTGAGAGCATGATCAGCCACACGGGCACTGAGACACGGGCCCGACTCCTACGGGAGGCAGCA	0	0	0	68	0	0	0	0	0	0	0	0	0	0	0	0	0	0	0	0	0	0	0	Bacteria	Bacteroidota	Bacteroidia	Chitinophagales	Chitinophagaceae	Hydrotalea	Hydrotalea sandarakina strain AF-51 16S ribosomal RNA, partial sequence	Hydrotalea sandarakina	Paraffin
253	123	ASV947	AGAGTTCGATCATGGCTCAGGATGAACGCTAGCGGCAGGCTTAATACATGCAAGTCGAGGGGCAGCACAGTATAGCAATATATGGGTGGCGACCGGCAAACGGGTGCGGAACACGTACACAACCTTCCGATAAGAGGGGGATAGCCCAGAGAAATTTGGATTAATACCCCGTAAGATAAAGTTCAGGCATCTGGATTTTATGATAGGCGTGAGCCGCTTATTGATGGGTGTGCGTCTGATTAGGTAGTTGGCGGGGTAAAGGCCCACCAAGCCTACGATCAGTAGCTGATGTGAGAGCATGATCAGCCACACGGGCACTGAGACACGGGCCCGACTCCTACGGGAGGCAGCA	0	0	0	29	0	0	0	0	0	0	0	0	0	0	0	0	0	0	0	0	0	0	0	Bacteria	Bacteroidota	Bacteroidia	Chitinophagales	Chitinophagaceae	Hydrotalea	Hydrotalea sandarakina strain AF-51 16S ribosomal RNA, partial sequence	Hydrotalea sandarakina	Paraffin
254	124	ASV294	AGGGTTTGATTCTGGCTCAGAACGAACGCTGGCGGCAGGCCTAACACATGCAAGTCGAACGCCCTAGCAATAGGGAGTGGCAGACGGGTGAGTAACGCGTGGGAACCTTCCCTATAGTACGGAATATACCAGGGAAACTTGGAGCAATACCGTATACGCCCGAAAGGGGAAAGATTTATCGCTATAGGATGGGCCCGCGTAGGATTAGCTAGTTGGTGAGGTAATGGCTCACCAAGGCGACGATCCTTAGCTGGTCTGAGAGGATGATCAGCCACACTGGGACTGAGACACGGCCCAGACTCCTACGGGAGGCAGCA	0	0	0	0	0	0	0	0	0	0	0	0	0	0	0	0	0	0	0	0	0	129	0	Bacteria	Proteobacteria	Alphaproteobacteria	Rhizobiales	Hyphomicrobiaceae		Hyphomicrobium denitrificans strain ATCC 51888 16S ribosomal RNA, partial sequence	Hyphomicrobium denitrificans	Paraffin
255	125	ASV618	AGGGTTTGATTATGGCTCAGGACGAACGCTGGCGGCGTGCTTAACACATGCAAGTCGAACGGTGACGACAGGGCTTGCCTTGTCTGATCAGTGGCGAACGGGTGAGTAACACGTGAGTAACCTGCCCCAGACTCTGGGATAACCCCGGGAAACCGGAGCTAATACCGGATATGACCCTCGCATGCATGTGCAGGGGGTGGAAAGTTTTTCGGTCTGGGATGGACTCGCGGCCTATCAGCTTGTTGGTGAGGTAGTGGCTCACCAAGGCGACGACGGGTAGCCGGCCTGAGAGGGCGACCGGCCACACTGGGACTGAGACACGGCCCAGACTCCTACGGGAGGCAGCA	0	0	0	0	0	0	0	0	0	0	0	0	0	0	0	0	82	0	0	0	0	0	0	Bacteria	Actinobacteriota	Actinobacteria	Micrococcales	Intrasporangiaceae		Intrasporangium calvum DSM 43043	Intrasporangium calvum	Paraffin
256	127	ASV835	AGGGTTTGATTATGGCTCAGGACGAACGCTGGCGGCGTGCTTAACACATGCAAGTCGAACGGTGAAGCCCTTCGGGGTGGATCAGTGGCGAACGGGTGAGTAACACGTGAGCAATCTGCCCTTGACTCTGGGATAACTTCGGGAAACCGGAGCTAATACCGGATATGACACATGGCCGCATGGTTTGTGTGTGGAAAGATTTATCGGTCAGGGATGAGCTCGCGGCCTATCAGCTTGTTGGTGGGGTAATGGCCTACCAAGGCGACGACGGGTAGCCGGCCTGAGAGGGCGACCGGCCACACTGGGACTGAGACACGGCCCAGACTCCTACGGGAGGCAGCA	0	0	0	52	0	0	0	0	0	0	0	0	0	0	0	0	0	0	0	0	0	0	0	Bacteria	Actinobacteriota	Actinobacteria	Kineosporiales	Kineosporiaceae	Kineosporia	Kineosporia rhamnosa strain I-132 16S ribosomal RNA, partial sequence	Kineosporia rhamnosa	Paraffin
257	426	ASV729	AGAGTTTGATTATGGCTCAGGACGAACGCTGGCGGCGTGCTTAACACATGCAAGTCGAACGCTGAAGCTTGGTGCTTGCACTGGGTGGATGAGTGGCGAACGGGTGAGTAATACGTGAGTAACCTGCCCTTGACTCTGGGATAAGCCTGGGAAACTGGGTCTAATACTGGATACGACATGTCACCGCATGGTGGTGTGTGGAAAGGGTTTTACTGGTTTTGGATGGGCTCACGGCCTATCAGCTTGTTGGTGGGGTAATGGCTCACCAAGGCGACGACGGGTAGCCGGCCTGAGAGGGTGACCGGCCACACTGGGACTGAGACACGGCCCAGACTCCTACGGGAGGCAGCA	0	0	0	70	0	0	0	0	0	0	0	0	0	0	0	0	0	0	0	0	0	0	0	Bacteria	Actinobacteriota	Actinobacteria	Micrococcales	Micrococcaceae	Kocuria	Kocuria flava strain HO-9041 16S ribosomal RNA gene, partial sequence	Kocuria flava	Paraffin
258	427	ASV120	AGGGTTTGATTATGGCTCAGGACGAACGCTGGCGGCGTGCTTAACACATGCAAGTCGAACGCTGAAGCACCAGCTTGCTGGTGTGGATGAGTGGCGAACGGGTGAGTAATACGTGAGTAACCTGCCCTTGACTCTGGGATAAGCCCGGGAAACTGGGTCTAATACTGGATGCTACATGTCACCGCATGGTGGTGTGTGGAAAGGGTTTACTGGTCTTGGATGGGCTCACGGCCTATCAGCTTGTTGGTGAGGTAATGGCTCACCAAGGCGACGACGGGTAGCCGGCCTGAGAGGGTGACCGGCCACACTGGGACTGAGACACGGCCCAGACTCCTACGGGAGGCAGCA	0	0	0	0	0	0	0	0	0	0	0	0	0	0	0	185	0	0	0	0	0	0	0	Bacteria	Actinobacteriota	Actinobacteria	Micrococcales	Micrococcaceae	Kocuria	Kocuria palustris strain TAGA27 16S ribosomal RNA, partial sequence	Kocuria palustris	Paraffin
259	428	ASV293	AGGGTTTGATTCTGGCTCAGGACGAACGCTGGCGGCGTGCTTAACACATGCAAGTCGAACGCTGAAGCACCAGCTTGCTGGTGTGGATGAGTGGCGAACGGGTGAGTAATACGTGAGTAACCTGCCCTTGACTCTGGGATAAGCCCGGGAAACTGGGTCTAATACTGGATGCTACATGTCACCGCATGGTGGTGTGTGGAAAGGGTTTACTGGTCTTGGATGGGCTCACGGCCTATCAGCTTGTTGGTGAGGTAATGGCTCACCAAGGCGACGACGGGTAGCCGGCCTGAGAGGGTGACCGGCCACACTGGGACTGAGACACGGCCCAGACTCCTACGGGAGGCAGCA	0	0	0	0	0	0	0	0	0	0	0	0	0	0	0	0	0	0	0	0	0	129	0	Bacteria	Actinobacteriota	Actinobacteria	Micrococcales	Micrococcaceae	Kocuria	Kocuria palustris strain TAGA27 16S ribosomal RNA, partial sequence	Kocuria palustris	Paraffin
260	429	ASV147	AGGGTTTGATTATGGCTCAGGACGAACGCTGGCGGCGTGCTTAACACATGCAAGTCGAACGCTGAAGCTTGGTGCTTGCACTGGGTGGATGAGTGGCGAACGGGTGAGTAATACGTGAGTAACCTGCCCTTGACTCTGGGATAAGCCTGGGAAACTGGGTCTAATACTGGATACGACATGTCACCGCATGGTGGTGTGTGGAAAGGGTTTTACTGGTTTTGGATGGGCTCACGGCCTATCAGCTTGTTGGTGGGGTAATGGCTCACCAAGGCGACGACGGGTAGCCGGCCTGAGAGGGTGACCGGCCACACTGGGACTGAGACACGGCCCAGACTCCTACGGGAGGCAGCA	0	0	0	0	0	0	0	0	0	50	0	0	0	0	116	0	0	0	0	0	0	0	0	Bacteria	Actinobacteriota	Actinobacteria	Micrococcales	Micrococcaceae	Kocuria	Kocuria rhizophila strain DSM 11926 16S ribosomal RNA gene, partial sequence	Kocuria rhizophila	Paraffin
261	430	ASV519	AGGGTTCGATTATGGCTCAGGACGAACGCTGGCGGCGTGCTTAACACATGCAAGTCGAACGCTGAAGCTTGGTGCTTGCACTGGGTGGATGAGTGGCGAACGGGTGAGTAATACGTGAGTAACCTGCCCTTGACTCTGGGATAAGCCTGGGAAACTGGGTCTAATACTGGATACGACATGTCACCGCATGGTGGTGTGTGGAAAGGGTTTTACTGGTTTTGGATGGGCTCACGGCCTATCAGCTTGTTGGTGGGGTAATGGCTCACCAAGGCGACGACGGGTAGCCGGCCTGAGAGGGTGACCGGCCACACTGGGACTGAGACACGGCCCAGACTCCTACGGGAGGCAGCA	0	0	0	0	94	0	0	0	0	0	0	0	0	0	0	0	0	0	0	0	0	0	0	Bacteria	Actinobacteriota	Actinobacteria	Micrococcales	Micrococcaceae	Kocuria	Kocuria rhizophila strain DSM 11926 16S ribosomal RNA gene, partial sequence	Kocuria rhizophila	Paraffin
262	128	ASV199	AGAGTTTGATTCTGGCTCAGGATGAACGCTGGCGGCGTGCCTAATACATGCAAGTCGAACGCACAGCGAAAGGTGCTTGCACCTTTCAAGTGAGTGGCGAACGGGTGAGTAACACGTGGACAACCTGCCTCAAGGCTGGGGATAACATTTGGAAACAGATGCTAATACCGAATAAAACTTAGTATCTCATGATACCAGGTTAAAAGGCGCTACGGCGTCACCTAGAGATGGATCCGCGGTGCATTAGTTAGTTGGTGGGGTAAAGGCCTACCAAGACAATGATGCATAGCCGAGTTGAGAGACTGATCGGCCACATTGGGACTGAGACACGGCCCAAACTCCTACGGGAGGCAGCA	0	0	0	0	0	0	148	0	0	0	0	0	0	0	0	0	0	0	0	0	0	0	0	Bacteria	Firmicutes	Bacilli	Lactobacillales	Lactobacillaceae	Leuconostoc	Leuconostoc carnosum gene for 16S ribosomal RNA, partial sequence, strain: JCM 9695	Leuconostoc carnosum	Paraffin
263	129	ASV243	AGGGTTTGATTATGGCTCAGGATGAACGCTGGCGGCGTGCCTAATACATGCAAGTCGAACGCACAGCGAAAGGTGCTTGCACCTTTCAAGTGAGTGGCGAACGGGTGAGTAACACGTGGACAACCTGCCTCAAGGCTGGGGATAACATTTGGAAACAGATGCTAATACCGAATAAAACTTAGTATCTCATGATACCAGGTTAAAAGGCGCTACGGCGTCACCTAGAGATGGATCCGCGGTGCATTAGTTAGTTGGTGGGGTAAAGGCCTACCAAGACAATGATGCATAGCCGAGTTGAGAGACTGATCGGCCACATTGGGACTGAGACACGGCCCAAACTCCTACGGGAGGCAGCA	0	0	0	0	0	0	139	0	0	0	0	0	0	0	0	0	0	0	0	0	0	0	0	Bacteria	Firmicutes	Bacilli	Lactobacillales	Lactobacillaceae	Leuconostoc	Leuconostoc carnosum gene for 16S ribosomal RNA, partial sequence, strain: JCM 9695	Leuconostoc carnosum	Paraffin
264	130	ASV338	AGGGTTTGATTCTGGCTCAGGATGAACGCTGGCGGCGTGCCTAATACATGCAAGTCGAACGCACAGCGAAAGGTGCTTGCACCTTTCAAGTGAGTGGCGAACGGGTGAGTAACACGTGGACAACCTGCCTCAAGGCTGGGGATAACATTTGGAAACAGATGCTAATACCGAATAAAACTTAGTATCTCATGATACCAGGTTAAAAGGCGCTACGGCGTCACCTAGAGATGGATCCGCGGTGCATTAGTTAGTTGGTGGGGTAAAGGCCTACCAAGACAATGATGCATAGCCGAGTTGAGAGACTGATCGGCCACATTGGGACTGAGACACGGCCCAAACTCCTACGGGAGGCAGCA	0	0	0	0	0	0	120	0	0	0	0	0	0	0	0	0	0	0	0	0	0	0	0	Bacteria	Firmicutes	Bacilli	Lactobacillales	Lactobacillaceae	Leuconostoc	Leuconostoc carnosum gene for 16S ribosomal RNA, partial sequence, strain: JCM 9695	Leuconostoc carnosum	Paraffin
265	131	ASV472	AGGGTTAGATTATGGCTCAGGATGAACGCTGGCGGCGTGCCTAATACATGCAAGTCGAACGCACAGCGAAAGGTGCTTGCACCTTTCAAGTGAGTGGCGAACGGGTGAGTAACACGTGGACAACCTGCCTCAAGGCTGGGGATAACATTTGGAAACAGATGCTAATACCGAATAAAACTTAGTATCTCATGATACCAGGTTAAAAGGCGCTACGGCGTCACCTAGAGATGGATCCGCGGTGCATTAGTTAGTTGGTGGGGTAAAGGCCTACCAAGACAATGATGCATAGCCGAGTTGAGAGACTGATCGGCCACATTGGGACTGAGACACGGCCCAAACTCCTACGGGAGGCAGCA	0	0	0	0	0	0	99	0	0	0	0	0	0	0	0	0	0	0	0	0	0	0	0	Bacteria	Firmicutes	Bacilli	Lactobacillales	Lactobacillaceae	Leuconostoc	Leuconostoc carnosum gene for 16S ribosomal RNA, partial sequence, strain: JCM 9695	Leuconostoc carnosum	Paraffin
266	132	ASV389	AGGGTTTGATTATGGCTCAGGATGAACGCTGGCGGCGTGCCTAATACATGCAAGTCGAACGCACAGCGAAAGGTGCTTGCACCTTTCAAGTGAGTGGCGAACGGGTGAGTAACACGTGGACAACCTGCCTCAAGGCTGGGGATAACATTTGGAAACAGATGCTAATACCGAATAAAACTTAGTGTCGCATGACACAAAGTTAAAAGGCGCTTCGGCGTCACCTAGAGATGGATCCGCGGTGCATTAGTTAGTTGGTGGGGTAAAGGCCTACCAAGACAATGATGCATAGCCGAGTTGAGAGACTGATCGGCCACATTGGGACTGAGACACGGCCCAAACTCCTACGGGAGGCAGCA	0	0	0	0	0	0	0	0	0	0	0	0	0	0	0	0	0	0	0	0	0	110	0	Bacteria	Firmicutes	Bacilli	Lactobacillales	Lactobacillaceae	Leuconostoc	Leuconostoc mesenteroides strain ATCC 8293T 16S ribosomal RNA gene, partial sequence	Leuconostoc mesenteroides	Paraffin
267	133	ASV276	AGGGTTTGATTCTGGCTCAGAGTGAACGCTGGCGGTAGGCCTAACACATGCAAGTCGAACGGCAGCACAGGAGAGCTTGCTCTCTGGGTGGCGAGTGGCGGACGGGTGAGGAATACATCGGAATCTGCCCAGTCGTGGGGGATAACGTAGGGAAACTTACGCTAATACCGCATACGACCTTCGGGTGAAAGAGGGGGATCGCAAGACCTCTCGCGATTGGATGAGCCGATGTCGGATTAGCTAGTTGGCGGGGTAATGGCCCACCAAGGCGACGATCCGTAGCTGGTCTGAGAGGATGATCAGCCACACTGGAACTGAGACACGGTCCAGACTCCTACGGGAGGCAGCA	0	0	0	0	0	0	0	0	0	0	0	0	0	0	0	132	0	0	0	0	0	0	0	Bacteria	Proteobacteria	Gammaproteobacteria	Xanthomonadales	Xanthomonadaceae		Lysobacter lycopersici strain CC-Bw-6 chromosome	Lysobacter lycopersici	Paraffin
268	134	ASV107	AGGGTTTGATTCTGGCTCAGGATGAACGCTGGCGGCGTGCCTAACACATGCAAGTCGAGCGGCAGCGCGAGTAGTTTACTACTTGGCGGCGAGCGGCGAACGGCTGAGTAACGCGTGGGAATTTGCCCCAAAGTGAGGAATAACTGCCCGAAAGGGTGGCTAATGCCGCATATGATCTTCGGATTAAAGGATTTATCCGCTTTGGGAGAAGCCCGCGTCGGATTAGGTAGTTGGTGAGGTAATGGCTCACCAAGCCGACGATCCGTAGCTGGTCTGAGAGGATGACCAGCCAGACTGGAACTGAGACACGGTCCAGACTCCTACGGGAGGCAGCA	0	0	0	0	0	201	0	0	0	0	0	0	0	0	0	0	0	0	0	0	0	0	0	Bacteria	Patescibacteria	Saccharimonadia	Saccharimonadales	Saccharimonadaceae		Magnetofaba australis IT-1 16S ribosomal RNA, partial sequence	Magnetofaba australis	Paraffin
269	135	ASV514	AGAGTTCGATTATGGCTCAGGATGAATGCTGGCGGCGTGCCTAACACATGCAAGTCGAGCGGCAGCGAGGGGTGCTTGCACCCTGTCGGCGAGCGGCGAACGGCTGAGTAACGCGTAGGAATTTGCCCCAAAGTGAGGAATAACTGCCCGAAAGGGTAGCTAATGCCGCATATGGTCTTCGGATTAAAGGATTTATCCGCTTTGGGAGAAGCCTGCGTTGGATTAGGTTGTTGGTAGGGTAATGGCCTACCAAGCCGACGATCCATAGCTGGTCTGAGAGGATGATCAGCCAGACTGGAACTGAGACACGGTCCAGACTCCTACGGGAGGCAGCA	0	94	0	0	0	0	0	0	0	0	0	0	0	0	0	0	0	0	0	0	0	0	0	Bacteria	Patescibacteria	Saccharimonadia	Saccharimonadales	Saccharimonadaceae	TM7x	Magnetofaba australis IT-1 16S ribosomal RNA, partial sequence	Magnetofaba australis	Paraffin
270	136	ASV745	AGGGTTTGATTATGGCTCAGGATGAATGCTGGCGGCGTGCCTAACACATGCAAGTCGAGCGGCAGCGAGGGGTGCTTGCACCCTGTCGGCGAGCGGCGAACGGCTGAGTAACGCGTAGGAATTTGCCCCAAAGTGAGGAATAACTGCCCGAAAGGGTAGCTAATACCGCATATGGTCTTCGGATTAAAGGATTTATCCGCTTTGGGAGAAGCCTGCGTTGGATTAGGTTGTTGGTAGGGTAATGGCCTACCAAGCCGACGATCCATAGCTGGTCTGAGAGGATGATCAGCCAGACTGGAACTGAGACACGGTCCAGACTCCTACGGGAGGCAGCA	0	0	0	0	0	0	0	0	0	0	0	69	0	0	0	0	0	0	0	0	0	0	0	Bacteria	Patescibacteria	Saccharimonadia	Saccharimonadales	Saccharimonadaceae	TM7x	Magnetofaba australis IT-1 16S ribosomal RNA, partial sequence	Magnetofaba australis	Paraffin
271	137	ASV170	AGGGTTTGATTATGGCTCAGATTGAACGCTGGCGGCATGCTTTACACATGCAAGTCGAACGGCAGCGCGGGGCAACCTGGCGGCGAGTGGCGAACGGGTGAGTAATATATCGGAACGTACCCAAGAGTGGGGGATAACGTAGCGAAAGTTACGCTAATACCGCATACGATCTATGGATGAAAGTGGGGGATCGCAAGACCTCATGCTCCTGGAGCGGCCGATATCTGATTAGCTAGTTGGTGAGGTAAAGGCTCACCAAGGCGACGATCAGTAGCTGGTCTGAGAGGACGACCAGCCACACTGGAACTGAGACACGGTCCAGACTCCTACGGGAGGCAGCA	0	0	0	0	0	0	0	0	0	0	0	0	0	0	156	0	0	0	0	0	0	0	0	Bacteria	Proteobacteria	Gammaproteobacteria	Burkholderiales	Oxalobacteraceae	Massilia	Massilia brevitalea strain byr23-80	Massilia brevitalea	Paraffin
272	138	ASV326	AGGGTTTGATTCTGGCTCAGATTGAACGCTGGCGGCATGCCTTACACATGCAAGTCGAACGGCAGCACGGGGAAACCTGGTGGCGAGTGGCGAACGGGTGAGTAATATATCGGAACGTACCCTGGAGTGGGGGATAACGTAGCGAAAGTTACGCTAATACCGCATACGATCTAAGGATGAAAGTGGGGGATTCGCAAGAACCTCATGCTCCTGGAGCGGCCGATATCTGATTAGCTAGTTGGTGGGGTAAAGGCCCACCAAGGCTTCGATCAGTAGCTGGTCTGAGAGGACGACCAGCCACACTGGAACTGAGACACGGTCCAGACTCCTACGGGAGGCAGCA	0	0	0	0	0	0	0	0	0	0	0	0	0	0	0	0	122	0	0	0	0	0	0	Bacteria	Proteobacteria	Gammaproteobacteria	Burkholderiales	Oxalobacteraceae	Massilia	Massilia frigida strain CCM 8695 16S ribosomal RNA, partial sequence	Massilia frigida	Paraffin
273	139	ASV757	AGGGTTTGATTATGGCTCAGATTGAACGCTGGCGGCATGCTTTACACATGCAAGTCGAACGGTAACAGGGAGCTTGCTCCGCTGACGAGTGGCGAACGGGTGAGTAATATATCGGAACGTACCCAAGAGTGGGGGATAACGTAGCGAAAGTTACGCTAATACCGCATACGATCTATGGATGAAAGCAGGGGACCTTCGGGCCTTGTGCTCCTGGAGCGGCCGATATCTGATTAGCTAGTTGGTGAGGTAAAGGCTCACCAAGGCGACGATCAGTAGCTGGTCTGAGAGGACGACCAGCCACACTGGAACTGAGACACGGTCCAGACTCCTACGGGAGGCAGCA	0	0	0	0	0	0	0	0	0	0	0	0	0	0	0	0	0	0	0	0	0	67	0	Bacteria	Proteobacteria	Gammaproteobacteria	Burkholderiales	Oxalobacteraceae	Massilia	Massilia timonae strain UR/MT95 16S ribosomal RNA, partial sequence	Massilia timonae	Paraffin
274	140	ASV801	AGAGTTAGATTCTGGCTCAGAACGAACGCTGGCGGCAGGCTTAACACATGCAAGTCGAGCGCCCCGCAAGGGGAGCGGCAGACGGGTGAGTAACGCGTGGGAATCTACCCATCTCTACGGAACAACTCCGGGAAACTGGAGCTAATACCGTATACGCCCTTCGGGGGAAAGATTTATCGGAGATGGATGAGCCCGCGTTGGATTAGCTAGTTGGTGGGGTAATGGCCTACCAAGGCGACGATCCATAGCTGGTCTGAGAGGATGATCAGCCACACTGGGACTGAGACACGGCCCAGACTCCTACGGGAGGCAGCA	0	0	0	58	0	0	0	0	0	0	0	0	0	0	0	0	0	0	0	0	0	0	0	Bacteria	Proteobacteria	Alphaproteobacteria	Rhizobiales	Rhizobiaceae	Mesorhizobium	Mesorhizobium atlanticum strain CNPSo 3140 16S ribosomal RNA, partial sequence	Mesorhizobium atlanticum	Paraffin
275	141	ASV631	AGGGTTTGATTCTGGCTCAGAGCGAACGCTGGCGGCAGGCTTAACACATGCAAGTCGAGCGGGCCCTTCGGGGTCAGCGGCAGACGGGTGAGTAACACGTGGGAACGTACCCTTTGGTTCGGAATAACGCTGGGAAACTAGCGCTAATACCGGATACGCCCTTTTGGGGAAAGGCTTGCTGCCGAAGGATCGGCCCGCGTCTGATTAGCTAGTTGGTGGGGTAATGGCCTACCAAGGCGACGATCAGTAGCTGGTCTGAGAGGATGATCAGCCACACTGGGACTGAGACACGGCCCAGACTCCTACGGGAGGCAGCA	0	0	0	0	0	0	0	0	0	0	0	0	0	0	0	0	81	0	0	0	0	0	0	Bacteria	Proteobacteria	Alphaproteobacteria	Rhizobiales	Beijerinckiaceae	Methylobacterium-Methylorubrum	Methylobacterium goesingense strain iEII3 16S ribosomal RNA, partial sequence	Methylobacterium goesingense	Paraffin
276	142	ASV681	AGAGTTCGATTCTGGCTCAGAGCGAACGCTGGCGGCAGGCTTAACACATGCAAGTCGAGCGGGCACTTCGGTGTCAGCGGCAGACGGGTGAGTAACACGTGGGAACGTACCCTTTGGTTCGGAATAACGCTGGGAAACTAGCGCTAATACCGGATACGCCCTTTTGGGGAAAGGCTTGCTGCCGAAGGATCGGCCCGCGTCTGATTAGCTAGTTGGTGGGGTAATGGCCTACCAAGGCGACGATCAGTAGCTGGTCTGAGAGGATGATCAGCCACACTGGGACTGAGACACGGCCCAGACTCCTACGGGAGGCAGCA	0	0	0	76	0	0	0	0	0	0	0	0	0	0	0	0	0	0	0	0	0	0	0	Bacteria	Proteobacteria	Alphaproteobacteria	Rhizobiales	Beijerinckiaceae	Methylobacterium-Methylorubrum	Methylobacterium goesingense strain iEII3 16S ribosomal RNA, partial sequence	Methylobacterium goesingense	Paraffin
277	143	ASV823	AGGGTTTGATTCTGGCTCAGAGCGAACGCTGGCGGCAGGCTTAACACATGCAAGTCGAGCGGGCACTTCGGTGTCAGCGGCAGACGGGTGAGTAACACGTGGGAACGTACCCTTTGGTTCGGAATAACGCTGGGAAACTAGCGCTAATACCGGATACGCCCTTTTGGGGAAAGGCTTGCTGCCGAAGGATCGGCCCGCGTCTGATTAGCTAGTTGGTGGGGTAATGGCCTACCAAGGCGACGATCAGTAGCTGGTCTGAGAGGATGATCAGCCACACTGGGACTGAGACACGGCCCAGACTCCTACGGGAGGCAGCA	0	0	0	0	0	0	0	0	0	0	0	16	0	0	0	0	0	0	0	0	0	0	39	Bacteria	Proteobacteria	Alphaproteobacteria	Rhizobiales	Beijerinckiaceae	Methylobacterium-Methylorubrum	Methylobacterium goesingense strain iEII3 16S ribosomal RNA, partial sequence	Methylobacterium goesingense	Paraffin
278	144	ASV676	AGGGTTCGATTCTGGCTCAGAGCGAACGCTGGCGGCAGGCTTAACACATGCAAGTCGAGCGGGCCCTTCGGGGTCAGCGGCGGACGGGTGAGTAACGCGTGGGAACGTGCCCTCTGGTTCGGAATAACTCAGGGAAACTTGAGCTAATACCGGATACGCCCTTTTGGGGAAAGGCTTGCTGCCGGAGGATCGGCCCGCGTCTGATTAGCTAGTTGGTGAGGTAACGGCTCACCAAGGCGACGATCAGTAGCTGGTCTGAGAGGATGATCAGCCACACTGGGACTGAGACACGGCCCAGACTCCTACGGGAGGCAGCA	0	0	0	0	0	0	0	0	0	0	0	0	0	0	0	0	0	0	0	0	0	0	77	Bacteria	Proteobacteria	Alphaproteobacteria	Rhizobiales	Beijerinckiaceae	Methylobacterium-Methylorubrum	Methylobacterium terrae strain 17Sr1-28 chromosome, complete genome	Methylobacterium terrae	Paraffin
279	145	ASV772	AGGGTTTGATTATGGCTCAGAGCGAACGCTGGCGGCAGGCTTAACACATGCAAGTCGAACGGGCTTCTTCGGAAGTCAGTGGCAGACGGGTGAGTAACACGTGGGAACGTGCCCTTCGGTTCGGAATAACTCAGGGAAACTTGAGCTAATACCGGATACGCCCTTATGGGGAAAGGTTTACTGCCGAAGGATCGGCCCGCGTCTGATTAGCTTGTTGGTGGGGTAACGGCCTACCAAGGCGACGATCAGTAGCTGGTCTGAGAGGATGATCAGCCACACTGGGACTGAGACACGGCCCAGACTCCTACGGGAGGCAGCA	0	0	0	63	0	0	0	0	0	0	0	0	0	0	0	0	0	0	0	0	0	0	0	Bacteria	Proteobacteria	Alphaproteobacteria	Rhizobiales	Beijerinckiaceae	Methylobacterium-Methylorubrum	Methylorubrum populi BJ001 16S ribosomal RNA, partial sequence	Methylorubrum populi	Paraffin
280	147	ASV87	AGGGTTTGATTCTGGCTCAGGATGAACGCTGGCGGCGTGCTTAACACATGCAAGTCGAACGATGAAGCTGGAGCTTGCTCTGGTGGATTAGTGGCGAACGGGTGAGTAACACGTGAGCAACCTGCCCCTGACTCTGGGATAACAGCCGGAAACGGCTGCTAATACCGGATATGCACCATGAACGCATGTTCTGTGGTGGGAAAGATTTTTCGGTTGGGGATGGGCTCGCGGCCTATCAGCTTGTTGGTGAGGTAATGGCTCACCAAGGCGTCGACGGGTAGCCGGCCTGAGAGGGTGACCGGCCACACTGGGACTGAGACACGGCCCAGACTCCTACGGGAGGCAGCA	0	0	0	0	0	0	0	0	0	0	0	0	0	88	0	0	0	0	0	0	0	0	145	Bacteria	Actinobacteriota	Actinobacteria	Micrococcales	Microbacteriaceae	Microbacterium	Microbacterium oryzae strain MB-10 chromosome	Microbacterium oryzae	Paraffin
281	148	ASV849	AGAGTTAGATTATGGCTCAGGATGAACGCTGGCGGCGTGCTTAACACATGCAAGTCGAACGATGAAGCTGGAGCTTGCTCTGGTGGATTAGTGGCGAACGGGTGAGTAACACGTGAGCAACCTGCCCCTGACTCTGGGATAACAGCCGGAAACGGCTGCTAATACCGGATATGCACCATGAACGCATGTTCTGTGGTGGGAAAGATTTTTCGGTTGGGGATGGGCTCGCGGCCTATCAGCTTGTTGGTGAGGTAATGGCTCACCAAGGCGTCGACGGGTAGCCGGCCTGAGAGGGTGACCGGCCACACTGGGACTGAGACACGGCCCAGACTCCTACGGGAGGCAGCA	0	0	0	0	0	0	0	0	0	0	0	0	0	49	0	0	0	0	0	0	0	0	0	Bacteria	Actinobacteriota	Actinobacteria	Micrococcales	Microbacteriaceae	Microbacterium	Microbacterium oryzae strain MB-10 chromosome	Microbacterium oryzae	Paraffin
282	149	ASV957	AGAGTTTGATTATGGCTCAGGATGAACGCTGGCGGCGTGCTTAACACATGCAAGTCGAACGATGAAGCTGGAGCTTGCTCTGGTGGATTAGTGGCGAACGGGTGAGTAACACGTGAGCAACCTGCCCCTGACTCTGGGATAACAGCCGGAAACGGCTGCTAATACCGGATATGCACCATGAACGCATGTTCTGTGGTGGGAAAGATTTTTCGGTTGGGGATGGGCTCGCGGCCTATCAGCTTGTTGGTGAGGTAATGGCTCACCAAGGCGTCGACGGGTAGCCGGCCTGAGAGGGTGACCGGCCACACTGGGACTGAGACACGGCCCAGACTCCTACGGGAGGCAGCA	0	0	0	0	0	0	0	0	0	26	0	0	0	0	0	0	0	0	0	0	0	0	0	Bacteria	Actinobacteriota	Actinobacteria	Micrococcales	Microbacteriaceae	Microbacterium	Microbacterium oryzae strain MB-10 chromosome	Microbacterium oryzae	Paraffin
283	150	ASV981	AGAGTTTGATCATGGCTCAGGATGAACGCTGGCGGCGTGCTTAACACATGCAAGTCGAACGATGAAGCTGGAGCTTGCTCTGGTGGATTAGTGGCGAACGGGTGAGTAACACGTGAGCAACCTGCCCCTGACTCTGGGATAACAGCCGGAAACGGCTGCTAATACCGGATATGCACCATGAACGCATGTTCTGTGGTGGGAAAGATTTTTCGGTTGGGGATGGGCTCGCGGCCTATCAGCTTGTTGGTGAGGTAATGGCTCACCAAGGCGTCGACGGGTAGCCGGCCTGAGAGGGTGACCGGCCACACTGGGACTGAGACACGGCCCAGACTCCTACGGGAGGCAGCA	0	0	0	0	0	0	0	14	0	0	0	0	0	0	0	0	0	0	0	0	0	0	0	Bacteria	Actinobacteriota	Actinobacteria	Micrococcales	Microbacteriaceae	Microbacterium	Microbacterium oryzae strain MB-10 chromosome	Microbacterium oryzae	Paraffin
284	146	ASV924	AGGGTTAGATTATGGCTCAGGACGAACGCTGGCGGCGTGCTTAACACATGCAAGTCGAACGGATTGCTTGGGGGCTTGCTCCTGGGTGGTGAGTGGCGAACGGGTGAGTAACACGTGAGTAACCTGCCCTCTTCTTCGGGATAACGGTCGGAAACGGCTGCTAATACTGGATATTCACTTCCTGTCGCATGGTGGGGGGTGGAAAGGTTTTTTCTGGTGGGGGATGGGCTCGCGGCCTATCAGCTTGTTGGTGGGGTGATGGCCTACCAAGGCTTTGACGGGTAACCGGCCTGAGAGGGTGACCGGTCACATTGGGACTGAGATACGGCCCAGACTCCTACGGGAGGCAGCA	0	0	0	0	0	0	0	0	0	0	34	0	0	0	0	0	0	0	0	0	0	0	0	Unclassified						Microbacterium sp. Marseille-Q2854 partial 16S rRNA gene, strain Marseille-Q2854	Microbacterium Marseille-Q2854	Paraffin
285	151	ASV212	AGGGTTTGATTCTGGCTCAGGACGAACGCTGGCGGCGTGCTTAACACATGCAAGTCGAACGATGAAGCTGGAGCTTGCTCTGGTGGATTAGTGGCGAACGGGTGAGTAACACGTGAGTAACCTGCCCTTGACTCTGGGATAAGCGTTGGAAACGACGTCTAATACCGGATACGAGCTTCAGCCGCATGGCTAGGAGTTGGAAAGAATTTCGGTCAAGGATGGACTCGCGGCCTATCAGCTAGTTGGTGAGGTAATGGCTCACCAAGGCGACGACGGGTAGCCGGCCTGAGAGGGTGACCGGCCACACTGGGACTGAGACACGGCCCAGACTCCTACGGGAGGCAGCA	0	0	0	0	0	145	0	0	0	0	0	0	0	0	0	0	0	0	0	0	0	0	0	Bacteria	Actinobacteriota	Actinobacteria	Micrococcales	Microbacteriaceae		Microcella flavibacter	Microcella flavibacter	Paraffin
259	43	ASV92	AGGGTTTGATTCTGGCTCAGGATGAACGCTGGCGGCGTGCTTAACACATGCAAGTCGAACGATGAAGCCCAGCTTGCTGGGTGGATTAGTGGCGAACGGGTGAGTAACACGTGAGTAACCTGCCCTTAACTCTGGGATAAGCCTGGGAAACTGGGTCTAATACCGGATAGGAGCGCCTACCGCATGGTGGGTGTTGGAAAGATTTATCGGTTTTGGATGGACTCGCGGCCTATCAGCTTGTTGGTGAGGTAATGGCTCACCAAGGCGACGACGGGTAGCCGGCCTGAGAGGGTGACCGGCCACACTGGGACTGAGACACGGCCCAGACTCCTACGGGAGGCAGCA	0	0	0	92	0	0	0	0	0	0	0	0	130	0	0	0	0	0	0	0	0	0	0	Bacteria	Actinobacteriota	Actinobacteria	Micrococcales	Micrococcaceae	Micrococcus	Micrococcus luteus strain ATCC 4698 chromosome, complete genome	Micrococcus luteus	Paraffin
260	106	ASV27	AGGGTTTGATTCTGGCTCAGGATGAACGCTGGCGGCGTGCTTAACACATGCAAGTCGAACGATGAAGCCCAGCTTGCTGGGTGGATTAGTGGCGAACGGGTGAGTAACACGTGAGTAACCTGCCCTTAACTCTGGGATAAGCCTGGGAAACTGGGTCTAATACCGGATAGGAGCGTCCACCGCATGGTGGGTGTTGGAAAGATTTATCGGTTTTGGATGGACTCGCGGCCTATCAGCTTGTTGGTGAGGTAATGGCTCACCAAGGCGACGACGGGTAGCCGGCCTGAGAGGGTGACCGGCCACACTGGGACTGAGACACGGCCCAGACTCCTACGGGAGGCAGCA	0	0	0	0	70	23	0	0	0	0	0	0	0	0	0	58	104	0	0	0	112	0	100	Bacteria	Actinobacteriota	Actinobacteria	Micrococcales	Micrococcaceae	Micrococcus	Micrococcus luteus strain ATCC 4698 chromosome, complete genome	Micrococcus luteus	Paraffin
261	115	ASV59	AGGGTTAGATTCTGGCTCAGGATGAACGCTGGCGGCGTGCTTAACACATGCAAGTCGAACGATGAAGCCCAGCTTGCTGGGTGGATTAGTGGCGAACGGGTGAGTAACACGTGAGTAACCTGCCCTTAACTCTGGGATAAGCCTGGGAAACTGGGTCTAATACCGGATAGGAGCGTCCACCGCATGGTGGGTGTTGGAAAGATTTATCGGTTTTGGATGGACTCGCGGCCTATCAGCTTGTTGGTGAGGTAATGGCTCACCAAGGCGACGACGGGTAGCCGGCCTGAGAGGGTGACCGGCCACACTGGGACTGAGACACGGCCCAGACTCCTACGGGAGGCAGCA	0	0	0	0	34	0	0	0	0	0	0	43	0	0	74	69	47	0	0	0	0	0	0	Bacteria	Actinobacteriota	Actinobacteria	Micrococcales	Micrococcaceae	Micrococcus	Micrococcus luteus strain ATCC 4698 chromosome, complete genome	Micrococcus luteus	Paraffin
262	238	ASV806	AGGGTTCGATTCTGGCTCAGGATGAACGCTGGCGGCGTGCTTAACACATGCAAGTCGAACGATGAAGCCCAGCTTGCTGGGTGGATTAGTGGCGAACGGGTGAGTAACACGTGAGTAACCTGCCCTTAACTCTGGGATAAGCCTGGGAAACTGGGTCTAATACCGGATAGGAGCGTCCACCGCATGGTGGGTGTTGGAAAGATTTATCGGTTTTGGATGGACTCGCGGCCTATCAGCTTGTTGGTGAGGTAATGGCTCACCAAGGCGACGACGGGTAGCCGGCCTGAGAGGGTGACCGGCCACACTGGGACTGAGACACGGCCCAGACTCCTACGGGAGGCAGCA	0	0	0	0	0	0	0	0	0	57	0	0	0	0	0	0	0	0	0	0	0	0	0	Bacteria	Actinobacteriota	Actinobacteria	Micrococcales	Micrococcaceae	Micrococcus	Micrococcus luteus strain ATCC 4698 chromosome, complete genome	Micrococcus luteus	Paraffin
263	375	ASV104	AGGGTTTGATTATGGCTCAGGATGAACGCTGGCGGCGTGCTTAACACATGCAAGTCGAACGATGAAGCCCAGCTTGCTGGGTGGATTAGTGGCGAACGGGTGAGTAACACGTGAGTAACCTGCCCTTAACTCTGGGATAAGCCTGGGAAACTAGGTCTAATACCGGATAGGAGCGCCTACCGCATGGTGGGTGTTGGAAAGATTTATCGGTTTTGGATGGACTCGCGGCCTATCAGCTTGTTGGTGAGGTAATGGCTCACCAAGGCGACGACGGGTAGCCGGCCTGAGAGGGTGACCGGCCACACTGGGACTGAGACACGGCCCAGACTCCTACGGGAGGCAGCA	0	0	0	0	0	0	0	0	0	0	0	0	0	0	0	207	0	0	0	0	0	0	0	Bacteria	Actinobacteriota	Actinobacteria	Micrococcales	Micrococcaceae	Micrococcus	Micrococcus luteus strain	Micrococcus luteus	Paraffin
264	512	ASV330	AGGGTTTGATTATGGCTCAGGATGAACGCTGGCGGCGTGCTTAACACATGCAAGTCGTACGATGAAGCCCAGCTTGCTGGGTGGATTAGTGGCGAACGGGTGAGTAACACGTGAGTAACCTGCCCTTAACTCTGGGATAAGCCTGGGAAACTAGGTCTAATACCGGATAGGAGCGCCTACCGCATGGTGGGTGTTGGAAAGATTTATCGGTTTTGGATGGACTCGCGGCCTATCAGCTTGTTGGTGAGGTAATGGCTCACCAAGGCGACGACGGGTAGCCGGCCTGAGAGGGTGACCGGCCACACTGGGACTGAGACACGGCCCAGACTCCTACGGGAGGCAGCA	0	0	0	0	0	0	0	0	0	0	0	0	0	0	0	0	0	0	0	0	0	0	122	Bacteria	Actinobacteriota	Actinobacteria	Micrococcales	Micrococcaceae	Micrococcus	Micrococcus luteus strain	Micrococcus luteus	Paraffin
265	346	ASV951	AGAGTTAGATCATGGCTCAGGATGAACGCTGGCGGCGTGCTTAACACATGCAAGTCGAACGATGAAGCCCAGCTTGCTGGGTGGATTAGTGGCGAACGGGTGAGTAACACGTGAGTAACCTGCCCTTGACTCTGGGATAAGCCTGGGAAACTGGGTCTAATACCGGATAGGAGCGTCCACCGCATGGTGGGTGTTGGAAAGATTTTTCGGTCATGGATGGACTCGCGGCCTATCAGCTTGTTGGTGAGGTAATGGCTCACCAAGGCGACGACGGGTAGCCGGCCTGAGAGGGTGACCGGCCACACTGGGACTGAGACACGGCCCAGACTCCTACGGGAGGCAGCA	0	0	0	0	0	0	0	0	0	0	0	0	0	28	0	0	0	0	0	0	0	0	0	Bacteria	Actinobacteriota	Actinobacteria	Micrococcales	Micrococcaceae	Micrococcus	Micrococcus porci strain KD337-16 chromosome, complete genome	Micrococcus porci	Paraffin
266	432	ASV504	AGGGTTTGATCATGGCTCAGGATGAACGCTGGCGGCGTGCTTAACACATGCAAGTCGAACGATGAAGCCCAGCTTGCTGGGTGGATTAGTGGCGAACGGGTGAGTAACACGTGAGTAACCTGCCCTTGACTCTGGGATAAGCCTGGGAAACTGGGTCTAATACCGGATAGGAGCGTCCACCGCATGGTGGGTGTTGGAAAGAATTTCGGTCATGGATGGACTCGCGGCCTATCAGCTTGTTGGTGAGGTAATGGCTCACCAAGGCGACGACGGGTAGCCGGCCTGAGAGGGTGACCGGCCACACTGGGACTGAGACACGGCCCAGACTCCTACGGGAGGCAGCA	0	0	0	0	0	0	0	0	0	0	0	0	0	0	0	0	95	0	0	0	0	0	0	Bacteria	Actinobacteriota	Actinobacteria	Micrococcales	Micrococcaceae	Micrococcus	Micrococcus porci strain KD337-16 chromosome, complete genome	Micrococcus porci	Paraffin
286	152	ASV622	AGGGTTTGATTCTGGCTCAGAACGAACGCTGGCGGCAGGCCTAACACATGCAAGTCGAACGGACCCTTCGGGGTTAGTGGCGCACGGGTGAGTAACGCGTGGGAACGTGCCCTTCAGTACGGGACAACATCTGGAAACTGGTGCTAATACCGTATAATATCTCCGGATCAAAGATTTATCGCTGAAGGATCGGCCCGCGTCTGATTAGCTAGTTGGTGAGGTAATGGCTCACCAAGGCTACGATCAGTAGCTGGTCTGAGAGGATGATCAGCCACACTGGGACTGAGACACGGCCCAGACTCCTACGGGAGGCAGCA	0	0	0	0	0	82	0	0	0	0	0	0	0	0	0	0	0	0	0	0	0	0	0	Bacteria	Proteobacteria	Alphaproteobacteria	Micavibrionales			Microvirga thermotolerans	Microvirga thermotolerans	Paraffin
287	299	ASV256	AGGGTTTGATTATGGCTCAGAACGAACGCTGGCGGCAGGCCTAACACATGCAAGTCGAACGGACCCTTCGGGGTTAGTGGCGCACGGGTGAGTAACGCGTGGGAACGTGCCCTTCAGTACGGGACAACATCGGGAAACTGGTGCTAATACCGTATAATATCTCCGGATCAAAGATTTATCGCTGAAGGATCGGCCCGCGTCTGATTAGCTAGTTGGTGAGGTAATGGCTCACCAAGGCTACGATCAGTAGCTGGTCTGAGAGGATGATCAGCCACACTGGGACTGAGACACGGCCCAGACTCCTACGGGAGGCAGCA	0	0	0	0	0	135	0	0	0	0	0	0	0	0	0	0	0	0	0	0	0	0	0	Bacteria	Proteobacteria	Alphaproteobacteria	Micavibrionales			Microvirga thermotolerans 16S ribosomal RNA gene, partial sequence	Microvirga thermotolerans	Paraffin
288	153	ASV651	AGGGTTAGATTCTGGCTCAGAACGAACGCTGGCGGCAGGCCTAACACATGCAAGTCGAACGGACCCTTCGGGGTTAGTGGCGCACGGGTGAGTAACGCGTGGGAACGTGCCCTTCAGTACGGGACAACATCTGGAAACTGGTGCTAATACCGTATAATATCTCCGGATCAAAGATTTATCGCTGAAGGATCGGCCCGCGTCTGATTAGCTAGTTGGTGAGGTAATGGCTCACCAAGGCTACGATCAGTAGCTGGTCTGAGAGGATGATCAGCCACACTGGGACTGAGACACGGCCCAGACTCCTACGGGAGGCAGCA	0	0	0	0	0	80	0	0	0	0	0	0	0	0	0	0	0	0	0	0	0	0	0	Bacteria	Proteobacteria	Alphaproteobacteria	Micavibrionales			Microvirga thermotolerans strain HR1 chromosome, complete genome	Microvirga thermotolerans	Paraffin
289	154	ASV906	AGGGTTTGATTATGGCTCAGGACGAACGCTGGCGGCGTGCTTAACACATGCAAGTCGAACGCGAAAGCCCCTTCGGGGGCGAGTAGAGTGGCGAACGGGTGAGTAACACGTGGGCAACCTGCCCCAAGGAGCGGGACAACCCGAGGAAACTCGGGCTAATACCGCATGATTCGCCGGCACTCAAGTGCCGGTGGCAAATGGTAGCTTCGGCCTCCGCCTTGGGATGGGCCCGCGGCGCATTAGCTTGTTGGTGGGGTAACGGCTCACCAAGGCGACGATGCGTAGCTGGTCTGAGAGGACGATCAGCCACACTGGGACTGAGACACGGCCCAGACTCCTACGGGAGGCAGCA	36	0	0	0	0	0	0	0	0	0	0	0	0	0	0	0	0	0	0	0	0	0	0	Bacteria	Actinobacteriota	Thermoleophilia	Gaiellales			Miltoncostaea marina strain SCSIO 60955 chromosome, complete genome	Miltoncostaea marina	Paraffin
290	155	ASV867	AGGGTTCGATTATGGCTCAGGATGAACGCTAGCGGGAGGCCTAACACATGCAAGCCGAGGGGTATGATTCTTTCGGGGATCGGAGACCGGCGCACGGGTGCGTAACGCGTATGTAACTTACCCCATTCACTGGGATAGCCCTTCGAAAGGAGGATTAATACCGGATAACACTAATGTGGGCATCCACTTTGGTTGAAAGATTTATCGGAATGGGATAGACATGCGTCAGATTAGCTAGTTGGAGAGGTAACGGCTCACCAAGGCGATGATCTGTAGGGGGCCTGAGAGGGTGACCCCCCACACTGGTACTGAGACACGGACCAGACTCCTACGGGAGGCAGCA	0	0	0	0	0	0	0	0	0	0	0	0	0	0	45	0	0	0	0	0	0	0	0	Unclassified						Moheibacter stercoris strain 784B1_12E-Caso 16S ribosomal RNA, partial sequence	Moheibacter stercoris	Paraffin
291	431	ASV587	AGGGTTTGATTATGGCTCAGATTGAACGCTGGCGGCAGGCTTAACACATGCAAGTCGAACGATGGAACCTAGCTTGCTAGGGGAAATAGTGGCGAACGGGTGAGTAACATTTAGGAAACTGCCTTATAGAGGGGGATAGCTCGGGGAAACTCGAATTAATACCGCATACGTCCTACGGGAGAAAGGAGCTTTAGGGTTCTGCTATAAGATGTGCCTAAATTAGATTAGCTAGATGGTGAGGTAAAGGCTCACCATGGCGACGATCTATAACTGGTCTTAGAGGATGATCAGTCACACCGGAACTGAGACACGGTCCGGACTCCTACGGGAGGCAGCA	0	0	0	0	86	0	0	0	0	0	0	0	0	0	0	0	0	0	0	0	0	0	0	Bacteria	Proteobacteria	Gammaproteobacteria	Pseudomonadales	Moraxellaceae	Moraxella	Moraxella atlantae	Moraxella atlantae	Paraffin
292	432	ASV274	AGGGTTTGATTATGGCTCAGATTGAACGCTGGCGGCAGGCTTAACACATGCAAGTCGAACGATGGAACCTAGCTTGCTAGGGGAAATAGTGGCGAACGGGTGAGTAACATTTAGGAAACTGCCTTATAGAGGGGGATAGCTCGGGGAAACTCGAATTAATACCGCATACGTCCTACGGGAGAAAGGAGGCGAGAGCTTTCGCTATAAGATGTGCCTAAATTAGATTAGCTAGATGGTGAGGTAAAGGCTCACCATGGCGACGATCTATAACTGGTCTTAGAGGATGATCAGTCACACCGGAACTGAGACACGGTCCGGACTCCTACGGGAGGCAGCA	0	0	0	0	0	0	0	0	0	0	0	0	132	0	0	0	0	0	0	0	0	0	0	Bacteria	Proteobacteria	Gammaproteobacteria	Pseudomonadales	Moraxellaceae	Moraxella	Moraxella atlantae strain 5118 16S ribosomal RNA, partial sequence	Moraxella atlantae	Paraffin
293	433	ASV305	AGGGTTCGATTATGGCTCAGATTGAACGCTGGCGGCAGGCTTAACACATGCAAGTCGAACGATGGAACCTAGCTTGCTAGGGGAAATAGTGGCGAACGGGTGAGTAACATTTAGGAAACTGCCTTATAGAGGGGGATAGCTCGGGGAAACTCGAATTAATACCGCATACGTCCTACGGGAGAAAGGAGCTTTTGGGTTCTGCTATAAGATGTGCCTAAATTAGATTAGCTAGATGGTGAGGTAAAGGCTCACCATGGCGACGATCTATAACTGGTCTTAGAGGATGATCAGTCACACCGGAACTGAGACACGGTCCGGACTCCTACGGGAGGCAGCA	0	0	0	0	0	0	0	0	0	0	0	0	126	0	0	0	0	0	0	0	0	0	0	Bacteria	Proteobacteria	Gammaproteobacteria	Pseudomonadales	Moraxellaceae	Moraxella	Moraxella atlantae strain CCUG 6415 16S ribosomal RNA, partial sequence	Moraxella atlantae	Paraffin
294	434	ASV840	AGGGTTTGATTATGGCTCAGATTGAACGCTGGCGGCAGGCTTAACACATGCAAGTCGAACGATGGAACCTAGCTTGCTAGGGGAAATAGTGGCGAACGGGTGAGTAAGATTTAGGAAACTGCCTTATAGAGGGGGATAGCTCGGGGAAACCCGAATTAATACCGCATACGTCCTACGGGAGAAAAGAGCTTTAGGGTTCTGCTATAAGATGTGCCTAAATTAGATTAGCTAGATGGTGAGGTAAAGGCTCACCATGGCGACGATCTATAACTGGTCTTAGAGGATGATCAGTCACACCGGAACTGAGACACGGTCCGGACTCCTACGGGAGGCAGCA	51	0	0	0	0	0	0	0	0	0	0	0	0	0	0	0	0	0	0	0	0	0	0	Bacteria	Proteobacteria	Gammaproteobacteria	Pseudomonadales	Moraxellaceae	Moraxella	Moraxella atlantae strain CCUG 6415 16S ribosomal RNA, partial sequence	Moraxella atlantae	Paraffin
295	435	ASV506	AGGGTTCGATTATGGCTCAGATTGAACGCTGGCGGCAGGCTTAACACATGCAAGTCGAACTATGACTCTCTAGCTTGCTAGAGATGATTAGTGGCGGACGGGTGAGTAACATTTAGGAATCTACCTAGTAGTGGGGGATAGCTCGGGGAAACTCGAATTAATACCGCATACGACCTACGGGTGAAAGGGGGCGCAAGCTCTTGCTATTAGATGAGCCTAAATCAGATTAGCTAGTTGGTGGGGTAAAGGCCCACCAAGGCGACGATCTGTAACTGGTCTGAGAGGATGATCAGTCACACCGGAACTGAGACACGGTCCGGACTCCTACGGGAGGCAGCA	0	0	0	0	0	0	0	0	0	0	0	0	0	0	0	0	95	0	0	0	0	0	0	Bacteria	Proteobacteria	Gammaproteobacteria	Pseudomonadales	Moraxellaceae	Enhydrobacter	Moraxella osloensis strain CCUG 350 chromosome, complete genome	Moraxella osloensis	Paraffin
296	156	ASV588	AGGGTTTGATTCTGGCTCAGATTGAACGCTGGCGGCAGGCTTAACACATGCAAGTCGAACGATGACTAACTAGCTTGCTAGTTATGATTAGTGGCGGACGGGTGAGTAACATTTAGGAATCTGCCTAGTAGTGGGGGATAGCTCGGGGAAACTCGAATTAATACCGCATACGACCTACGGGTGAAAGGGGGCGCAAGCTCTTGCTATTAGATGAGCCTAAATCAGATTAGCTAGTTGGTGGGGTAAAGGCCTACCAAGGCGACGATCTGTAACTGGTCTGAGAGGATGATCAGTCACACCGGAACTGAGACACGGTCCGGACTCCTACGGGAGGCAGCA	0	0	0	0	0	0	0	0	0	0	0	0	0	0	86	0	0	0	0	0	0	0	0	Bacteria	Proteobacteria	Gammaproteobacteria	Pseudomonadales	Moraxellaceae	Enhydrobacter	Moraxella tetraodonis	Moraxella tetraodonis	Paraffin
297	160	ASV157	AGGGTTTGATTATGGCTCAGATTGAACGCTGGCGGCAGGCTTAACACATGCAAGTCGAACGATGACTAACTAGCTTGCTAGATATGATTAGTGGCGGACGGGTGAGTAACATTTAGGAATCTGCCTAGTAGTGGGGGATAGCTCGGGGAAACTCGAATTAATACCGCATACGACCTACGGGTGAAAGGGGGCGCAAGCTCTTGCTATTAGATGAGCCTAAATCAGATTAGCTAGTTGGTGGGGTAAAGGCCCACCAAGGCGACGATCTGTAACTGGTCTGAGAGGATGATCAGTCACACCGGAACTGAGACACGGTCCGGACTCCTACGGGAGGCAGCA	0	0	0	0	96	0	65	0	0	0	0	0	0	0	0	0	0	0	0	0	0	0	0	Bacteria	Proteobacteria	Gammaproteobacteria	Pseudomonadales	Moraxellaceae	Enhydrobacter	Moraxella tetraodonis strain PS-22	Moraxella tetraodonis	Paraffin
298	157	ASV47	AGGGTTTGATTCTGGCTCAGATTGAACGCTGGCGGCAGGCTTAACACATGCAAGTCGAACGATGATTATCTAGCTTGCTAGATATGATTAGTGGCGGACGGGTGAGTAACATTTAGGAATCTGCCTAGTAGTGGGGGATAGCTCGGGGAAACTCGAATTAATACCGCATACGACCTACGGGTGAAAGGGGGCGCAAGCTCTTGCTATTAGATGAGCCTAAATCAGATTAGCTAGTTGGTGGGGTAAAGGCCCACCAAGGCGACGATCTGTAACTGGTCTGAGAGGATGATCAGTCACACCGGAACTGAGACACGGTCCGGACTCCTACGGGAGGCAGCA	0	0	0	0	119	0	0	28	0	0	0	0	0	0	58	0	108	0	0	0	0	0	0	Bacteria	Proteobacteria	Gammaproteobacteria	Pseudomonadales	Moraxellaceae	Enhydrobacter	Moraxella tetraodonis strain PS-22 16S ribosomal RNA gene, partial sequence	Moraxella tetraodonis	Paraffin
299	158	ASV65	AGGGTTTGATTATGGCTCAGATTGAACGCTGGCGGCAGGCTTAACACATGCAAGTCGAACGATGATTATCTAGCTTGCTAGATATGATTAGTGGCGGACGGGTGAGTAACATTTAGGAATCTGCCTAGTAGTGGGGGATAGCTCGGGGAAACTCGAATTAATACCGCATACGACCTACGGGTGAAAGGGGGCGCAAGCTCTTGCTATTAGATGAGCCTAAATCAGATTAGCTAGTTGGTGGGGTAAAGGCCCACCAAGGCGACGATCTGTAACTGGTCTGAGAGGATGATCAGTCACACCGGAACTGAGACACGGTCCGGACTCCTACGGGAGGCAGCA	0	0	0	0	0	130	0	0	0	0	0	0	0	19	71	41	0	0	0	0	0	0	0	Bacteria	Proteobacteria	Gammaproteobacteria	Pseudomonadales	Moraxellaceae	Enhydrobacter	Moraxella tetraodonis strain PS-22 16S ribosomal RNA gene, partial sequence	Moraxella tetraodonis	Paraffin
300	159	ASV131	AGGGTTAGATTCTGGCTCAGATTGAACGCTGGCGGCAGGCTTAACACATGCAAGTCGAACGATGATTATCTAGCTTGCTAGATATGATTAGTGGCGGACGGGTGAGTAACATTTAGGAATCTGCCTAGTAGTGGGGGATAGCTCGGGGAAACTCGAATTAATACCGCATACGACCTACGGGTGAAAGGGGGCGCAAGCTCTTGCTATTAGATGAGCCTAAATCAGATTAGCTAGTTGGTGGGGTAAAGGCCCACCAAGGCGACGATCTGTAACTGGTCTGAGAGGATGATCAGTCACACCGGAACTGAGACACGGTCCGGACTCCTACGGGAGGCAGCA	0	0	0	0	0	50	0	0	0	0	0	0	0	0	78	0	0	0	0	0	0	0	51	Bacteria	Proteobacteria	Gammaproteobacteria	Pseudomonadales	Moraxellaceae	Enhydrobacter	Moraxella tetraodonis strain PS-22 16S ribosomal RNA gene, partial sequence	Moraxella tetraodonis	Paraffin
301	161	ASV233	AGGGTTTGATCATGGCTCAGATTGAACGCTGGCGGCAGGCTTAACACATGCAAGTCGAACGATGATTATCTAGCTTGCTAGATATGATTAGTGGCGGACGGGTGAGTAACATTTAGGAATCTGCCTAGTAGTGGGGGATAGCTCGGGGAAACTCGAATTAATACCGCATACGACCTACGGGTGAAAGGGGGCGCAAGCTCTTGCTATTAGATGAGCCTAAATCAGATTAGCTAGTTGGTGGGGTAAAGGCCCACCAAGGCGACGATCTGTAACTGGTCTGAGAGGATGATCAGTCACACCGGAACTGAGACACGGTCCGGACTCCTACGGGAGGCAGCA	0	0	0	0	0	0	0	0	0	0	0	0	14	0	52	0	0	0	0	0	0	0	75	Bacteria	Proteobacteria	Gammaproteobacteria	Pseudomonadales	Moraxellaceae	Enhydrobacter	Moraxella tetraodonis strain PS-22 16S ribosomal RNA gene, partial sequence	Moraxella tetraodonis	Paraffin
302	162	ASV303	AGGGTTTGATTATGGCTCAGATTGAACGCTGGCGGCAGGCTTAACACATGCAAGTCGAACGATGACTAACTAGCTTGCTAGTTATGATTAGTGGCGGACGGGTGAGTAACATTTAGGAATCTGCCTAGTAGTGGGGGATAGCTCGGGGAAACTCGAATTAATACCGCATACGACCTACGGGTGAAAGGGGGCGCAAGCTCTTGCTATTAGATGAGCCTAAATCAGATTAGCTAGTTGGTGGGGTAAAGGCCTACCAAGGCGACGATCTGTAACTGGTCTGAGAGGATGATCAGTCACACCGGAACTGAGACACGGTCCGGACTCCTACGGGAGGCAGCA	0	0	0	0	0	0	0	0	0	0	0	0	0	0	126	0	0	0	0	0	0	0	0	Bacteria	Proteobacteria	Gammaproteobacteria	Pseudomonadales	Moraxellaceae	Enhydrobacter	Moraxella tetraodonis strain PS-22 16S ribosomal RNA gene, partial sequence	Moraxella tetraodonis	Paraffin
303	163	ASV713	AGGGTTCGATTCTGGCTCAGATTGAACGCTGGCGGCAGGCTTAACACATGCAAGTCGAACGATGATTATCTAGCTTGCTAGATATGATTAGTGGCGGACGGGTGAGTAACATTTAGGAATCTGCCTAGTAGTGGGGGATAGCTCGGGGAAACTCGAATTAATACCGCATACGACCTACGGGTGAAAGGGGGCGCAAGCTCTTGCTATTAGATGAGCCTAAATCAGATTAGCTAGTTGGTGGGGTAAAGGCCCACCAAGGCGACGATCTGTAACTGGTCTGAGAGGATGATCAGTCACACCGGAACTGAGACACGGTCCGGACTCCTACGGGAGGCAGCA	0	0	0	0	0	0	0	0	0	0	0	0	0	0	73	0	0	0	0	0	0	0	0	Bacteria	Proteobacteria	Gammaproteobacteria	Pseudomonadales	Moraxellaceae	Enhydrobacter	Moraxella tetraodonis strain PS-22 16S ribosomal RNA gene, partial sequence	Moraxella tetraodonis	Paraffin
304	164	ASV779	AGGGTTTGATTCTGGCTCAGATTGAACGCTGGCGGCAGGCTTAACACATGCAAGTCGAACGATGATTATCTAGCTTGCTAGATATGATTAGTGGCGGACGTGTGAGTAACATTTAGGAATCTGCCTAGTAGTGGGGGATAGCTCGGGGAAACTCGAATTAATACCGCATACGACCTACGGGTGAAAGGGGGCGCAAGCTCTTGCTATTAGATGAGCCTAAATCAGATTAGCTAGTTGGTGGGGTAAAGGCCCACCAAGGCGACGATCTGTAACTGGTCTGAGAGGATGATCAGTCACACCGGAACTGAGACACGGTCCGGACTCCTACGGGAGGCAGCA	0	0	0	0	0	0	0	0	0	0	0	0	0	0	0	0	0	62	0	0	0	0	0	Bacteria	Proteobacteria	Gammaproteobacteria	Pseudomonadales	Moraxellaceae	Enhydrobacter	Moraxella tetraodonis strain PS-22 16S ribosomal RNA gene, partial sequence	Moraxella tetraodonis	Paraffin
305	165	ASV799	AGGGTTAGATTCTGGCTCAGATTGAACGCTGGCGGCAGGCTTAACACATGCAAGTCGAACGATGATTATCTAGCTTGCTAGATATGATTAGTGGCGGACGGGTGAGTAACATTTAGGAATCTGCCTAGTAGTGGGGGATAGCTCGGGGAAACTCGAATTAATACCGCATACGACCTACGGGTGAAAGGGGGCGCAAGCTCTTGCTATTAGATGAGCCTAAATCAGATTAGCTAGTTGGTGGGGTAAAGGCCTACCAAGGCGACGATCTGTAACTGGTCTGAGAGGATGATCAGTCACACCGGAACTGAGACACGGTCCGGACTCCTACGGGAGGCAGCA	0	58	0	0	0	0	0	0	0	0	0	0	0	0	0	0	0	0	0	0	0	0	0	Bacteria	Proteobacteria	Gammaproteobacteria	Pseudomonadales	Moraxellaceae	Enhydrobacter	Moraxella tetraodonis strain PS-22 16S ribosomal RNA gene, partial sequence	Moraxella tetraodonis	Paraffin
306	166	ASV861	AGGGTTAGATCATGGCTCAGATTGAACGCTGGCGGCAGGCTTAACACATGCAAGTCGAACGATGATTATCTAGCTTGCTAGATATGATTAGTGGCGGACGGGTGAGTAACATTTAGGAATCTGCCTAGTAGTGGGGGATAGCTCGGGGAAACTCGAATTAATACCGCATACGACCTACGGGTGAAAGGGGGCGCAAGCTCTTGCTATTAGATGAGCCTAAATCAGATTAGCTAGTTGGTGGGGTAAAGGCCCACCAAGGCGACGATCTGTAACTGGTCTGAGAGGATGATCAGTCACACCGGAACTGAGACACGGTCCGGACTCCTACGGGAGGCAGCA	0	0	0	46	0	0	0	0	0	0	0	0	0	0	0	0	0	0	0	0	0	0	0	Bacteria	Proteobacteria	Gammaproteobacteria	Pseudomonadales	Moraxellaceae	Enhydrobacter	Moraxella tetraodonis strain PS-22 16S ribosomal RNA gene, partial sequence	Moraxella tetraodonis	Paraffin
307	167	ASV875	AGGGTTCGATCATGGCTCAGATTGAACGCTGGCGGCAGGCTTAACACATGCAAGTCGAACGATGATTATCTAGCTTGCTAGATATGATTAGTGGCGGACGGGTGAGTAACATTTAGGAATCTGCCTAGTAGTGGGGGATAGCTCGGGGAAACTCGAATTAATACCGCATACGACCTACGGGTGAAAGGGGGCGCAAGCTCTTGCTATTAGATGAGCCTAAATCAGATTAGCTAGTTGGTGGGGTAAAGGCCCACCAAGGCGACGATCTGTAACTGGTCTGAGAGGATGATCAGTCACACCGGAACTGAGACACGGTCCGGACTCCTACGGGAGGCAGCA	0	0	0	0	0	0	0	0	0	0	0	0	0	0	44	0	0	0	0	0	0	0	0	Bacteria	Proteobacteria	Gammaproteobacteria	Pseudomonadales	Moraxellaceae	Enhydrobacter	Moraxella tetraodonis strain PS-22 16S ribosomal RNA gene, partial sequence	Moraxella tetraodonis	Paraffin
308	168	ASV910	AGAGTTCGATCCTGGCTCAGATTGAACGCTGGCGGCAGGCTTAACACATGCAAGTCGAACGATGACTAACTAGCTTGCTAGTTATGATTAGTGGCGGACGGGTGAGTAACATTTAGGAATCTGCCTAGTAGTGGGGGATAGCTCGGGGAAACTCGAATTAATACCGCATACGACCTACGGGTGAAAGGGGGCGCAAGCTCTTGCTATTAGATGAGCCTAAATCAGATTAGCTAGTTGGTGGGGTAAAGGCCTACCAAGGCGACGATCTGTAACTGGTCTGAGAGGATGATCAGTCACACCGGAACTGAGACACGGTCCGGACTCCTACGGGAGGCAGCA	0	0	0	0	0	0	0	0	0	0	0	0	0	0	36	0	0	0	0	0	0	0	0	Bacteria	Proteobacteria	Gammaproteobacteria	Pseudomonadales	Moraxellaceae	Enhydrobacter	Moraxella tetraodonis strain PS-22 16S ribosomal RNA gene, partial sequence	Moraxella tetraodonis	Paraffin
309	170	ASV851	AGAGTTTGATCCTGGCTCAGAGCGAACGTTTGCGGCGGGCTTAACACATGCAAGTCGAACGGGCTGTTCCTTCGGGGGCAGTCAGTGGCGCACGGGTGCGTAACACGTAGGTAATCAACCCTCTGGTTGGGGATAACACTTCGAAAGGAGTGCTAATACCCGGTATGGCGCAGCGGTCTTCGGATCGCGGCGAGAAAGACCCGCAAGGGTTGCCAGAGGACGAGCCTGCGGCCCATCAGCTAGTTGGCGAGGTAACGGCTCACCAAGGCGAAGACGGGTAGCTGGTCTGAGAGGATGATCAGCCACACTGGAACTGAGACACGGTCCAGACTCCTACGGGAGGCAGCA	0	0	0	0	0	0	0	0	0	0	0	0	0	0	49	0	0	0	0	0	0	0	0	Unclassified						Nannocystis poenicansa strain FL3 chromosome, complete genome	Nannocystis poenicansa	Paraffin
310	169	ASV555	AGGGTTTGATTATGGCTCAGAGCGAACGTTTGCGGCGGGCTTAACACATGCAAGTCGAACGGGCTGTTCCTTCGGGGGCAGTCAGTGGCGCACGGGTGCGTAACACGTAGGTAATCAACCCTCTGGTTGGGGATAACACTTCGAAAGGAGTGCTAATACCCGGTATGGCGCAGCGGTCTTCGGATCGCGGCGAGAAAGACCCGCAAGGGTTGCCAGAGGACGAGCCTGCGGCCCATCAGCTAGTTGGCGAGGTAACGGCTCACCAAGGCGAAGACGGGTAGCTGGTCTGAGAGGATGATCAGCCACACTGGAACTGAGACACGGTCCAGACTCCTACGGGAGGCAGCA	0	0	0	0	0	0	0	0	0	0	0	0	0	0	90	0	0	0	0	0	0	0	0	Unclassified						Nannocystis sp. fl3 16S ribosomal RNA gene, partial sequence	Nannocystis fl3	Paraffin
311	171	ASV940	AGGGTTAGATCATGGCTCAGGACGAACGCTGGCGGCGTGCTTAACACATGCAAGTCGAGCGGTAAGGCTCCTTCGGGAGTACACGAGCGGCGAACGGGTGAGTAACACGTGAGTAATCTGCCCTTCACTTCGGGATAACCACCGGAAACGGTGGCTAATACCGGATACGACCAGTCCTTGCATGAGGTGCTGGTGGAAAGTCTTTTCGGTGAAGGATGTGCTCGCGGCCTATCAGCTTGTTGGTGGGGTAATGGCCTACCAAGGCTTCGACGGGTAGCCGGCCTGAGAGGGTGACCGGCCACACTGGGACTGAGACACGGCCCAGACTCCTACGGGAGGCAGCA	0	0	0	0	0	0	0	0	0	0	0	0	0	31	0	0	0	0	0	0	0	0	0	Bacteria	Actinobacteriota	Actinobacteria	Propionibacteriales	Nocardioidaceae	Nocardioides	Nocardioides anomalus strain HKS04 chromosome, complete genome	Nocardioides anomalus	Paraffin
312	172	ASV958	AGGGTTTGATTCTGGCTCAGGACGAACGCTGGCGGCGTGCTTAACACATGCAAGTCGAGCGGAAAGGCTCCTTCGGGGGTACTCGAGCGGCGAACGGGTGAGTAACACGTGAGTAATCTGCCCTCCACTCTGGGATAACGTTCAGAAATGGGTGCTAATACCGGATGTACACAGGCTGACGCATGTTGGTGTGTGGAAAGGGTTTCTGGTGGGGGATGTGCTCGCGGCCTATCAGCTTGTTGGTGGGGTAATGGCCTACCAAGGCTTTGACGGGTAGCCGGCCTGAGAGGGTGACCGGCCACACTGGGACTGAGACACGGCCCAGACTCCTACGGGAGGCAGCA	0	0	0	0	0	0	0	0	0	0	0	0	0	26	0	0	0	0	0	0	0	0	0	Bacteria	Actinobacteriota	Actinobacteria	Propionibacteriales	Nocardioidaceae	Nocardioides	Nocardioides aquaticus strain KCTC 9944 chromosome, complete genome	Nocardioides aquaticus	Paraffin
313	173	ASV838	AGGGTTAGATTATGGCTCAGGACGAACGCTGGCGGCGTGCTTAACACATGCAAGTCGAGCGGAAAGGCCACTTCGGTGGTACTCGAGCGGCGAACGGGTGAGTAACACGTGAGTAATCTGCCCCTGGCTTTGGGATAGCCACCGGAAACGGTGATTAATACCGGATATGACACTGGACTGCATGGTTTGGTGTGGAAAGTTTTTCGGCCAGGGATGTGCTCGCGGCCTATCAGCTTGATGGTGAGGTAATGGCTCACCATGGCTTCGACGGGTAGCCGGCCTGAGAGGGTGACCGGTCACACTGGGACTGAGACACGGCCCAGACTCCTACGGGAGGCAGCA	0	0	0	0	0	0	0	0	0	0	0	0	0	0	0	0	0	0	0	0	0	52	0	Bacteria	Actinobacteriota	Actinobacteria	Propionibacteriales	Nocardioidaceae	Nocardioides	Nocardioides cavernae strain YIM A1136 16S ribosomal RNA, partial sequence	Nocardioides cavernae	Paraffin
314	174	ASV979	AGAGTTTGATTATGGCTCAGAGTGAACGCTGGCGGCGTGCTTAACACATGCAAGTCGAGCGGTAAGGCTCCTTCGGGAGTACACGAGCGGCGAACGGGTGAGTAACACGTGAGCAATCTGCCCTTCACATGGGAATAACTTCCGGAAACGGAAGCTAATACCGAATACGACCACCGAGGGCATCCTCTGGTGGTGGAAAGTTCCGGCGGTGAAGGATGAGCTCGCGGCCTATCAGCTTGTTGGTGGGGTAACGGCCTACCAAGGCGACGACGGGTAGCCGGCCTGAGAGGGTGACCGGCCACACTGGGACTGAGACACGGCCCAGACTCCTACGGGAGGCAGCA	0	0	0	0	0	0	0	0	16	0	0	0	0	0	0	0	0	0	0	0	0	0	0	Bacteria	Actinobacteriota	Actinobacteria	Propionibacteriales	Nocardioidaceae	Nocardioides	Nocardioides guangzhouensis strain 130 16S ribosomal RNA, partial sequence	Nocardioides guangzhouensis	Paraffin
315	175	ASV936	AGAGTTTGATTATGGCTCAGATTGAACGCTGGCGGCATGCCTTACACATGCAAGTCGAACGGCAGCACGGGGGCAACCCTGGTGGCGAGTGGCGAACGGGTGAGTAACATATCGGAACGTGCCCTGGAGTGGGGGATAACTAGTCGAAAGACTAGCTAATACCGCATACGATCTACGGATGAAAGTGGGGGATCGCAAGACCTCATGCTCGTGGAGCGGCCGATATCTGATTAGCTAGTTGGTGGGGTAAAGGCCTACCAAGGCATCGATCAGTAGCTGGTCTGAGAGGACGACCAGCCACACTGGGACTGAGACACGGCCCAGACTCCTACGGGAGGCAGCA	0	0	0	0	0	0	0	0	0	0	0	0	0	0	0	0	0	0	0	0	0	32	0	Bacteria	Proteobacteria	Gammaproteobacteria	Burkholderiales	Oxalobacteraceae		Noviherbaspirillum suwonense strain 5410S-62 16S ribosomal RNA, partial sequence	Noviherbaspirillum suwonense	Paraffin
316	176	ASV830	AGAGTTTGATTCTGGCTCAGAACGAACGCTGGCGGCATGCCTAACACATGCAAGTCGAACGAAGCCTTCGGGCTTAGTGGCGCACGGGTGCGTAACACGTGGGAATCTGCCCTTCGGTTCGGAATAACAGTTAGAAATGACTGCTAATACCGGATGATGACGAAAGTCCAAAGATTTATCGCCGAAGGATGAGCCCGCGTAGGATTAGGTAGTTGGTAGGGTAATGGCCTACCAAGCCGACGATCCTTAGCTGGTCTGAGAGGATGATCAGCCACACTGGGACTGAGACACGGCCCAGACTCCTACGGGAGGCAGCA	0	0	0	0	0	0	0	0	0	0	0	0	0	53	0	0	0	0	0	0	0	0	0	Bacteria	Proteobacteria	Alphaproteobacteria	Sphingomonadales	Sphingomonadaceae	Novosphingobium	Novosphingobium ginsenosidimutans strain FW-6 chromosome, complete genome	Novosphingobium ginsenosidimutans	Paraffin
317	177	ASV740	AGGGTTTGATTCTGGCTCAGGACGAACTCTGGCGGCGTGCCTAATACATGCAAGTCGAGCGGAGTTATTCCTTCGGGAATAACTTAGCGGCGGACGGGTGAGTAACACGTAGGTAACCTGCCTGCAAGACCGGGATAACATTCGGAAACGAATGCTAATACCGGATACGCGAATCTCTCGCATGGGAGAATCGGGAAAGACGGAGCAATCTGTCACTTGCAGATGGACCTGCGGCGCATTAGCTAGTTGGTGAGGTAATGGCTCACCAAGGCGACGATGCGTAGCCGACCTGAGAGGGTGATCGGCCACACTGGGACTGAGACACGGCCCAGACTCCTACGGGAGGCAGCA	0	0	0	0	69	0	0	0	0	0	0	0	0	0	0	0	0	0	0	0	0	0	0	Unclassified						Paenibacillus agarexedens strain DSM 1327 16S ribosomal RNA, partial sequence	Paenibacillus agarexedens	Paraffin
318	178	ASV783	AGAGTTTGATCCTGGCTCAGGACGAACGCTGGCGGCGTGCCTAATACATGCAAGTCGAACGGTTTAGTTCCAAGAGGCAAGACTCTTGGAACTAAGCAGTGGCGGACGGGTGAGTAACACGTAGGCAACCTACCTGTCAAACCGGGATAACCTCGGGAAACCGAAGCTAAACCCGGATAAGCTCCTTTTTCGCATGAAGGGGGAGTGAAAAGGTGCGACCTGATGACAGATGGGCCTGCGGCGCATTAGCTAGTAGGTAGGGTAACGGCCTACCTAGGCGATGATGCGTAGCCGACCTGAGAGGGCGTACGGCCACACTGGGACTGAGATACGGCCCAGACTCCTACGGGAGGCAGCA	0	0	0	0	0	0	0	0	0	0	61	0	0	0	0	0	0	0	0	0	0	0	0	Unclassified						Paenibacillus glufosinatiresistens	Paenibacillus glufosinatiresistens	Paraffin
319	179	ASV291	AGGGTTTGATCATGGCTCAGGACGAACGCTGGCGGCGTGCCTAATACATGCAAGTCGAACGGTTTAGTTCCAAGAGGCTTGCCTTTTGGAACTAGACAGTGGCGGACGGGTGAGTAACACGTAGGCAACCTACCTGTCAAACCGGGATAACCTCGGGAAACCGAAGCTAAACCCGGATAAGCTCCTTTTTCGCATGAAGGGGGAGTGAAAAGGTGCGACCTGATGACAGATGGGCCTGCGGCGCATTAGCTAGTAGGTAGGGTAACGGCCTACCTAGGCGATGATGCGTAGCCGACCTGAGAGGGCGTACGGCCACACTGGGACTGAGATACGGCCCAGACTCCTACGGGAGGCAGCA	0	0	0	0	0	0	0	0	0	0	129	0	0	0	0	0	0	0	0	0	0	0	0	Unclassified						Paenibacillus odorifer strain DSM 15391, complete genome	Paenibacillus odorifer	Paraffin
320	180	ASV209	AGGGTTTGATTATGGCTCAGGACGAACGCTGGCGGCGTGCCTAATACATGCAAGTCGAGCGGACCCTTCGGGGTTAGCGGCGGACGGGTGAGTAACACGTAGGCAACCTGCCTGTGAGACTGGGATAACTACCGGAAACGGTAGCTAAGACCGGATAAGTGGTCTTCTCGCATGAGGAGATCAAGAAACACGGGGCAACCTGTGGCTTACAGATGGGCCTGCGGCGCATTAGCTAGTTGGTGGGGTAACGGCTCACCAAGGCGACGATGCGTAGCCGACCTGAGAGGGTGATCGGCCACACTGGGACTGAGACACGGCCCAGACTCCTACGGGAGGCAGCA	0	0	0	0	0	0	0	0	0	0	0	0	0	0	0	146	0	0	0	0	0	0	0	Bacteria	Firmicutes	Bacilli	Paenibacillales	Paenibacillaceae	Paenibacillus	Paenibacillus oleatilyticus	Paenibacillus oleatilyticus	Paraffin
321	181	ASV673	AGGGTTCGATTCTGGCTCAGGACGAACGCTGGCGGCGTGCCTAATACATGCAAGTCGAACGGTTTAGTTCCAAGAGGCGTGCCTGTTGGGACTAGGCAGTGGCGGACGGGTGAGTAACACGTAGGCAACCTACCTGTCAAACCGGGATAACCTCGGGAAACCGAAGCTAAACCCGGATAAGCTCCTTTTTCGCATGAAGGGGGAGTGAAAAGGTGCGACCTGATGACAGATGGGCCTGCGGCGCATTAGCTAGTAGGTAGGGTAACGGCCTACCTAGGCGATGATGCGTAGCCGACCTGAGAGGGCGTACGGCCACACTGGGACTGAGATACGGCCCAGACTCCTACGGGAGGCAGCA	0	0	0	0	0	0	0	0	0	0	77	0	0	0	0	0	0	0	0	0	0	0	0	Unclassified						Paenibacillus stellifer strain DSM 14472, complete genome	Paenibacillus stellifer	Paraffin
322	182	ASV833	AGGGTTTGATTATGGCTCAGAACGAACGCTGGCGGCAGGCTTAACACATGCAAGTCGAACGCCCCGCAAGGGGAGTGGCAGACGGGTGAGTAACACGTGGGAACATACCCTTTGGTGCGGAACAACAGCTGGAAACGGCTGCTAATACCGCATGCGCCCTACGGGGGAAAGATTTATCGCCGAAGGATTGGCCCGCGTCTGATTAGCTAGTTGGTGAGGTAATGGCTCACCAAGGCGACGATCAGTAGCTGGTCTGAGAGGATGATCAGCCACACTGGGACTGAGACACGGCCCAGACTCCTACGGGAGGCAGCA	0	0	0	0	0	0	0	0	0	0	0	0	0	0	0	0	0	0	0	0	0	53	0	Bacteria	Proteobacteria	Alphaproteobacteria	Rhizobiales	Stappiaceae	Pannonibacter	Pannonibacter phragmitetus strain C6-19 16S ribosomal RNA, partial sequence	Pannonibacter phragmitetus	Paraffin
323	183	ASV192	AGGGTTTGATTATGGCTCAGAACGAACGCTGGCGGCAGGCCTAACACATGCAAGTCGAGCGCCCTTTCGGGGGAGCGGCGGACGGGTGAGTAACGCGTGGGAATATGCCCTTCTCTACGGAATAGCCTCGGGAAACTGAGAGTAATACCGTATACGCCCTGTGGGGGAAAGATTTATCGGGGAAGGATTAGCCCGCGTTGGATTAGGTAGTTGGTGGGGTAATGGCCTACCAAGCCGACGATCCATAGCTGGTTTGAGAGGATGATCAGCCACACTGGGACTGAGACACGGCCCAGACTCCTACGGGAGGCAGCA	0	0	0	0	150	0	0	0	0	0	0	0	0	0	0	0	0	0	0	0	0	0	0	Bacteria	Proteobacteria	Alphaproteobacteria	Rhodobacterales	Rhodobacteraceae		Paracoccus aeridis strain JC501	Paracoccus aeridis	Paraffin
324	184	ASV254	AGGGTTTGATTCTGGCTCAGAACGAACGCTGGCGGCAGGCCTAACACATGCAAGTCGAGCGCCCTTTCGGGGGAGCGGCGGACGGGTGAGTAACGCGTGGGAATATGCCCTTCTCTACGGAATAGCCTCGGGAAACTGAGAGTAATACCGTATACGCCCTGTGGGGGAAAGATTTATCGGGGAAGGATTAGCCCGCGTTGGATTAGGTAGTTGGTGGGGTAATGGCCTACCAAGCCGACGATCCATAGCTGGTTTGAGAGGATGATCAGCCACACTGGGACTGAGACACGGCCCAGACTCCTACGGGAGGCAGCA	0	0	0	0	135	0	0	0	0	0	0	0	0	0	0	0	0	0	0	0	0	0	0	Bacteria	Proteobacteria	Alphaproteobacteria	Rhodobacterales	Rhodobacteraceae		Paracoccus aeridis strain JC501 16S ribosomal RNA, partial sequence	Paracoccus aeridis	Paraffin
325	185	ASV442	AGGGTTTGATTCTGGCTCAGAACGAACGCTGGCGGCAGGCCTAACACATGCAAGTCGAGCGAGACCTTCGGGTCTAGCGGCGGACGGGTGAGTAACGCGTGGGAATATGCCCTTTGGTACGGAATAGCCTCGGGAAACTGAGAGTAATACCGTATGTGCCCTTCGGGGGAAAGATTTATCGCCAAAGGATTAGCCCGCGTTGGATTAGGTAGTTGGTGGGGTAATGGCCTACCAAGCCTACGATCCATAGCTGGTTTGAGAGGATGATCAGCCACACTGGGACTGAGACACGGCCCAGACTCCTACGGGAGGCAGCA	0	0	0	0	0	0	103	0	0	0	0	0	0	0	0	0	0	0	0	0	0	0	0	Bacteria	Proteobacteria	Alphaproteobacteria	Rhodobacterales	Rhodobacteraceae		Paracoccus amoyensis strain 11-3 16S ribosomal RNA, partial sequence	Paracoccus amoyensis	Paraffin
326	186	ASV45	AGGGTTTGATTATGGCTCAGAACGAACGCTGGCGGCAGGCTTAACACATGCAAGTCGAGCGAGACCTTCGGGTCTAGCGGCGGACGGGTGAGTAACGCGTGGGAACGTGCCCTTCTCTACGGAATAGCCCCGGGAAACTGGGAGTAATACCGTATACGCCCTTTGGGGGAAAGATTTATCGGAGAAGGATCGGCCCGCGTTGGATTAGGTAGTTGGTGGGGTAATGGCCCACCAAGCCGACGATCCATAGCTGGTTTGAGAGGATGATCAGCCACACTGGGACTGAGACACGGCCCAGACTCCTACGGGAGGCAGCA	0	0	0	0	0	0	0	0	0	0	0	0	0	0	0	0	0	176	0	0	151	0	0	Bacteria						Paracoccus carotinifaciens strain E-396 16S ribosomal RNA gene, partial sequence	Paracoccus carotinifaciens	Paraffin
327	187	ASV777	AGGGTTCGATTCTGGCTCAGAACGAACGCTGGCGGCAGGCTTAACACATGCAAGTCGAGCGAGACCTTCGGGTCTAGCGGCGGACGGGTGAGTAACGCGTGGGAACGTGCCCTTCTCTACGGAATAGCCCCGGGAAACTGGGAGTAATACCGTATACGCCCTTTGGGGGAAAGATTTATCGGAGAAGGATCGGCCCGCGTTGGATTAGGTAGTTGGTGGGGTAATGGCCCACCAAGCCGACGATCCATAGCTGGTTTGAGAGGATGATCAGCCACACTGGGACTGAGACACGGCCCAGACTCCTACGGGAGGCAGCA	0	0	0	0	0	0	0	0	0	0	0	0	0	0	0	0	0	63	0	0	0	0	0	Bacteria						Paracoccus carotinifaciens strain E-396 16S ribosomal RNA gene, partial sequence	Paracoccus carotinifaciens	Paraffin
328	189	ASV828	AGAGTTTGATCCTGGCTCAGAACGAACGCTGGCGGCAGGCTTAACACATGCAAGTCGAGCGAGACCTTCGGGTCTAGCGGCGGACGGGTGAGTAACGCGTGGGAACGTGCCCTTCTCTACGGAATAGCCCCGGGAAACTGGGAGTAATACCGTATACGCCCTTTGGGGGAAAGATTTATCGGAGAAGGATCGGCCCGCGTTGGATTAGGTAGTTGGTGGGGTAATGGCCCACCAAGCCGACGATCCATAGCTGGTTTGAGAGGATGATCAGCCACACTGGGACTGAGACACGGCCCAGACTCCTACGGGAGGCAGCA	0	0	0	0	0	0	0	0	0	0	0	0	0	0	0	0	0	54	0	0	0	0	0	Bacteria						Paracoccus carotinifaciens strain E-396 16S ribosomal RNA gene, partial sequence	Paracoccus carotinifaciens	Paraffin
329	190	ASV893	AGAGTTCGATTATGGCTCAGAACGAACGCTGGCGGCAGGCTTAACACATGCAAGTCGAGCGAGACCTTCGGGTCTAGCGGCGGACGGGTGAGTAACGCGTGGGAACGTGCCCTTCTCTACGGAATAGCCCCGGGAAACTGGGAGTAATACCGTATACGCCCTTTGGGGGAAAGATTTATCGGAGAAGGATCGGCCCGCGTTGGATTAGGTAGTTGGTGGGGTAATGGCCCACCAAGCCGACGATCCATAGCTGGTTTGAGAGGATGATCAGCCACACTGGGACTGAGACACGGCCCAGACTCCTACGGGAGGCAGCA	0	0	0	0	0	0	0	0	0	0	0	0	0	0	0	0	0	41	0	0	0	0	0	Bacteria						Paracoccus carotinifaciens strain E-396 16S ribosomal RNA gene, partial sequence	Paracoccus carotinifaciens	Paraffin
330	191	ASV943	AGGGTTAGATCCTGGCTCAGAACGAACGCTGGCGGCAGGCTTAACACATGCAAGTCGAGCGAGACCTTCGGGTCTAGCGGCGGACGGGTGAGTAACGCGTGGGAACGTGCCCTTCTCTACGGAATAGCCCCGGGAAACTGGGAGTAATACCGTATACGCCCTTTGGGGGAAAGATTTATCGGAGAAGGATCGGCCCGCGTTGGATTAGGTAGTTGGTGGGGTAATGGCCCACCAAGCCGACGATCCATAGCTGGTTTGAGAGGATGATCAGCCACACTGGGACTGAGACACGGCCCAGACTCCTACGGGAGGCAGCA	0	0	0	0	0	0	0	0	0	30	0	0	0	0	0	0	0	0	0	0	0	0	0	Bacteria						Paracoccus carotinifaciens strain E-396 16S ribosomal RNA gene, partial sequence	Paracoccus carotinifaciens	Paraffin
331	188	ASV805	AGAGTTAGATTATGGCTCAGAACGAACGCTGGCGGCAGGCTTAACACATGCAAGTCGAGCGAGACCTTCGGGTCTAGCGGCGGACGGGTGAGTAACGCGTGGGAACGTGCCCTTCTCTACGGAATAGCCCCGGGAAACTGGGAGTAATACCGTATACGCCCTTTGGGGGAAAGATTTATCGGAGAAGGATCGGCCCGCGTTGGATTAGGTAGTTGGTGGGGTAATGGCCCACCAAGCCGACGATCCATAGCTGGTTTGAGAGGATGATCAGCCACACTGGGACTGAGACACGGCCCAGACTCCTACGGGAGGCAGCA	0	57	0	0	0	0	0	0	0	0	0	0	0	0	0	0	0	0	0	0	0	0	0	Bacteria						Paracoccus carotinifaciens strain E-396/Paracoccus aestuarii strain DSM 19484/Paracoccus carotinifaciens strain E-396	Paracoccus carotinifaciens	Paraffin
332	192	ASV193	AGGGTTTGATTCTGGCTCAGAACGAACGCTGGCGGCAGGCCTAACACATGCAAGTCGAGCGCCCGCAAGGGAGCGGCGGACGGGTGAGTAACGCGTGGGAATATGCCCTTCTCTACGGAATAGCCTCGGGAAACTGAGAGTAATACCGTATACGCCCTATTGGGGAAAGATTTATCGGGGAAGGATTAGCCCGCGTTGGATTAGGTAGTTGGTGGGGTAATGGCCTACCAAGCCGACGATCCATAGCTGGTTTGAGAGGATGATCAGCCACACTGGGACTGAGACACGGCCCAGACTCCTACGGGAGGCAGCA	0	0	0	0	0	0	0	0	0	0	0	0	0	0	0	0	0	0	0	0	0	150	0	Bacteria	Proteobacteria	Alphaproteobacteria	Rhodobacterales	Rhodobacteraceae		Paracoccus contaminans strain RKI 16-01929T	Paracoccus contaminans	Paraffin
333	196	ASV175	AGGGTTTGATTATGGCTCAGAACGAACGCTGGCGGCAGGCCTAACACATGCAAGTCGAGCGCCCTTTCGGGGGAGCGGCGGACGGGTGAGTAACGCGTGGGAATATACCCTTCTCTACGGAATAGCCTCGGGAAACTGAGAGTAATACCGTATACGCCCTTAGGGGGAAAGATTTATCGGGGAAGGATTAGCCCGCGTTGGATTAGGTAGTTGGTGGGGTAATGGCCTACCAAGCCGACGATCCATAGCTGGTTTGAGAGGATGATCAGCCACACTGGGACTGAGACACGGCCCAGACTCCTACGGGAGGCAGCA	0	0	0	0	0	0	0	0	0	0	0	0	0	0	0	0	0	154	0	0	0	0	0	Bacteria	Proteobacteria	Alphaproteobacteria	Rhodobacterales	Rhodobacteraceae		Paracoccus marinus strain KKL-A5	Paracoccus marinus	Paraffin
334	197	ASV726	AGGGTTAGATTATGGCTCAGAACGAACGCTGGCGGCAGGCCTAACACATGCAAGTCGAGCGCCCTTTCGGGGGAGCGGCGGACGGGTGAGTAACGCGTGGGAATATGCCCTTCTCTACGGAATAGCCTCGGGAAACTGAGAGTAATACCGTATACGCCCTTTGGGGGAAAGATTTATCGGGGAAGGATTAGCCCGCGTTGGATTAGGTAGTTGGTGGGGTAATGGCCTACCAAGCCGACGATCCATAGCTGGTTTGAGAGGATGATCAGCCACACTGGGACTGAGACACGGCCCAGACTCCTACGGGAGGCAGCA	0	0	0	0	0	71	0	0	0	0	0	0	0	0	0	0	0	0	0	0	0	0	0	Bacteria	Proteobacteria	Alphaproteobacteria	Rhodobacterales	Rhodobacteraceae		Paracoccus marinus strain KKL-A5 16S ribosomal RNA, partial sequence	Paracoccus marinus	Paraffin
335	198	ASV848	AGGGTTTGATCATGGCTCAGAACGAACGCTGGCGGCAGGCCTAACACATGCAAGTCGAGCGCCCTTTCGGGGGAGCGGCGGACGGGTGAGTAACGCGTGGGAATATGCCCTTCTCTACGGAATAGCCTCGGGAAACTGAGAGTAATACCGTATACGCCCTTAGGGGGAAAGATTTATCGGGGAAGGATTAGCCCGCGTTGGATTAGGTAGTTGGTGGGGTAATGGCCTACCAAGCCGACGATCCATAGCTGGTTTGAGAGGATGATCAGCCACACTGGGACTGAGACACGGCCCAGACTCCTACGGGAGGCAGCA	0	49	0	0	0	0	0	0	0	0	0	0	0	0	0	0	0	0	0	0	0	0	0	Bacteria	Proteobacteria	Alphaproteobacteria	Rhodobacterales	Rhodobacteraceae		Paracoccus marinus strain KKL-A5 16S ribosomal RNA, partial sequence	Paracoccus marinus	Paraffin
336	199	ASV876	AGAGTTAGATCCTGGCTCAGAACGAACGCTGGCGGCAGGCCTAACACATGCAAGTCGAGCGCCCTTTCGGGGGAGCGGCGGACGGGTGAGTAACGCGTGGGAATATACCCTTCTCTACGGAATAGCCTCGGGAAACTGAGAGTAATACCGTATACGCCCTTAGGGGGAAAGATTTATCGGGGAAGGATTAGCCCGCGTTGGATTAGGTAGTTGGTGGGGTAATGGCCTACCAAGCCGACGATCCATAGCTGGTTTGAGAGGATGATCAGCCACACTGGGACTGAGACACGGCCCAGACTCCTACGGGAGGCAGCA	0	0	0	0	0	0	0	0	0	0	0	0	0	0	0	0	0	44	0	0	0	0	0	Bacteria	Proteobacteria	Alphaproteobacteria	Rhodobacterales	Rhodobacteraceae		Paracoccus marinus strain KKL-A5 16S ribosomal RNA, partial sequence	Paracoccus marinus	Paraffin
337	200	ASV93	AGGGTTTGATTATGGCTCAGAACGAACGCTGGCGGCAGGCCTAACACATGCAAGTCGAGCGAGGACTTCGGTTCTAGCGGCGGACGGGTGAGTAACGCGTGGGAATGTGCCCTTCTCTACGGAATAGCCCTGGGAAACTGGGAGTAATACCGTATACGCCCTATTGGGGAAAGATTTATCGGAGAAGGATCAGCCCGCGTTGGATTAGGTAGTTGGTGGGGTAATGGCCTACCAAGCCGACGATCCATAGCTGGTTTGAGAGGATGATCAGCCACACTGGGACTGAGACACGGCCCAGACTCCTACGGGAGGCAGCA	0	0	0	0	0	0	0	0	0	78	0	0	0	0	0	0	0	0	0	0	0	143	0	Bacteria	Proteobacteria	Alphaproteobacteria	Rhodobacterales	Rhodobacteraceae	Paracoccus	Paracoccus mutanolyticus strain RSP-02 chromosome, complete genome	Paracoccus mutanolyticus	Paraffin
338	201	ASV843	AGAGTTAGATCCTGGCTCAGAACGAACGCTGGCGGCAGGCCTAACACATGCAAGTCGAGCGAGGACTTCGGTTCTAGCGGCGGACGGGTGAGTAACGCGTGGGAATGTGCCCTTCTCTACGGAATAGCCCTGGGAAACTGGGAGTAATACCGTATACGCCCTATTGGGGAAAGATTTATAGGAGAAGGATCAGCCCGCGTTGGATTAGGTAGTTGGTGGGGTAATGGCCTACCAAGCCGACGATCCATAGCTGGTTTGAGAGGATGATCAGCCACACTGGGACTGAGACACGGCCCAGACTCCTACGGGAGGCAGCA	0	0	0	0	0	0	0	0	0	0	0	0	0	0	51	0	0	0	0	0	0	0	0	Bacteria	Proteobacteria	Alphaproteobacteria	Rhodobacterales	Rhodobacteraceae	Paracoccus	Paracoccus mutanolyticus strain RSP-02 chromosome, complete genome	Paracoccus mutanolyticus	Paraffin
339	202	ASV909	AGGGTTTGATCATGGCTCAGAACGAACGCTGGCGGCAGGCCTAACACATGCAAGTCGAGCGAGGACTTCGGTTCTAGCGGCGGACGGGTGAGTAACGCGTGGGAATGTGCCCTTCTCTACGGAATAGCCCTGGGAAACTGGGAGTAATACCGTATACGCCCTATTGGGGAAAGATTTATCGGAGAAGGATCAGCCCGCGTTGGATTAGGTAGTTGGTGGGGTAATGGCCTACCAAGCCGACGATCCATAGCTGGTTTGAGAGGATGATCAGCCACACTGGGACTGAGACACGGCCCAGACTCCTACGGGAGGCAGCA	0	0	0	0	0	0	0	0	0	0	0	0	0	36	0	0	0	0	0	0	0	0	0	Bacteria	Proteobacteria	Alphaproteobacteria	Rhodobacterales	Rhodobacteraceae	Paracoccus	Paracoccus mutanolyticus strain RSP-02 chromosome, complete genome	Paracoccus mutanolyticus	Paraffin
340	203	ASV206	AGGGTTTGATTATGGCTCAGAACGAACGCTGGCGGCAGGCCTAACACATGCAAGTCGAGCGAGGACTTCGGTTCTAGCGGCGGACGGGTGAGTAACGCGTGGGAATGTGCCCTTCTCTACGGAATAGCCCTGGGAAACTGGGAGTAATACCGTATACGCCCTATTGGGGAAAGATTTATAGGAGAAGGATCAGCCCGCGTTGGATTAGGTAGTTGGTGGGGTAATGGCCTACCAAGCCGACGATCCATAGCTGGTTTGAGAGGATGATCAGCCACACTGGGACTGAGACACGGCCCAGACTCCTACGGGAGGCAGCA	0	0	0	0	0	0	0	0	0	0	0	0	0	0	146	0	0	0	0	0	0	0	0	Bacteria	Proteobacteria	Alphaproteobacteria	Rhodobacterales	Rhodobacteraceae	Paracoccus	Paracoccus mutanolyticus/yeei/hibisci/pueri/limosus	Paracoccus mutanolyticus/yeei/hibisci/pueri/limosus	Paraffin
341	204	ASV359	AGGGTTAGATTATGGCTCAGAACGAACGCTGGCGGCAGGCCTAACACATGCAAGTCGAGCGAGATCTTCGGGTCTAGCGGCGGACGGGTGAGTAACGCGTGGGAATATGCCTCTTGGTACGGAATAGCCTCGGGAAACTGGGAGTAATACCGTATGTGCCCTTTGGGGGAAAGATTTATCGCCAAGAGATTAGCCCGCGTTGGATTAGGTAGTTGGTGGGGTAATGGCCTACCAAGCCGACGATCCATAGCTGGTTTGAGAGGATGATCAGCCACACTGGGACTGAGACACGGCCCAGACTCCTACGGGAGGCAGCA	0	0	0	0	0	0	0	0	0	0	0	0	0	0	115	0	0	0	0	0	0	0	0	Bacteria	Proteobacteria	Alphaproteobacteria	Rhodobacterales	Rhodobacteraceae		Paracoccus panacisoli	Paracoccus panacisoli	Paraffin
342	205	ASV397	AGGGTTTGATTCTGGCTCAGAACGAACGCTGGCGGCAGGCCTAACACATGCAAGTCGAGCGAGATCTTCGGGTCTAGCGGCGGACGGGTGAGTAACGCGTGGGAATATGCCTCTTGGTACGGAATAGCCTCGGGAAACTGGGAGTAATACCGTATGTGCCCTTTGGGGGAAAGATTTATCGCCAAGAGATTAGCCCGCGTTGGATTAGGTAGTTGGTGGGGTAATGGCCTACCAAGCCGACGATCCATAGCTGGTTTGAGAGGATGATCAGCCACACTGGGACTGAGACACGGCCCAGACTCCTACGGGAGGCAGCA	0	0	0	0	0	0	0	0	0	0	0	0	0	0	108	0	0	0	0	0	0	0	0	Bacteria	Proteobacteria	Alphaproteobacteria	Rhodobacterales	Rhodobacteraceae	Paracoccus	Paracoccus panacisoli strain DCY94 16S ribosomal RNA, partial sequence	Paracoccus panacisoli	Paraffin
343	206	ASV464	AGGGTTAGATTCTGGCTCAGAACGAACGCTGGCGGCAGGCCTAACACATGCAAGTCGAGCGAGATCTTCGGGTCTAGCGGCGGACGGGTGAGTAACGCGTGGGAATATGCCTCTTGGTACGGAATAGCCTCGGGAAACTGGGAGTAATACCGTATGTGCCCTTTGGGGGAAAGATTTATCGCCAAGAGATTAGCCCGCGTTGGATTAGGTAGTTGGTGGGGTAATGGCCTACCAAGCCGACGATCCATAGCTGGTTTGAGAGGATGATCAGCCACACTGGGACTGAGACACGGCCCAGACTCCTACGGGAGGCAGCA	0	0	0	0	0	0	0	0	0	0	0	0	0	0	100	0	0	0	0	0	0	0	0	Bacteria	Proteobacteria	Alphaproteobacteria	Rhodobacterales	Rhodobacteraceae	Paracoccus	Paracoccus panacisoli strain DCY94 16S ribosomal RNA, partial sequence	Paracoccus panacisoli	Paraffin
344	207	ASV703	AGGGTTCGATTATGGCTCAGAACGAACGCTGGCGGCAGGCCTAACACATGCAAGTCGAGCGAGATCTTCGGGTCTAGCGGCGGACGGGTGAGTAACGCGTGGGAATATGCCTCTTGGTACGGAATAGCCTCGGGAAACTGGGAGTAATACCGTATGTGCCCTTTGGGGGAAAGATTTATCGCCAAGAGATTAGCCCGCGTTGGATTAGGTAGTTGGTGGGGTAATGGCCTACCAAGCCGACGATCCATAGCTGGTTTGAGAGGATGATCAGCCACACTGGGACTGAGACACGGCCCAGACTCCTACGGGAGGCAGCA	0	0	0	0	0	0	0	0	0	0	0	0	0	0	74	0	0	0	0	0	0	0	0	Bacteria	Proteobacteria	Alphaproteobacteria	Rhodobacterales	Rhodobacteraceae		Paracoccus panacisoli strain DCY94 16S ribosomal RNA, partial sequence	Paracoccus panacisoli	Paraffin
345	193	ASV369	AGGGTTCGATTATGGCTCAGAACGAACGCTGGCGGCAGGCCTAACACATGCAAGTCGAGCGCCCTTTCGGGGGAGCGGCGGACGGGTGAGTAACGCGTGGGAATATGCCCTTCTCTACGGAATAGCCTCGGGAAACTGAGAGTAATACCGTATACGCCCTGTGGGGGAAAGATTTATCGGGGAAGGATTAGCCCGCGTTGGATTAGGTAGTTGGTGGGGTAATGGCCTACCAAGCCGACGATCCATAGCTGGTTTGAGAGGATGATCAGCCACACTGGGACTGAGACACGGCCCAGACTCCTACGGGAGGCAGCA	0	0	0	0	113	0	0	0	0	0	0	0	0	0	0	0	0	0	0	0	0	0	0	Bacteria	Proteobacteria	Alphaproteobacteria	Rhodobacterales	Rhodobacteraceae		Paracoccus sp. JC501 partial 16S rRNA gene, strain JC501	Paracoccus JC501	Paraffin
346	194	ASV421	AGGGTTTGATCATGGCTCAGAACGAACGCTGGCGGCAGGCCTAACACATGCAAGTCGAGCGCCCTTTCGGGGGAGCGGCGGACGGGTGAGTAACGCGTGGGAATATGCCCTTCTCTACGGAATAGCCTCGGGAAACTGAGAGTAATACCGTATACGCCCTGTGGGGGAAAGATTTATCGGGGAAGGATTAGCCCGCGTTGGATTAGGTAGTTGGTGGGGTAATGGCCTACCAAGCCGACGATCCATAGCTGGTTTGAGAGGATGATCAGCCACACTGGGACTGAGACACGGCCCAGACTCCTACGGGAGGCAGCA	0	0	0	0	105	0	0	0	0	0	0	0	0	0	0	0	0	0	0	0	0	0	0	Bacteria	Proteobacteria	Alphaproteobacteria	Rhodobacterales	Rhodobacteraceae		Paracoccus sp. JC501 partial 16S rRNA gene, strain JC501	Paracoccus JC501	Paraffin
347	195	ASV865	AGAGTTTGATTCTGGCTCAGAACGAACGCTGGCGGCAGGCCTAACACATGCAAGTCGAGCGCCCTTTCGGGGGAGCGGCGGACGGGTGAGTAACGCGTGGGAATATGCCCTTCTCTACGGAATAGCCTCGGGAAACTGAGAGTAATACCGTATACGCCCTTTGGGGGAAAGATTTATCGGGGAAGGATTAGCCCGCGTTGGATTAGGTAGTTGGTGGGGTAATGGCCTACCAAGCCGACGATCCATAGCTGGTTTGAGAGGATGATCAGCCACACTGGGACTGAGACACGGCCCAGACTCCTACGGGAGGCAGCA	0	0	0	0	0	0	0	0	0	45	0	0	0	0	0	0	0	0	0	0	0	0	0	Bacteria	Proteobacteria	Alphaproteobacteria	Rhodobacterales	Rhodobacteraceae		Paracoccus sp. JC501 partial 16S rRNA gene, strain JC501	Paracoccus JC501	Paraffin
348	208	ASV684	AGAGTTTGATTATGGCTCAGAACGAACGCTGGCGGCAGGCCTAACACATGCAAGTCGAGCGAGATCTTCGGGTCTAGCGGCGGACGGGTGAGTAACGCGTGGGAATATGCCTCTTGGTACGGAATAGCCTCGGGAAACTGGGAGTAATACCGTATGTGCCCTTTGGGGGAAAGATTTATCGCCAAGAGATTAGCCCGCGTTGGATTAGGTAGTTGGTGGGGTAATGGCCTACCAAGCCGACGATCCATAGCTGGTTTGAGAGGATGATCAGCCACACTGGGACTGAGACACGGCCCAGACTCCTACGGGAGGCAGCA	0	0	0	0	0	0	0	0	0	0	0	0	0	0	76	0	0	0	0	0	0	0	0	Bacteria	Proteobacteria	Alphaproteobacteria	Rhodobacterales	Rhodobacteraceae		Paracoccus suum strain SC2-6 16S ribosomal RNA, complete sequence	Paracoccus suum	Paraffin
349	209	ASV634	AGGGTTAGATTATGGCTCAGGACGAACGCTGGCGGCGTGCCTAATACATGCAAGTCGAGCGGACCAAACAGGAGCTTGCTCTTGTTTGGTTAGCGGCGGACGGGTGAGTAACACGTGGGTAACCTGCCCGTAAGACCGGGATAACTCCGGGAAACCGGAGCTAATACCGGATAACACCGAAGACCGCATGGTCTTTGGTTGAAAGGCGGCTTCGGCTGCCACTTGCGGATGGGCCCGCGGCGCATTAGCTAGTTGGTGAGGTAACGGCTCACCAAGGCGACGATGCGTAGCCGGCCTGAGAGGGTGACCGGCCACACTGGGACTGAGACACGGCCCAGACTCCTACGGGAGGCAGCA	0	0	0	0	81	0	0	0	0	0	0	0	0	0	0	0	0	0	0	0	0	0	0	Bacteria	Firmicutes	Bacilli	Bacillales	Bacillaceae	Geobacillus	Parageobacillus thermantarcticus strain M1 16S ribosomal RNA, partial sequence	Parageobacillus thermantarcticus	Paraffin
350	210	ASV756	AGGGTTTGATTATGGCTCAGATTGAACGCTGGCGGCAGGCCTAACACATGCAAGTCGAGCGGTAGCACAAGAGAGCTTGCTCTCTGGGTGACGAGCGGCGGACGGGTGAGTAATGTCTGGGAAACTGCCTGATGGAGGGGGATAACTACTGGAAACGGTAGCTAATACCGCATAACCTCGCAAGAGCAAAGAGGGGGACCTTCGGGCCTCTCGCCATCAGATGTGCCCAGATGGGATTAGCTAGTAGGTGAGGTAATGGCTCACCTAGGCGACGATCCCTAGCTGGTCTGAGAGGATGACCAGCCACACTGGAACTGAGACACGGTCCAGACTCCTACGGGAGGCAGCA	0	0	0	0	0	0	0	0	0	0	0	0	0	0	0	0	0	0	0	0	0	67	0	Bacteria	Proteobacteria	Gammaproteobacteria	Enterobacterales	Pectobacteriaceae	Pectobacterium	Pectobacterium odoriferum strain CFBP1878 16S ribosomal RNA, partial sequence	Pectobacterium odoriferum	Paraffin
351	211	ASV825	AGGGTTTGATTATGGCTCAGGATGAACGCTAGCGGCAGGCCTAATACATGCAAGTCGAGGGGTAGAAGAGGCTTGCTTCTTTGAGACCGGCGCACGGGTGCGTAACGCGTATGCAACCTACCTTTATCAGGGGGATAGCCCGGAGAAATCCGGATTAATACCGCATAAAATCACAGCATAGCATTATGCAATGATCAAATATTTATAGGATAAAGATGGGCATGCGTGTCATTAGCTAGTTGGCGGGGTAATGGCCCACCAAGGCGACGATGACTAGGGGATCTGAGAGGATGGCCCCCCACACTGGTACTGAGACACGGACCAGACTCCTACGGGAGGCAGCA	0	0	0	0	0	0	0	0	0	54	0	0	0	0	0	0	0	0	0	0	0	0	0	Unclassified						Pedobacter ghigonis strain Marseille-Q2390 16S ribosomal RNA, partial sequence	Pedobacter ghigonis	Paraffin
352	212	ASV204	AGGGTTTGATTCTGGCTCAGAACGAACGCTGGCGGCAGGCCTAACACATGCAAGTCGAACGCCGTAGCAATACGGAGTGGCAGACGGGTGAGTAACGCGTGGGAACCTTCCCAGTGGTACGGAATAGCTTAGGGAAACCTGAGGTAATACCGTATACGCCCCTAGGGGGAAAGATTTATCGCCATTGGATGGGCCCGCGTCGGATTAGCTAGTTGGTGGGGTAACGGCCTACCAAGGCGACGATCCGTAGCTGGTCTGAGAGGATGATCAGCCACACTGGGACTGAGACACGGCCCAGACTCCTACGGGAGGCAGCA	0	0	0	0	0	0	0	0	0	0	0	0	0	0	0	0	146	0	0	0	0	0	0	Bacteria	Proteobacteria	Alphaproteobacteria	Rhizobiales	Hyphomicrobiaceae	Pedomicrobium	Pedomicrobium manganicum	Pedomicrobium manganicum	Paraffin
353	213	ASV163	AGGGTTTGATTCTGGCTCAGAACGAACGCTGGCGGCATGCCTAACACATGCAAGTCGAACGAGACCTTCGGGTCTAGTGGCGCACGGGTGCGTAACGCGTGGGAACCTGCCCTTAGGTTCGGAATAACTCCCCGAAAGGGGTGCTAATACCGGATAATGTCTTCGGACCAAAGATTTATCGCCTTTGGATGGGCCCGCGTTGGATTAGCTAGTTGGTGAGGTAAAGGCTCACCAAGGCGACGATCCATAGCTGGTCTGAAAGGATGATCAGCCACACTGGGACTGAGACACGGCCCAGACTCCTACGGGAGGCAGCA	0	0	0	0	0	0	0	0	0	0	0	0	0	0	0	159	0	0	0	0	0	0	0	Bacteria	Proteobacteria	Alphaproteobacteria	Sphingomonadales	Erythrobacteraceae	Pelagerythrobacter	Pelagerythrobacter aerophilus strain Ery1	Pelagerythrobacter aerophilus	Paraffin
354	437	ASV402	AGGGTTAGATTATGGCTCAGGACGAACGCTGGCGGCGCGCTTAACACATGCAAGTCGAGCGATGAAATTTTGACAGATCCCTTCGGGGTGAAGATAAAATGGATTAGCGGCGGACGGGTGAGTAACACGTGAGTAACCTGCCTTAGACATTGGGATAGCCTCGGGAAACCGGGATTAATACCGAATAAAATCACAGATACACATGTATCCATGATCAAAACTCCGGTGGTCTAAGATGGACTCGCGTCCCATTAGCTAGTTGGTGAGGTAACGGCCCACCAAGGCGACGATGGGTAGCCGGCCTGAGAGGGTGAACGGCCACATTGGAACTGAGAAACGGTCCAAACTCCTACGGGAGGCAGCA	0	0	0	0	0	0	0	0	0	0	0	0	0	0	0	0	107	0	0	0	0	0	0	Bacteria	Firmicutes	Clostridia	Peptostreptococcales-Tissierellales	Family XI	Peptoniphilus	Peptoniphilus grossensis ph5	Peptoniphilus grossensis	Paraffin
355	436	ASV166	AGGGTTTGATTATGGCTCAGGACGAACGCTGGCGGCGCGCTTAACACATGCAAGTCGAGCGATGAAATTTTGACAGATCCCTTCGGGGTGAAGACAAAATGGATTAGCGGCGGACGGGTGAGTAACACGTGAGTAACCTGCCTTAGACATTGGGATAGCCTCGGGAAACCGGGATTAATACCGAATAAAATCATAGGTGCACATGCACTAATGATCAAAACTCCGGTGGTCTAAGATGGACTCGCGTCCCATTAGCTAGTTGGTAGGGTAACGGCCTACCAAGGCGACGATGGGTAGCCGGCCTGAGAGGGTGAACGGCCACATTGGAACTGAGAAACGGTCCAAACTCCTACGGGAGGCAGCA	0	0	0	0	0	0	157	0	0	0	0	0	0	0	0	0	0	0	0	0	0	0	0	Bacteria	Firmicutes	Clostridia	Peptostreptococcales-Tissierellales	Family XI	Peptoniphilus	Peptoniphilus grossensis ph5 16S ribosomal RNA, partial sequence	Peptoniphilus grossensis	Paraffin
356	438	ASV124	AGGGTTTGATTCTGGCTCAGGACGAACGCTGGCGGCGCGCTTAACACATGCAAGTCGAGCGATGAAATTTTGACAGATCCCTTCGGGGTGAAGATAAAATGGATTAGCGGCGGACGGGTGAGTAACACGTGAGTAACCTGCCTTAGACATTGGGATAGCCTCGGGAAACCGGGATTAATACCGAATAAAATCACAGATACACATGTATCCATGATCAAAACTCCGGTGGTCTAAGATGGACTCGCGTCCCATTAGCTAGTTGGTGAGGTAACGGCCCACCAAGGCGACGATGGGTAGCCGGCCTGAGAGGGTGAACGGCCACATTGGAACTGAGAAACGGTCCAAACTCCTACGGGAGGCAGCA	0	0	0	0	0	0	0	0	0	0	0	0	0	0	0	78	105	0	0	0	0	0	0	Bacteria	Firmicutes	Clostridia	Peptostreptococcales-Tissierellales	Family XI	Peptoniphilus	Peptoniphilus harei strain FDAARGOS_1136 chromosome, complete genome	Peptoniphilus harei	Paraffin
357	439	ASV473	AGGGTTTGATTCTGGCTCAGGACGAACGCTGGCGGCGCGCTTAACACATGCAAGTCGAGCGATGAAACCTTGACAGATCCCTTCGGGGTGAAGATAAGATGGATTAGCGGCGGACGGGTGAGTAACACGTGAGTAACCTGCCTTAGACATTGGGATAGCCTCGGGAAACCGGGATTAATACCAAATGAAATCATAGGTGCCCATGCACTAATGATCAAAACTCCGGTGGTCTAAGATGGACTCGCGTCCCATTAGCTAGTTGGTGAGGTAACGGACCACCAAGGCGACGATGGGTAGCCGGCCTGAGAGGGTGAACGGCCACATTGGAACTGAGAAACGGTCCAAACTCCTACGGGAGGCAGCA	0	0	0	0	0	0	0	0	0	0	0	0	0	0	0	0	0	0	0	0	0	99	0	Bacteria	Firmicutes	Clostridia	Peptostreptococcales-Tissierellales	Family XI	Peptoniphilus	Peptoniphilus harei strain FDAARGOS_1136 chromosome, complete genome	Peptoniphilus harei	Paraffin
358	440	ASV517	AGAGTTTGATTCTGGCTCAGGACGAACGCTGGCGGCGCGCTTAACACATGCAAGTCGAGCGATGAAATTTTGACAGATCCCTTCGGGGTGAAGATAAAATGGATTAGCGGCGGACGGGTGAGTAACACGTGAGTAACCTGCCTTAGACATTGGGATAGCCTCGGGAAACCGGGATTAATACCGAATAAAATCACAGATACACATGTATCCATGATCAAAACTCCGGTGGTCTAAGATGGACTCGCGTCCCATTAGCTAGTTGGTGAGGTAACGGCCCACCAAGGCGACGATGGGTAGCCGGCCTGAGAGGGTGAACGGCCACATTGGAACTGAGAAACGGTCCAAACTCCTACGGGAGGCAGCA	0	0	0	0	0	0	0	0	0	0	0	0	0	0	0	0	94	0	0	0	0	0	0	Bacteria	Firmicutes	Clostridia	Peptostreptococcales-Tissierellales	Family XI	Peptoniphilus	Peptoniphilus harei strain FDAARGOS_1136 chromosome, complete genome	Peptoniphilus harei	Paraffin
359	441	ASV190	AGGGTTTGATTATGGCTCAGGACGAACGCTGGCGGCGCGCTTAACACATGCAAGTCGAGCGATGAAATTTCGACAGATCCCTTCGGGGTGAAGATGAAATGGATTAGCGGCGGACGGGTGAGTAACACGTGAGTAACCTGCCTTAGACATTGGGATAGCCTCGGGAAACCGGGATTAATACCAAATGAAATCACATATGCACATGCATAAATGATCAAAGCTCCGGCGGTCTAAGATGGACTCGCGTCCCATTAGCTAGTTGGTGAGGTAACGGCCCACCAAGGCGACGATGGGTAGCCGGCCTGAGAGGGTGAACGGCCACATTGGAACTGAGAAACGGTCCAAACTCCTACGGGAGGCAGCA	0	0	0	0	0	0	0	0	0	0	0	0	0	0	0	151	0	0	0	0	0	0	0	Bacteria	Firmicutes	Clostridia	Peptostreptococcales-Tissierellales	Family XI	Peptoniphilus	Peptoniphilus indolicus strain GIFU 7848	Peptoniphilus indolicus	Paraffin
360	442	ASV467	AGGGTTTGATTCTGGCTCAGGACGAACGCTGGCGGCGCGCTTAACACATGCAAGTCGAGCGATGAAACTTTAACAGAACCCTTCGGGGCGAAGATAAAGTGGATTAGCGGCGGACGGGTGAGTAACACGTGAGTAACCTGCCTTAGACATTGGGATAGCCTCGGGAAACCGGGATTAATACCAAATAAAATCATAATGACACATGTCATAACGATCAAAACTCCGGTGGTCTAAGATGGACTCGCGTCCCATTAGCTAGTTGGTAGAGTAAAAGCCTACCAAGGCGACGATGGGTAGCCGGCCTGAGAGGGTGAACGGCCACATTGGAACTGAGAAACGGTCCAAACTCCTACGGGAGGCAGCA	0	0	0	0	0	0	0	0	0	0	0	0	0	0	0	0	0	0	0	0	100	0	0	Bacteria	Firmicutes	Clostridia	Peptostreptococcales-Tissierellales	Family XI	Peptoniphilus	Peptoniphilus lacydonensis strain EL1 16S ribosomal RNA, partial sequence	Peptoniphilus lacydonensis	Paraffin
361	444	ASV443	AGGGTTAGATCATGGCTCAGGACGAACGCTGGCGGCGCGCCTAACACATGCAAGTCGAGCGATGAACATTCACTGATCCCTTCGGGGTGATTTGAGTCGGATTAGCGGCGAACGGGTGAGTAACGCGTGAGGAACCTGCCTCTCACAACGGGATAGCCTCGGGAAACCGGGATTAATACCGTATGACACCATTTTCTGGCATCTTAAAATGGTTAAAGTGCTAGCGGTGAGAGATGGCCTCGCGTCTGATTAGTTAGTTGGTGGGGTAACGGCCTACCAAGACGACGATCAGTAACCGGCCTGAGAGGGTGAACGGTCACATTGGAACTGAGACACGGTCCAAACTCCTACGGGAGGCAGCA	0	0	0	0	0	0	0	0	0	0	0	0	0	0	0	0	102	0	0	0	0	0	0	Unclassified						Peptoniphilus nemausensis strain 1804121828 16S ribosomal RNA gene, partial sequence	Peptoniphilus nemausensis	Paraffin
362	445	ASV702	AGAGTTTGATCATGGCTCAGGACGAACGCTGGCGGCGCGCCTAACACATGCAAGTCGAGCGATGAACATTCACTGATCCCTTCGGGGTGATTTGAGTCGGATTAGCGGCGAACGGGTGAGCAACGCGTGAGGAACCTGCCTCTCACAACGGGATAGCCTCGGGAAACCGGGATTAATACCGTATGACACCATTTTCTGGCATCTTAAAATGGTTAAAGTGCTAGCGGTGAGAGATGGCCTCGCGTCTGATTAGTTAGTTGGTGGGGTAACGGCCTACCAAGACGACGATCAGTAACCGGCCTGAGAGGGTGAACGGTCACATTGGAACTGAGACACGGTCCAAACTCCTACGGGAGGCAGCA	0	0	0	74	0	0	0	0	0	0	0	0	0	0	0	0	0	0	0	0	0	0	0	Unclassified						Peptoniphilus nemausensis strain 1804121828 16S ribosomal RNA gene, partial sequence	Peptoniphilus nemausensis	Paraffin
363	443	ASV267	AGGGTTTGATTCTGGCTCAGGACGAACGCTGGCGGCGCGCCTAACACATGCAAGTCGAGCGATGAACATTCACTGATCCCTTCGGGGTGATTTGAGTCGGATTAGCGGCGAACGGGTGAGTAACGCGTGAGGAACCTGCCTCTCACAACGGGATAGCCTCGGGAAACCGGGATTAATACCGTATGACACCATTTTCTGGCATCTTAAAATGGTTAAAGTGCTAGCGGTGAGAGATGGCCTCGCGTCTGATTAGTTAGTTGGTGGGGTAACGGCCTACCAAGACGACGATCAGTAACCGGCCTGAGAGGGTGAACGGTCACATTGGAACTGAGACACGGTCCAAACTCCTACGGGAGGCAGCA	0	0	0	0	0	0	0	0	0	0	0	0	0	0	0	0	133	0	0	0	0	0	0	Unclassified						Peptoniphilus nemausensis strain 1804121828 16S ribosomal RNA, partial sequence	Peptoniphilus nemausensis	Paraffin
364	446	ASV86	AGGGTTTGATTATGGCTCAGGACGAACGCTGGCGGCGCGCTTAACACATGCAAGTCGAGCGATGAAACTTTAACAGAACCCTTCGGGGCGAAGATAAAGTGGATTAGCGGCGGACGGGTGAGTAACACGTGAGTAACCTGCCTTAGACATTGGGATAGCCTCGGGAAACCGGGATTAATACCAAATAAAATCATAATGACACATGTCATAACGATCAAAACTCCGGTGGTCTAAGATGGACTCGCGTCCCATTAGCTAGTTGGTAGAGTAAAAGCCTACCAAGGCGACGATGGGTAGCCGGCCTGAGAGGGTGAACGGCCACATTGGAACTGAGAAACGGTCCAAACTCCTACGGGAGGCAGCA	0	83	0	0	0	0	0	0	0	0	0	0	0	0	0	0	0	0	0	0	150	0	0	Bacteria	Firmicutes	Clostridia	Peptostreptococcales-Tissierellales	Family XI	Peptoniphilus	Peptoniphilus phoceensis strain SIT15 16S ribosomal RNA, partial sequence	Peptoniphilus phoceensis	Paraffin
365	447	ASV639	AGAGTTCGATCATGGCTCAGGACGAACGCTGGCGGCGCGCTTAACACATGCAAGTCGAGCGATGAAACTTTAACAGAACCCTTCGGGGCGAAGATAAAGTGGATTAGCGGCGGACGGGTGAGTAACACGTGAGTAACCTGCCTTAGACATTGGGATAGCCTCGGGAAACCGGGATTAATACCAAATAAAATCATAATGACACATGTCATAACGATCAAAACTCCGGTGGTCTAAGATGGACTCGCGTCCCATTAGCTAGTTGGTAGAGTAAAAGCCTACCAAGGCGACGATGGGTAGCCGGCCTGAGAGGGTGAACGGCCACATTGGAACTGAGAAACGGTCCAAACTCCTACGGGAGGCAGCA	0	0	0	0	0	0	0	0	0	0	0	0	0	0	0	0	0	0	0	0	81	0	0	Bacteria	Firmicutes	Clostridia	Peptostreptococcales-Tissierellales	Family XI	Peptoniphilus	Peptoniphilus phoceensis strain SIT15 16S ribosomal RNA, partial sequence	Peptoniphilus phoceensis	Paraffin
366	448	ASV931	AGAGTTAGATTCTGGCTCAGGACGAACGCTGGCGGCGCGCTTAACACATGCAAGTCGAGCGATGAAATTTTAACAGATCCCTTCGGGGTGAAGATAAAATGGATTAGCGGCGGACGGGTGAGTAACACGTGAGTAACCTGCCTTAGACATTGGGATAGCCTCGGGAAACCGGGATTAATACCGAATAAAATCACAGATACACATGTATCCATGATCAAAACTCCGGTGGTCTAAGATGGACTCGCGTCCCATTAGCTAGTTGGTGAGGTAACGGCCCACCAAGGCGACGATGGGTAGCCGGCCTGAGAGGGTGAACGGCCACATTGGAACTGAGAAACGGTCCAAACTCCTACGGGAGGCAGCA	0	32	0	0	0	0	0	0	0	0	0	0	0	0	0	0	0	0	0	0	0	0	0	Bacteria	Firmicutes	Clostridia	Peptostreptococcales-Tissierellales	Family XI	Peptoniphilus	Peptoniphilus phoceensis strain SIT15 16S ribosomal RNA, partial sequence	Peptoniphilus phoceensis	Paraffin
367	214	ASV310	AGGGTTTGATTCTGGCTCAGAGCGAACGCTGGCGGCAGGCCTAACACATGCAAGTCGAACGCCCCTTCGGGGGAGTGGCGGACGGGTGAGTAACGCGTGGGAACGTGCCCTTTGGTACGGAACAACTGAGGGAAACTTCAGCTAATACCGTATGTGCCCTACGGGGGAAAGATTTATCGCCATTGGAGCGGCCCGCGTTGGATTAGGTAGTTGGTGGGGTAATGGCCCACCAAGCCGACGATCCATAGCTGGTCTGAGAGGATGATCAGCCACACTGGGACTGAGACACGGCCCAGACTCCTACGGGAGGCAGCA	0	0	0	0	0	125	0	0	0	0	0	0	0	0	0	0	0	0	0	0	0	0	0	Bacteria	Proteobacteria	Alphaproteobacteria	Caulobacterales	Caulobacteraceae	Phenylobacterium	Phenylobacterium deserti/parvum	Phenylobacterium deserti/parvum	Paraffin
368	215	ASV167	AGGGTTTGATTCTGGCTCAGGATGAACGCTAGCGGCAGGCTTAATACATGCAAGTCGAGGGGCAGCGCAGTAGCAATATGGGCGGCGACCGGCAAACGGGTGCGGAACACGTACACAACCTTCCTCTTGGTGGGGGACAGCCCAGGGAAACTTGGATTAATACCCCATAACATATTTCGGAGGCATTTCTGAGATATTAAAGATTTATCGCCGGGAGATGGGTGTGCGTATGATTAGGTAGTTGGCGGGGTAACGGCCCACCAAGCCTCCGATCATTAACTGGTGTGAGAGCACGACCAGTCACACGGGCACTGAGACACGGGCCCGACTCCTACGGGAGGCAGCA	0	0	0	0	0	0	0	0	0	0	0	0	0	0	0	0	0	157	0	0	0	0	0	Unclassified						Phnomibacter ginsenosidimutans strain SB-02	Phnomibacter ginsenosidimutans	Paraffin
369	216	ASV942	AGGGTTTGATTATGGCTCAGGACGAACGCTGGTGGCGTGCTTAACACATGCAAGTCGAACGGTGAAGCCCAGCTTGCTGGGTGGATCAGTGGCGAACGGGTGAGTAACACGTGAGCAACCTGCCCCCTACTTCGGGATAAGCCTTGGAAACGAGGTCTAATACCGGATATGAGTGCCTGCCGCATGGTGGGTGCTGGAAAGTTTTTCGGTGGGGGATGGGCTCGCGGCCTATCAGCTTGTTGGTGGGGTAATGGCCTACCAAGGCGTCGACGGGTAGCCGGCCTGAGAGGGCGACCGGCCACACTGGGACTGAGACACGGCCCAGACTCCTACGGGAGGCAGCA	0	0	0	0	0	0	0	0	0	0	31	0	0	0	0	0	0	0	0	0	0	0	0	Bacteria	Actinobacteriota	Actinobacteria	Micrococcales	Promicromonosporaceae		Promicromonospora kroppenstedtii strain RS16 16S ribosomal RNA, partial sequence	Promicromonospora kroppenstedtii	Paraffin
370	217	ASV277	AGGGTTTGATTCTGGCTCAGATTGAACGCTGGCGGCATGCCTTACACATGCAAGTCGAACGGCAGCACGGGTGCTTGCACCTGGTGGCGAGTGGCGAACGGGTGAGTAATGCATCGGAACGTACCCGGAAGTGGGGGATAACGTAGCGAAAGTTACGCTAATACCGCATATTCTGTGAGCAGGAAAGCGGGGGATCGCAAGACCTCGCGCTTCCGGAGCGGCCGATGTCGGATTAGCTAGTTGGCGGGGTAAAGGCCCACCAAGGCAACGATCCGTAGCGGGTCTGAGAGGATGATCCGCCACACTGGGACTGAGACACGGCCCAGACTCCTACGGGAGGCAGCA	0	0	0	0	0	0	0	0	0	0	0	0	0	0	0	132	0	0	0	0	0	0	0	Bacteria	Proteobacteria	Gammaproteobacteria	Burkholderiales	Rhodocyclaceae		Propionivibrio pelophilus strain asp 66 16S ribosomal RNA, partial sequence	Propionivibrio pelophilus	Paraffin
371	295	ASV767	AGGGTTCGATTATGGCTCAGAGCGAACGCTGGCGGCAGGCTTAACACATGCAAGTCGAGCGCCCCGCAAGGGGAGCGGCAGACGGGAGAGTAACACGTGGGAACGTACCTTTCAGTTCGGAACAACCAAGGGAAACTTTGGCTAATACCGAATACGCCCGTAAGGGGAAAGATTTATCGCTGAAAGATCGGCCCGCGTCTGATTAGCTAGTTGGTGGGGTAATGGCCCACCAAGGCGACGATCAGTAGCTGGTCTGAGAGGATGATCAGCCTCACTGGGACTGAGACACGGCCCAGACTCCTACGGGAGGCAGCA	0	0	0	0	0	0	64	0	0	0	0	0	0	0	0	0	0	0	0	0	0	0	0	Bacteria	Proteobacteria	Alphaproteobacteria	Rhizobiales			Pseudorhodoplanes sinuspersici strain RIPI110 chromosome, complete genome	Pseudorhodoplanes sinuspersici	Paraffin
372	218	ASV90	AGGGTTTGATTATGGCTCAGAGTGAACGCTGGCGGCAGGCCTAACACATGCAAGTCGAACGGCAGCGGGTAGGAAGCTTGCTTCCTATGCCGGCGAGTGGCGGACGGGTGAGGAACACATCGGAATCTACTCCGTCGTGGGGGATAACGTAGGGAAACTTACGCTAATACCGCATACGACCTAAGGGTGAAAGTGGGGGACCGCAAGGCCTCACGCGATGGAATGAGCCGATGTCCGATTAGCTAGTTGGCGGGGTAAAGGCCCACCAAGGCGACGATCGGTAGCTGGTCTGAGAGGATGATCAGCCACACTGGGACTGAGACACGGCCCAGACTCCTACGGGAGGCAGCA	0	0	0	0	142	0	0	0	0	0	83	0	0	0	0	0	0	0	0	0	0	0	0	Bacteria	Proteobacteria	Gammaproteobacteria	Xanthomonadales	Xanthomonadaceae		Pseudoxanthomonas taiwanensis strain CB-226 16S ribosomal RNA, partial sequence	Pseudoxanthomonas taiwanensis	Paraffin
373	219	ASV636	AGGGTTTGATTCTGGCTCAGAGTGAACGCTGGCGGCAGGCCTAACACATGCAAGTCGAACGGCAGCGGGTAGGAAGCTTGCTTCCTATGCCGGCGAGTGGCGGACGGGTGAGGAACACATCGGAATCTACTCCGTCGTGGGGGATAACGTAGGGAAACTTACGCTAATACCGCATACGACCTAAGGGTGAAAGTGGGGGACCGCAAGGCCTCACGCGATGGAATGAGCCGATGTCCGATTAGCTAGTTGGCGGGGTAAAGGCCCACCAAGGCGACGATCGGTAGCTGGTCTGAGAGGATGATCAGCCACACTGGGACTGAGACACGGCCCAGACTCCTACGGGAGGCAGCA	0	0	0	0	0	0	0	0	0	0	81	0	0	0	0	0	0	0	0	0	0	0	0	Bacteria	Proteobacteria	Gammaproteobacteria	Xanthomonadales	Xanthomonadaceae		Pseudoxanthomonas taiwanensis strain CB-226 16S ribosomal RNA, partial sequence	Pseudoxanthomonas taiwanensis	Paraffin
374	220	ASV725	AGGGTTTGATCATGGCTCAGAGTGAACGCTGGCGGCAGGCCTAACACATGCAAGTCGAACGGCAGCGGGTAGGAAGCTTGCTTCCTATGCCGGCGAGTGGCGGACGGGTGAGGAACACATCGGAATCTACTCCGTCGTGGGGGATAACGTAGGGAAACTTACGCTAATACCGCATACGACCTAAGGGTGAAAGTGGGGGACCGCAAGGCCTCACGCGATGGAATGAGCCGATGTCCGATTAGCTAGTTGGCGGGGTAAAGGCCCACCAAGGCGACGATCGGTAGCTGGTCTGAGAGGATGATCAGCCACACTGGGACTGAGACACGGCCCAGACTCCTACGGGAGGCAGCA	0	0	0	0	0	0	0	0	0	0	71	0	0	0	0	0	0	0	0	0	0	0	0	Bacteria	Proteobacteria	Gammaproteobacteria	Xanthomonadales	Xanthomonadaceae		Pseudoxanthomonas taiwanensis strain CB-226 16S ribosomal RNA, partial sequence	Pseudoxanthomonas taiwanensis	Paraffin
375	221	ASV787	AGAGTTTGATTATGGCTCAGAGTGAACGCTGGCGGCAGGCCTAACACATGCAAGTCGAACGGCAGCGGGTAGGAAGCTTGCTTCCTATGCCGGCGAGTGGCGGACGGGTGAGGAACACATCGGAATCTACTCCGTCGTGGGGGATAACGTAGGGAAACTTACGCTAATACCGCATACGACCTAAGGGTGAAAGTGGGGGACCGCAAGGCCTCACGCGATGGAATGAGCCGATGTCCGATTAGCTAGTTGGCGGGGTAAAGGCCCACCAAGGCGACGATCGGTAGCTGGTCTGAGAGGATGATCAGCCACACTGGGACTGAGACACGGCCCAGACTCCTACGGGAGGCAGCA	0	0	0	0	0	0	0	0	0	0	60	0	0	0	0	0	0	0	0	0	0	0	0	Bacteria	Proteobacteria	Gammaproteobacteria	Xanthomonadales	Xanthomonadaceae		Pseudoxanthomonas taiwanensis strain CB-226 16S ribosomal RNA, partial sequence	Pseudoxanthomonas taiwanensis	Paraffin
376	222	ASV788	AGGGTTAGATTCTGGCTCAGAGTGAACGCTGGCGGCAGGCCTAACACATGCAAGTCGAACGGCAGCGGGTAGGAAGCTTGCTTCCTATGCCGGCGAGTGGCGGACGGGTGAGGAACACATCGGAATCTACTCCGTCGTGGGGGATAACGTAGGGAAACTTACGCTAATACCGCATACGACCTAAGGGTGAAAGTGGGGGACCGCAAGGCCTCACGCGATGGAATGAGCCGATGTCCGATTAGCTAGTTGGCGGGGTAAAGGCCCACCAAGGCGACGATCGGTAGCTGGTCTGAGAGGATGATCAGCCACACTGGGACTGAGACACGGCCCAGACTCCTACGGGAGGCAGCA	0	0	0	0	0	0	0	0	0	0	60	0	0	0	0	0	0	0	0	0	0	0	0	Bacteria	Proteobacteria	Gammaproteobacteria	Xanthomonadales	Xanthomonadaceae		Pseudoxanthomonas taiwanensis strain CB-226 16S ribosomal RNA, partial sequence	Pseudoxanthomonas taiwanensis	Paraffin
377	223	ASV194	AGGGTTTGATTATGGCTCAGGACGAACGCTGGCGGCGTGCTTAACACATGCAAGTCGAGCGGTGAACCCTTCGGGGGGATCAGCGGCGAACGGGTGAGTAACACGTGAGCAACCTGCCCCTGACTCTGGGATAGCCTCGGGAAACCGGGATTAATACCGGATATGACATCGCCTCGCATGGGGTGGTGTGGAAAGTTTTTCGGTCAGGGATGGGCTCGCGGCCTATCAGCTTGTTGGTGGGGTGATGGCCTACCAAGGCGACGACGGGTAGCCGGCCTGAGAGGGTGACCGGCCACACTGGGACTGAGACACGGCCCAGACTCCTACGGGAGGCAGCA	0	0	0	0	0	149	0	0	0	0	0	0	0	0	0	0	0	0	0	0	0	0	0	Bacteria	Actinobacteriota	Actinobacteria	Kineosporiales	Kineosporiaceae	Quadrisphaera	Quadrisphaera setariae strain DD2A 16S ribosomal RNA gene, partial sequence	Quadrisphaera setariae	Paraffin
378	224	ASV334	AGGGTTTGATTCTGGCTCAGGACGAACGCTGGCGGCGTGCTTAACACATGCAAGTCGGACGGTAAGGCCCTTCGGGGTACACGAGTGGCGAACGGGTGAGTAACACGTGAGTAACCTGCCCTCAACTTTGGGATAACTTCTGGAAACAGTGGCTAATACTGGATAGGACTGTCGCCTGCATGGGTGGTGGTGGAAAGTGTTCAGCGGTTGGGGATGTGCTCGCGGCCTATCAGCTTGTTGGTGGGGTAGTGGCCTACCAAGGCGTCGACGGGTAGCCGGCCTGAGAGGGTGACCGGCCACATTGGGACTGAGATACGGCCCAGACTCCTACGGGAGGCAGCA	0	0	0	0	120	0	0	0	0	0	0	0	0	0	0	0	0	0	0	0	0	0	0	Bacteria	Actinobacteriota	Actinobacteria	Propionibacteriales	Propionibacteriaceae	Raineyella	Raineyella fluvialis strain CBA3103 chromosome, complete genome	Raineyella fluvialis	Paraffin
379	225	ASV760	AGGGTTTGATTATGGCTCAGAACGAACGCTGGCGGCAGGCTTAACACATGCAAGTCGAACGCCCCGCAAGGGGAGTGGCAGACGGGTGAGTAACGCGTGGGAACATACCCTTTCCTGCGGAATAGCTCCGGGAAACTGGAATTAATACCGCATACGCCCTACGGGGGAAAGATTTATCGGGGAAGGATTGGCCCGCGTTGGATTAGCTAGTTGGTGGGGTAAAGGCCTACCAAGGCGACGATCCATAGCTGGTCTGAGAGGATGATCAGCCACATTGGGACTGAGACACGGCCCAAACTCCTACGGGAGGCAGCA	0	0	0	0	0	0	0	0	0	0	0	0	0	0	0	0	0	66	0	0	0	0	0	Bacteria	Proteobacteria	Alphaproteobacteria	Rhizobiales	Rhizobiaceae	Allorhizobium-Neorhizobium-Pararhizobium-Rhizobium	Rhizobium oryzihabitans strain M15 16S ribosomal RNA gene, partial sequence	Rhizobium oryzihabitans	Paraffin
380	226	ASV907	AGAGTTTGATTCTGGCTCAGAACGAACGCTGGCGGCAGGCTTAACACATGCAAGTCGAACGCCCCGCAAGGGGAGTGGCAGACGGGTGAGTAACGCGTGGGAACATACCCTTTCCTGCGGAATAGCTCCGGGAAACTGGAATTAATACCGCATACGCCCTACGGGGGAAAGATTTATCGGGGAAGGATTGGCCCGCGTTGGATTAGCTAGTTGGTGGGGTAAAGGCCTACCAAGGCGACGATCCATAGCTGGTCTGAGAGGATGATCAGCCACATTGGGACTGAGACACGGCCCAAACTCCTACGGGAGGCAGCA	0	0	0	0	0	0	0	0	0	36	0	0	0	0	0	0	0	0	0	0	0	0	0	Bacteria	Proteobacteria	Alphaproteobacteria	Rhizobiales	Rhizobiaceae	Allorhizobium-Neorhizobium-Pararhizobium-Rhizobium	Rhizobium oryzihabitans strain M15 chromosome M15-12, complete sequence	Rhizobium oryzihabitans	Paraffin
381	227	ASV486	AGGGTTTGATTATGGCTCAGAACGAACGCTGGCGGCAGGCTTAACACATGCAAGTCGAGCGCCCCGCAAGGGGAGCGGCAGACGGGTGAGTAACGCGTGGGAACGTACCCTTTGCTACGGAATAGCTCCGGGAAACTGGAATTAATACCGTATGAGCCCTTCGGGGGAAAGATTTATCGGCAAAGGATCGGCCCGCGTTGGATTAGCTAGTTGGTGGGGTAAAGGCCTACCAAGGCGACGATCCATAGCTGGTCTGAGAGGATGATCAGCCACATTGGGACTGAGACACGGCCCAAACTCCTACGGGAGGCAGCA	0	0	0	0	97	0	0	0	0	0	0	0	0	0	0	0	0	0	0	0	0	0	0	Bacteria	Proteobacteria	Alphaproteobacteria	Rhizobiales	Rhizobiaceae	Allorhizobium-Neorhizobium-Pararhizobium-Rhizobium	Rhizobium rhizolycopersici strain DBTS2 16S ribosomal RNA, partial sequence	Rhizobium rhizolycopersici	Paraffin
382	230	ASV408	AGGGTTTGATTATGGCTCAGGACGAACGCTGGCGGCGTGCTTAACACATGCAAGTCGAGCGGTAAGGCCTTTCGGGGTACACGAGCGGCGAACGGGTGAGTAACACGTGGGTGATCTGCCCTGCACTTCGGGATAAGCCTGGGAAACTGGGTCTAATACCGGATATGACCTCCTATCGCATGGTGGGTGGTGGAAAGATTTATCGGTGCAGGATGGGCCCGCGGCCTATCAGCTTGTTGGTGGGGTAATGGCCTACCAAGGCGACGACGGGTAGCCGACCTGAGAGGGTGACCGGCCACACTGGGACTGAGACACGGCCCAGACTCCTACGGGAGGCAGCA	0	0	0	0	0	0	0	0	0	0	0	0	107	0	0	0	0	0	0	0	0	0	0	Bacteria	Actinobacteriota	Actinobacteria	Corynebacteriales	Nocardiaceae	Rhodococcus	Rhodococcus qingshengii JCM 15477	Rhodococcus qingshengii	Paraffin
383	228	ASV287	AGAGTTTGATTCTGGCTCAGGACGAACGCTGGCGGCGTGCTTAACACATGCAAGTCGAGCGGTAAGGCCTTTCGGGGTACACGAGCGGCGAACGGGTGAGTAACACGTGGGTGATCTGCCCTGCACTTCGGGATAAGCCTGGGAAACTGGGTCTAATACCGGATATGACCTCCTATCGCATGGTGGGTGGTGGAAAGATTTATCGGTGCAGGATGGGCCCGCGGCCTATCAGCTTGTTGGTGGGGTAATGGCCTACCAAGGCGACGACGGGTAGCCGACCTGAGAGGGTGACCGGCCACACTGGGACTGAGACACGGCCCAGACTCCTACGGGAGGCAGCA	0	0	0	0	0	0	0	0	0	0	0	0	130	0	0	0	0	0	0	0	0	0	0	Bacteria	Actinobacteriota	Actinobacteria	Corynebacteriales	Nocardiaceae	Rhodococcus	Rhodococcus qingshengii JCM 15477 strain djl-6 chromosome, complete genome	Rhodococcus qingshengii	Paraffin
384	229	ASV298	AGGGTTTGATTCTGGCTCAGGACGAACGCTGGCGGCGTGCTTAACACATGCAAGTCGAGCGGTAAGGCCTTTCGGGGTACACGAGCGGCGAACGGGTGAGTAACACGTGGGTGATCTGCCCTGCACTTCGGGATAAGCCTGGGAAACTGGGTCTAATACCGGATATGACCTCCTATCGCATGGTGGGTGGTGGAAAGATTTATCGGTGCAGGATGGGCCCGCGGCCTATCAGCTTGTTGGTGGGGTAATGGCCTACCAAGGCGACGACGGGTAGCCGACCTGAGAGGGTGACCGGCCACACTGGGACTGAGACACGGCCCAGACTCCTACGGGAGGCAGCA	0	0	0	0	0	0	0	0	0	0	0	0	128	0	0	0	0	0	0	0	0	0	0	Bacteria	Actinobacteriota	Actinobacteria	Corynebacteriales	Nocardiaceae	Rhodococcus	Rhodococcus qingshengii JCM 15477 strain djl-6 chromosome, complete genome	Rhodococcus qingshengii	Paraffin
385	231	ASV475	AGGGTTTGATCCTGGCTCAGGACGAACGCTGGCGGCGTGCTTAACACATGCAAGTCGAGCGGTAAGGCCTTTCGGGGTACACGAGCGGCGAACGGGTGAGTAACACGTGGGTGATCTGCCCTGCACTTCGGGATAAGCCTGGGAAACTGGGTCTAATACCGGATATGACCTCCTATCGCATGGTGGGTGGTGGAAAGATTTATCGGTGCAGGATGGGCCCGCGGCCTATCAGCTTGTTGGTGGGGTAATGGCCTACCAAGGCGACGACGGGTAGCCGACCTGAGAGGGTGACCGGCCACACTGGGACTGAGACACGGCCCAGACTCCTACGGGAGGCAGCA	0	0	0	0	0	0	0	0	0	0	0	0	99	0	0	0	0	0	0	0	0	0	0	Bacteria	Actinobacteriota	Actinobacteria	Corynebacteriales	Nocardiaceae	Rhodococcus	Rhodococcus qingshengii JCM 15477 strain djl-6 chromosome, complete genome	Rhodococcus qingshengii	Paraffin
386	232	ASV544	AGGGTTAGATTATGGCTCAGGACGAACGCTGGCGGCGTGCTTAACACATGCAAGTCGAGCGGTAAGGCCTTTCGGGGTACACGAGCGGCGAACGGGTGAGTAACACGTGGGTGATCTGCCCTGCACTTCGGGATAAGCCTGGGAAACTGGGTCTAATACCGGATATGACCTCCTATCGCATGGTGGGTGGTGGAAAGATTTATCGGTGCAGGATGGGCCCGCGGCCTATCAGCTTGTTGGTGGGGTAATGGCCTACCAAGGCGACGACGGGTAGCCGACCTGAGAGGGTGACCGGCCACACTGGGACTGAGACACGGCCCAGACTCCTACGGGAGGCAGCA	0	0	0	0	0	0	0	0	0	0	0	0	92	0	0	0	0	0	0	0	0	0	0	Bacteria	Actinobacteriota	Actinobacteria	Corynebacteriales	Nocardiaceae	Rhodococcus	Rhodococcus qingshengii JCM 15477 strain djl-6 chromosome, complete genome	Rhodococcus qingshengii	Paraffin
387	233	ASV559	AGAGTTTGATTATGGCTCAGGACGAACGCTGGCGGCGTGCTTAACACATGCAAGTCGAGCGGTAAGGCCTTTCGGGGTACACGAGCGGCGAACGGGTGAGTAACACGTGGGTGATCTGCCCTGCACTTCGGGATAAGCCTGGGAAACTGGGTCTAATACCGGATATGACCTCCTATCGCATGGTGGGTGGTGGAAAGATTTATCGGTGCAGGATGGGCCCGCGGCCTATCAGCTTGTTGGTGGGGTAATGGCCTACCAAGGCGACGACGGGTAGCCGACCTGAGAGGGTGACCGGCCACACTGGGACTGAGACACGGCCCAGACTCCTACGGGAGGCAGCA	0	0	0	0	0	0	0	0	0	0	0	0	90	0	0	0	0	0	0	0	0	0	0	Bacteria	Actinobacteriota	Actinobacteria	Corynebacteriales	Nocardiaceae	Rhodococcus	Rhodococcus qingshengii JCM 15477 strain djl-6 chromosome, complete genome	Rhodococcus qingshengii	Paraffin
388	234	ASV896	AGAGTTAGATTATGGCTCAGAGCGAACGCTGGCGGCAGGCCTAACACATGCAAGTCGAGCGCCCCGCAAGGGGAGCGGCAGACGGGTGAGTAACACGTGGGAACGTGCCCTTCAGTTCGGAACAACCCAGGGAAACTTGGGCTAATACCGGATACGTCCGTAAGGAGAAAGATTTATCGCTGAAGGATCGGCCCGCGTCTGATTAGCTTGTTGGTGAGGTAACGGCTCACCAAGGCTACGATCAGTAGCTGGTCTGAGAGGATGATCAGCCACACTGGGACTGAGACACGGCCCAGACTCCTACGGGAGGCAGCA	0	0	0	0	0	0	0	0	0	0	0	0	0	40	0	0	0	0	0	0	0	0	0	Bacteria	Proteobacteria	Alphaproteobacteria	Hyphomicrobiales	Hyphomicrobiaceae	Rhodoplanes	Rhodoplanes cryptolactis gene for 16S rRNA, complete sequence	Rhodoplanes cryptolactis	Paraffin
389	235	ASV640	AGGGTTTGATTATGGCTCAGATTGAACGCTGGCGGCAGGCCTAACACATGCAAGTCGAACGGTAACAGAAAGTAGCTTGCTACTTTGCTGACGAGTGGCGGACGGGTGAGTAATGTCTGGGGATCTGCCTGATGGAGGGGGATAACTACTGGAAACGGTAGCTAATACCGCATAATGTCGCAAGACCAAAGCGGGGGACTTTCGGGCCTCGCACCATCAGATGAACCCAGATGGGATTAGCTAGTAGGTAGGGTAATGGCTTACCTAGGCGACGATCCCTAGCTGGTCTGAGAGGATGACCAGCCACACTGGAACTGAGACACGGTCCAGACTCCTACGGGAGGCAGCA	0	0	0	0	0	0	0	0	0	0	0	0	0	0	0	0	0	0	0	0	0	81	0	Bacteria	Proteobacteria	Gammaproteobacteria	Enterobacterales	Erwiniaceae	Rosenbergiella	Rosenbergiella australiborealis strain CdVSA 20.1 16S ribosomal RNA, partial sequence	Rosenbergiella australiborealis	Paraffin
390	236	ASV370	AGGGTTTGATTATGGCTCAGGACGAACGCTGGCGGCGTGCTTAACACATGCAAGTCGAACGGATCACATTGCTTCGGTTTTGTGGTGAGTGGCGAACGGGTGAGTAACACGTGAGTAACCTGCCCCCTTCTTTGGGATAACGTCGGGAAATCGGCGCTAATACTGGATATTCTGGTTTCCTCGCATGGGGTTTCTGGGAAAGGTTTTCTGGTGGGGGATGGGCTCGCGGCCTATCAGCTTGTTGGTGGGGTGATGGCCTACCAAGGCGGTGACGGGTAGCCGGCCTGAGAGGGTGTCCGGCCACACTGGGACTGAGACACGGCCCAGACTCCTACGGGAGGCAGCA	0	0	0	0	0	0	0	0	0	0	0	0	0	0	113	0	0	0	0	0	0	0	0	Unclassified						Ruania alkalisoli strain RN3S43 chromosome, complete genome	Ruania alkalisoli	Paraffin
328	394	ASV289	AGGGTTTGATTATGGCTCAGGATAAACGCTGGCGGTGTACATAAGACATGCAAGTCGAACGGGAGAAACTGAGATGGATTTATTCAACTTAGCAGACACCGTGGCGGATGGGTGAGTAACACGTAAGCAACCTGCCTAAAAGAGGGGAATAACAGAGAGAAATTTCTGATAATACCGCATATACCAAAGTATCGCATGGTACAATTGGGAAAGATTTATCACTTTTAGATGGGCTTGCGTCTGATTAGCTAGTTGGTGAGATAATAGCTCACCAAGGCGACGATCAGTAGCCGGATTGAGAGGTTGAACGGCCACATTGGGACTGAGACACGGCCCAGACTCCTACGGGAGGCAGCA	0	0	0	0	0	0	0	0	0	0	0	0	0	0	0	0	129	0	0	0	0	0	0	Bacteria	Firmicutes	Clostridia	Eubacteroides	Oscillospiraceae	Ruminoclostridium	Ruminiclostridium cellulolyticum H10 16S ribosomal RNA gene, partial sequence	Ruminiclostridium cellulolyticum	Lower Human GI	H
391	237	ASV976	AGGGTTAGATCATGGCTCAGGACGAACGCTGGCGGCACGCCTAATACATGCAAGTCGAGCGCGTGAAGCTTCCAGAAGCCTTCGGGCGGACGGGAGTGGATCGAGCGGCGGACGGGTGAGTAACACGTAGGCAACCTGCCTGTAAGACCGGGATAACCCCGGGAAACCGGGGCTAATACCGGATAGGACCTTCGGTCGCATGACCGTTGGTTGAAAGGTGGCCGCAAGGCTACCGCTTACAGATGGGCCTGCGGCGCATTAGCTGGTTGGTGGGGTAACGGCTCACCAAGGCGACGATGCGTAGCCGGCCTGAGAGGGTGACCGGCCACACTGGGACTGAGACACGGCCCAGACTCCTACGGGAGGCAGCA	0	0	0	18	0	0	0	0	0	0	0	0	0	0	0	0	0	0	0	0	0	0	0	Unclassified						Salimicrobium jeotgali strain MJ3, complete genome	Salimicrobium jeotgali	Paraffin
392	238	ASV956	AGAGTTTGATTATGGCTCAGGATGAATGCTGGCGGCGTGCCTAACACATGCAAGTCGAGCGGCAGCGAGGGGTGCTTGCACCCTGTCGGCGAGCGGCGAACGGCTGAGTAACGCGTAGGAATTTGCCCCAAAGTGAGGAATAACTGCCCGAAAGGGTAGCTAATGCCGCATATGGTCTTCGGATTAAAGGATTTATCCGCTTTGGGAGAAGCCTGCGTTGGATTAGGTTGTTGGTAGGGTAATGGCCTACCAAGCCGACGATCCATAGCTGGTCTGAGAGGATGATCAGCCAGACTGGAACTGAGACACGGTCCAGACTCCTACGGGAGGCAGCA	0	0	0	0	0	0	0	0	0	0	27	0	0	0	0	0	0	0	0	0	0	0	0	Bacteria	Patescibacteria	Saccharimonadia	Saccharimonadales	Saccharimonadaceae	TM7x	Salinicola corii strain L3 16S ribosomal RNA, partial sequence	Salinicola corii	Paraffin
393	239	ASV198	AGGGTTTGATTATGGCTCAGATTGAACGCTGGCGGCATGCTTTACACATGCAAGTCGAACGGCAGCGCGGGCTTCGGCCTGGCGGCGAGTGGCGAACGGGTGAGTAATGCATCGGAACGTGCCCAGTAGTGGGGGATAGCCCGGCGAAAGCCGGATTAATACCGCATACGACCTGAGGGTGAAAGCGGGGGACCGAAAGGCCTCGCGCTATTGGAGCGGCCGATGTCGGATTAGCTAGTTGGTGGGGTAAAGGCTTACCAAGGCGACGATCCGTAGCTGGTCTGAGAGGACGACCAGCCACACTGGGACTGAGACACGGCCCAGACTCCTACGGGAGGCAGCA	0	0	0	0	0	0	0	0	0	0	0	0	0	0	0	0	0	0	0	0	149	0	0	Bacteria	Proteobacteria	Gammaproteobacteria	Burkholderiales			Schlegelella aquatica strain LMG 23380 chromosome, complete genome	Schlegelella aquatica	Paraffin
394	240	ASV908	AGAGTTTGATTCTGGCTCAGATTGAACGCTGGCGGCATGCTTTACACATGCAAGTCGAACGGCAGCGCGGGCTTCGGCCTGGCGGCGAGTGGCGAACGGGTGAGTAATGCATCGGAACGTGCCCAGTAGTGGGGGATAGCCCGGCGAAAGCCGGATTAATACCGCATACGACCTGAGGGTGAAAGCGGGGGACCGAAAGGCCTCGCGCTATTGGAGCGGCCGATGTCGGATTAGCTAGTTGGTGGGGTAAAGGCTTACCAAGGCGACGATCCGTAGCTGGTCTGAGAGGACGACCAGCCACACTGGGACTGAGACACGGCCCAGACTCCTACGGGAGGCAGCA	0	0	0	0	0	0	0	0	0	0	0	0	0	36	0	0	0	0	0	0	0	0	0	Bacteria	Proteobacteria	Gammaproteobacteria	Burkholderiales			Schlegelella aquatica strain LMG 23380 chromosome, complete genome	Schlegelella aquatica	Paraffin
395	241	ASV57	AGGGTTTGATTATGGCTCAGGATGAACGCTGGCGGTATGCTTAACACATGCAAGTCGAACGGATGTTTTCGGACATTAGTGGCGGACGGGTGAGTAACGCGTGAGAATCTGGCTTCAGGTTGGGGACAACAGTTGGAAACGACTGCTAATACCGAATGTGCCGAGAGGTGAAAGATTTATTGCCTGAAGAAGAGCTCGCGTCTGATTAGCTAGTTGGTGGGGTAAGAGCTTACCAAGGCGACGATCGGTAGCTGGTCTGAGAGGACGATCAGCCACACTGGGACTGAGACACGGCCCAGACTCCTACGGGAGGCAGCA	0	0	0	0	0	271	0	0	0	0	0	0	0	0	0	0	0	0	0	0	0	0	0	Bacteria	Cyanobacteria	Cyanobacteriia	Cyanobacteriales	Chroococcidiopsaceae	Aliterella	Scytolyngbya timoleontis 16S ribosomal RNA, partial sequence	Scytolyngbya timoleontis	Paraffin
396	242	ASV91	AGGGTTTGATTCTGGCTCAGGATGAACGCTGGCGGTATGCTTAACACATGCAAGTCGAACGGATGTTTTCGGACATTAGTGGCGGACGGGTGAGTAACGCGTGAGAATCTGGCTTCAGGTTGGGGACAACAGTTGGAAACGACTGCTAATACCGAATGTGCCGAGAGGTGAAAGATTTATTGCCTGAAGAAGAGCTCGCGTCTGATTAGCTAGTTGGTGGGGTAAGAGCTTACCAAGGCGACGATCGGTAGCTGGTCTGAGAGGACGATCAGCCACACTGGGACTGAGACACGGCCCAGACTCCTACGGGAGGCAGCA	0	0	0	0	0	224	0	0	0	0	0	0	0	0	0	0	0	0	0	0	0	0	0	Bacteria	Cyanobacteria	Cyanobacteriia	Cyanobacteriales	Chroococcidiopsaceae	Aliterella	Scytolyngbya timoleontis 16S ribosomal RNA, partial sequence	Scytolyngbya timoleontis	Paraffin
397	243	ASV393	AGGGTTTGATTATGGCTCAGATTGAACGCTGGCGGCAGGCCTAACACATGCAAGTCGAGCGGCAGCGGGAAGATAGCTTGCTATCTTTGCCGGCGAGCGGCGGACGGGTGAGTAATGCCTAGGGATCTGCCCAGTCGAGGGGGATAACAGTTGGAAACGACTGCTAATACCGCATACGCCCTACGGGGGAAAGGAGGGGACCTTCGGGCCTTCCGCGATTGGATGAACCTAGGTGGGATTAGCTAGTTGGTGAGGTAATGGCTCACCAAGGCGACGATCCCTAGCTGTTCTGAGAGGATGATCAGCCACACTGGGACTGAGACACGGCCCAGACTCCTACGGGAGGCAGCA	0	0	0	0	0	109	0	0	0	0	0	0	0	0	0	0	0	0	0	0	0	0	0	Bacteria	Proteobacteria	Gammaproteobacteria	Enterobacterales	Shewanellaceae	Shewanella	Shewanella aestuarii	Shewanella aestuarii	Paraffin
398	244	ASV859	AGAGTTTGATTATGGCTCAGATTGAACGCTGGCGGCAGGCCTAACACATGCAAGTCGAGCGGCAGCGGGAAGATAGCTTGCTATCTTTGCCGGCGAGCGGCGGACGGGTGAGTAATGCCTAGGGATCTGCCCAGTCGAGGGGGATAACAGTTGGAAACGACTGCTAATACCGCATACGCCCTACGGGGGAAAGGAGGGGACCTTCGGGCCTTCCGCGATTGGATGAACCTAGGTGGGATTAGCTAGTTGGTGAGGTAATGGCTCACCAAGGCGACGATCCCTAGCTGTTCTGAGAGGATGATCAGCCACACTGGGACTGAGACACGGCCCAGACTCCTACGGGAGGCAGCA	0	0	0	0	0	0	0	0	0	0	0	0	0	0	0	0	0	47	0	0	0	0	0	Bacteria	Proteobacteria	Gammaproteobacteria	Enterobacterales	Shewanellaceae	Shewanella	Shewanella aestuarii strain SC18 16S ribosomal RNA, partial sequence	Shewanella aestuarii	Paraffin
399	245	ASV904	AGGGTTCGATTCTGGCTCAGATTGAACGCTGGCGGCAGGCCTAACACATGCAAGTCGAGCGGCAGCGGGAAGATAGCTTGCTATCTTTGCCGGCGAGCGGCGGACGGGTGAGTAATGCCTAGGGATCTGCCCAGTCGAGGGGGATAACAGTTGGAAACGACTGCTAATACCGCATACGCCCTACGGGGGAAAGGAGGGGACCTTCGGGCCTTCCGCGATTGGATGAACCTAGGTGGGATTAGCTAGTTGGTGAGGTAATGGCTCACCAAGGCGACGATCCCTAGCTGTTCTGAGAGGATGATCAGCCACACTGGGACTGAGACACGGCCCAGACTCCTACGGGAGGCAGCA	0	0	0	0	0	0	0	0	0	0	0	0	0	0	0	0	0	37	0	0	0	0	0	Bacteria	Proteobacteria	Gammaproteobacteria	Enterobacterales	Shewanellaceae	Shewanella	Shewanella aestuarii strain SC18 16S ribosomal RNA, partial sequence	Shewanella aestuarii	Paraffin
400	296	ASV351	AGGGTTTGATTCTGGCTCAGAACGAACGCTGGCGGCATGCCTAACACATGCAAGTCGAACGATGCCTTCGGGCATAGTGGCGCACGGGTGAGTAACGCGTGGGAACCTGCCCTGTGGTACGGAATAACTCCGGGAAACTGGAGCTAATACCGTATGTGTCCCCTGGGACAAAGATTTATCGCCACGGGATGGGCCCGCGTAGGATTAGCTTGTTGGTGGGGTAACGGCCTACCAAGGCTACGATCCTTAGCTGGTCTGAGAGGATGATCAGCCACACTGGGACTGAGACACGGCCCAGACTCCTACGGGAGGCAGCA	0	116	0	0	0	0	0	0	0	0	0	0	0	0	0	0	0	0	0	0	0	0	0	Bacteria	Proteobacteria	Alphaproteobacteria	Azospirillales	Azospirillaceae	Skermanella	Skermanella rosea	Skermanella rosea	Paraffin
401	297	ASV628	AGGGTTTGATTATGGCTCAGAACGAACGCTGGCGGCATGCCTAACACATGCAAGTCGAACGATGCCTTCGGGCATAGTGGCGCACGGGTGAGTAACGCGTGGGAACCTGCCCTGTGGTACGGAATAACTCCGGGAAACTGGAGCTAATACCGTATGTGTCCCCTGGGACAAAGATTCATCGCCACGAGATGGGCCCGCGTAGGATTAGCTTGTTGGTGGGGTAACGGCCTACCAAGGCTACGATCCTTAGCTGGTCTGAGAGGATGATCAGCCACACTGGGACTGAGACACGGCCCAGACTCCTACGGGAGGCAGCA	0	0	0	0	0	0	0	0	0	0	0	0	0	81	0	0	0	0	0	0	0	0	0	Bacteria	Proteobacteria	Alphaproteobacteria	Azospirillales	Azospirillaceae	Skermanella	Skermanella rosea strain KEMB 2255-458 chromosome, complete genome	Skermanella rosea	Paraffin
402	298	ASV811	AGGGTTAGATTATGGCTCAGAACGAACGCTGGCGGCATGCCTAACACATGCAAGTCGAACGATGCCTTCGGGCATAGTGGCGCACGGGTGAGTAACGCGTGGGAACCTGCCCTGTGGTACGGAATAACTCCGGGAAACTGGAGCTAATACCGTATGTGTCCCCTGGGACAAAGATTTATCGCCACGGGATGGGCCCGCGTAGGATTAGCTTGTTGGTGGGGTAACGGCCTACCAAGGCTACGATCCTTAGCTGGTCTGAGAGGATGATCAGCCACACTGGGACTGAGACACGGCCCAGACTCCTACGGGAGGCAGCA	0	0	0	0	0	0	0	0	0	0	0	0	0	56	0	0	0	0	0	0	0	0	0	Bacteria	Proteobacteria	Alphaproteobacteria	Azospirillales	Azospirillaceae	Skermanella	Skermanella rosea strain KEMB 2255-458 chromosome, complete genome	Skermanella rosea	Paraffin
403	246	ASV972	AGAGTTAGATCATGGCTCAGGACGAACGCTGGCGGTGTGCTTAACACATGCAAGTGGAGCGACGAACCAGGGCTTGCCCTGGGGCAGAGCCGCGAACGGGTGAGTAACACGTGGGTAACCTACCCCGATGACCGGGACAACCCGAGGAAACTCGGGCTAATACCGGATGTGCCCGACGTTCACGAGAACGTCGTGTGAAGGAAGCTTCGGCCTCCGCATTGGGAGGGGCCCGCGGCCCATTAGCTAGTTGGTGGGGTAATGGCCTACCAAGGCTGCGATGGGTAGCTGGTCTGAGAGGACGATCAGCCACACTGGGACTGAGACACGGCCCAGACTCCTACGGGAGGCAGCA	0	0	0	0	0	0	0	0	0	0	0	0	0	19	0	0	0	0	0	0	0	0	0	Unclassified						Solirubrobacter ginsenosidimutans strain BXN5-15 16S ribosomal RNA, partial sequence	Solirubrobacter ginsenosidimutans	Paraffin
404	247	ASV986	AGAGTTTGATTCTGGCTCAGGACTAACGCTGGCGGCGTGCCTAATGCATGCAAGTCGGGCGCGGCGGCCTTCGGGTCGTCGAGCGGCGGACGGGTGAGGAACACGTGGACGACCTGCCCCGGCGTGGGGGATACCGGGCGGAAATGCCCGTTAATCCCGCATACGCTCGGTCGCTTGGATGCGGTCGAGGAAAGGCGCGAGTCGCGCCGGGAGGGGTCCGCGGCCCATCAGCTGGACGGCGGGGTAACGGCCCACCGTGGCGATGACGGGTCGCTGGTCTGAGAGGATGGCCAGCCACACGGGGACTGGGACACGGCCCCGACTCCTACGGGAGGCAGCA	0	0	11	0	0	0	0	0	0	0	0	0	0	0	0	0	0	0	0	0	0	0	0	Unclassified						Sphaerobacter thermophilus strain DSM 20745 16S ribosomal RNA, partial sequence	Sphaerobacter thermophilus	Paraffin
405	248	ASV643	AGAGTTTGATTATGGCTCAGGATGAACGCTAGCGGCAGGCCTAATACATGCAAGTCGAACGGGATCCAGATCAAAGCTTGCTTTGGTTTGGTGAGAGTGGCGCACGGGTGCGTAACGCGTGAGCAACCTACCCTTGTCAGGGGGATAGCCCGGCGAAAGTCGGATTAATACCGCATGACATCATTGAGAGGCATCTTTCGATGATCAAAGATTTATCGGACAAGGATGGGCTCGCGTGACATTAGCTAGTTGGTAAGGTAACGGCTTACCAAGGCTGCGATGTCTAGGGGCTCTGAGAGGAGAATCCCCCACACTGGTACTGAGACACGGACCAGACTCCTACGGGAGGCAGCA	0	80	0	0	0	0	0	0	0	0	0	0	0	0	0	0	0	0	0	0	0	0	0	Unclassified						Sphingobacterium thermophilum strain CKTN2 16S ribosomal RNA, partial sequence	Sphingobacterium thermophilum	Paraffin
406	249	ASV213	AGGGTTTGATTCTGGCTCAGAATGAACGCTGGCGGCATGCCTAACACATGCAAGTCGAACGAGACCTTCGGGTCTAGTGGCGCACGGGTGCGTAACGCGTGGGAATCTGCCCCTTGGTTCGGAATAACAGCGAGAAATTGCTGCTAATACCGGATAATGACGTAAGTCCAAAGATTTATCGCCTAGGGATGAGCCCGCGTAGGATTAGCTAGTTGGTGTGGTAAAGGCGCACCAAGGCGACGATCCTTAGCTGGTCTGAGAGGATGATCAGCCACACTGGGACTGAGACACGGCCCAGACTCCTACGGGAGGCAGCA	0	0	0	0	0	0	0	0	0	0	0	0	0	0	0	145	0	0	0	0	0	0	0	Bacteria	Proteobacteria	Alphaproteobacteria	Sphingomonadales	Sphingomonadaceae	Sphingomonas	Sphingomonas aquatica	Sphingomonas aquatica	Paraffin
407	250	ASV916	AGGGTTAGATCATGGCTCAGAACGAACGCTGGCGGCATGCCTAACACATGCAAGTCGAACGAGACCTTCGGGTCTAGTGGCGCACGGGTGCGTAACGCGTGGGAATCTGCCCTTGGGTTCGGAATAACAGTTAGAAATGACTGCTAATACCGGATGATGACTTCGGTCCAAAGATTTATCGCCCAGGGATGAGCCCGCGTAGGATTAGCTTGTTGGTGAGGTAAAAGCTCACCAAGGCGACGATCCTTAGCTGGTCTGAGAGGATGATCAGCCACACTGGGACTGAGACACGGCCCAGACTCCTACGGGAGGCAGCA	0	0	0	0	0	0	0	0	0	0	0	0	0	35	0	0	0	0	0	0	0	0	0	Bacteria	Proteobacteria	Alphaproteobacteria	Sphingomonadales	Sphingomonadaceae		Sphingomonas daechungensis strain CH15-11 16S ribosomal RNA, partial sequence	Sphingomonas daechungensis	Paraffin
408	251	ASV563	AGGGTTTGATTATGGCTCAGAACGAACGCTGGCGGCATGCCTAACACATGCAAGTCGAACGAAGGCTTCGGCCTTAGTGGCGCACGGGTGCGTAACGCGTGGGAATCTGCCCTTTGCTTCGGAATAACTTCGGGAAACTGAAGCTAATACCGGATAATGTCGCAAGACCAAAGATTTATCGGCAAGGGATGAGCCCGCGTAGGATTAGGTAGTTGGTGGGGTAAAGGCCTACCAAGCCGACGATCCTTAGCTGGTCTGAGAGGATGATCAGCCACACTGGGACTGAGACACGGCCCAGACTCCTACGGGAGGCAGCA	0	0	0	0	89	0	0	0	0	0	0	0	0	0	0	0	0	0	0	0	0	0	0	Bacteria	Proteobacteria	Alphaproteobacteria				Sphingomonas formosensis strain CC-Nfb-2 16S ribosomal RNA, partial sequence	Sphingomonas formosensis	Paraffin
409	252	ASV376	AGAGTTTGATTATGGCTCAGAATGAACGCTAGCGATATGCTTAACACATGCAAGTTGAACGTTGTTTTCGAATCAGAATGAGAACAAAGTAGCGAACGGGTGCGTAACACGTGGGAATCTGCCAAACAGTTTGGGCCAAATCCCGAATGAATAAAAGCTAAAAAGCGCTGTTTGATGAGCCCACGTAGTATTAGGTAGTTGGTTAGGTAAAAGCTGACCAAGCCTACGATGCTTAGCTGGTCTTTTCGGATGATCAGCCACACTGGGACTGAGACACGGCCCAGACTCCTACGGGAGGCAGCA	0	0	0	0	0	112	0	0	0	0	0	0	0	0	0	0	0	0	0	0	0	0	0	Bacteria	Proteobacteria	Alphaproteobacteria	Rickettsiales	Mitochondria		Sphingopyxis sp. FBM22 16S ribosomal RNA gene, partial sequence	Sphingopyxis FBM22	Paraffin
410	449	ASV569	AGGGTTTGATTATGGCTCAGGATGAACGCTGGCGGCGTGCCTAATACATGCAAGTCGAGCGAACAGATAAGGAGCTTGCTCCTTTGACGTTAGCGGCGGACGGGTGAGTAACACGTGGGTAACCTACCTATAAGACTGGAATAACTCCGGGAAACCGGGGCTAATGCCGGATAACATTTAGAACCGCATGGTTCTAAAGTGAAAGATGGTTTTGCTATCACTTATAGATGGACCCGCGCCGTATTAGCTAGTTGGTAAGGTAATGGCTTACCAAGGCAACGATACGTAGCCGACCTGAGAGGGTGATCGGCCACACTGGAACTGAGACACGGTCCAGACTCCTACGGGAGGCAGCA	0	0	0	0	0	0	0	0	0	0	0	0	0	0	0	0	88	0	0	0	0	0	0	Bacteria	Firmicutes	Bacilli	Staphylococcales	Staphylococcaceae	Staphylococcus	Staphylococcus arlettae strain ATCC 43957 16S ribosomal RNA, partial sequence	Staphylococcus arlettae	Paraffin
411	450	ASV707	AGGGTTTGATTCTGGCTCAGGATGAACGCTGGCGGCGTGCCTAATACATGCAAGTCGAGCGAACAGATAAGGAGCTTGCTCCTTTGACGTTAGCGGCGGACGGGTGAGTAACACGTGGGTAACCTACCTATAAGACTGGAATAACTCCGGGAAACCGGGGCTAATGCCGGATAACATTTAGAACCGCATGGTTCTAAAGTGAAAGATGGTTTTGCTATCACTTATAGATGGACCCGCGCCGTATTAGCTAGTTGGTAAGGTAATGGCTTACCAAGGCAACGATACGTAGCCGACCTGAGAGGGTGATCGGCCACACTGGAACTGAGACACGGTCCAGACTCCTACGGGAGGCAGCA	0	0	0	0	0	0	0	0	0	0	24	0	0	0	0	0	0	0	0	0	0	50	0	Bacteria	Firmicutes	Bacilli	Staphylococcales	Staphylococcaceae	Staphylococcus	Staphylococcus arlettae strain ATCC 43957 16S ribosomal RNA, partial sequence	Staphylococcus arlettae	Paraffin
412	451	ASV73	AGGGTTTGATTATGGCTCAGGATGAACGCTGGCGGCGTGCCTAATACATGCAAGTCGAGCGAACAGACGAGGAGCTTGCTCCTCTGACGTTAGCGGCGGACGGGTGAGTAACACGTGGATAACCTACCTATAAGACTGGGATAACTTCGGGAAACCGGAGCTAATACCGGATAACATGTTGAACCGCATGGTTCAACAGTGAAAGACGGTCTTGCTGTCACTTATAGATGGATCCGCGCCGCATTAGCTAGTTGGTAAGGTAACGGCTTACCAAGGCAACGATGCGTAGCCGACCTGAGAGGGTGATCGGCCACACTGGAACTGAGACACGGTCCAGACTCCTACGGGAGGCAGCA	0	0	0	0	133	0	118	0	0	0	0	0	0	0	0	0	0	0	0	0	0	0	0	Bacteria	Firmicutes	Bacilli	Staphylococcales	Staphylococcaceae	Staphylococcus	Staphylococcus capitis subsp. capitis strain DSM 20326 chromosome, complete genome	Staphylococcus capitis	Paraffin
413	452	ASV77	AGGGTTTGATTATGGCTCAGGATGAACGCTGGCGGCGTGCCTAATACATGCAAGTCGAGCGAACAGACGAGGAGCTTGCTCCTTTGACGTTAGCGGCGGACGGGTGAGTAACACGTGGATAACCTACCTATAAGACTGGGATAACTTCGGGAAACCGGAGCTAATACCGGATAACATGTTGAACCGCATGGTTCAACAGTGAAAGACGGTCTTGCTGTCACTTATAGATGGATCCGCGCCGCATTAGCTAGTTGGTAAGGTAACGGCTTACCAAGGCAACGATGCGTAGCCGACCTGAGAGGGTGATCGGCCACACTGGAACTGAGACACGGTCCAGACTCCTACGGGAGGCAGCA	126	0	0	0	0	0	0	0	0	0	0	0	117	0	0	0	0	0	0	0	0	0	0	Bacteria	Firmicutes	Bacilli	Staphylococcales	Staphylococcaceae	Staphylococcus	Staphylococcus capitis subsp. capitis strain DSM 20326 chromosome, complete genome	Staphylococcus capitis	Paraffin
414	454	ASV769	AGAGTTTGATCATGGCTCAGGATGAACGCTGGCGGCGTGCCTAATACATGCAAGTCGAGCGAACAGACGAGGAGCTTGCTCCTCTGACGTTAGCGGCGGACGGGTGAGTAACACGTGGATAACCTACCTATAAGACTGGGATAACTTCGGGAAACCGGAGCTAATACCGGATAACATGTTGAACCGCATGGTTCAACAGTGAAAGACGGTCTTGCTGTCACTTATAGATGGATCCGCGCCGCATTAGCTAGTTGGTAAGGTAACGGCTTACCAAGGCAACGATGCGTAGCCGACCTGAGAGGGTGATCGGCCACACTGGAACTGAGACACGGTCCAGACTCCTACGGGAGGCAGCA	0	0	0	0	0	0	0	0	0	0	0	0	0	0	0	0	0	0	0	0	64	0	0	Bacteria	Firmicutes	Bacilli	Staphylococcales	Staphylococcaceae	Staphylococcus	Staphylococcus capitis subsp. capitis strain DSM 20326 chromosome, complete genome	Staphylococcus capitis	Paraffin
415	455	ASV800	AGGGTTTGATTATGGCTCAGGATGAACGCTGGCGGCGTGCCTAATACATGCAAGTCGAGCGAACAGACGAGGAGCTTGCTCCTTTGACGTTAGCGGTGGACGGGTGAGTAACACGTGGATAACCTACCTATAAGACTGGGATAACTTCGGGAAACCGGAGCTAATACCGGATAACATGTTGAACCGCATGGTTCAACAGTGAAAGACGGTCTTGCTGTCACTTATAGATGGATCCGCGCCGCATTAGCTAGTTGGTAAGGTAACGGCTTACCAAGGCAACGATGCGTAGCCGACCTGAGAGGGTGATCGGCCACACTGGAACTGAGACACGGTCCAGACTCCTACGGGAGGCAGCA	0	0	0	0	0	0	0	0	0	0	0	0	0	58	0	0	0	0	0	0	0	0	0	Bacteria	Firmicutes	Bacilli	Staphylococcales	Staphylococcaceae	Staphylococcus	Staphylococcus capitis subsp. capitis strain DSM 20326 chromosome, complete genome	Staphylococcus capitis	Paraffin
416	456	ASV978	AGGGTTTGATTATGGCTCAGGATGAACGCTGGCGGCGTGCCTAATACATGCAAGTCGAGCGAACAGACGAGGAGCTTGCTCCTCTGACGTTAGCGGCGGACGGGTGAGTAACACGTGGATAACCTACCTATAAGACTGGGATAACTTCGGGAAACCGGAGCTAATACCGGATAACATGTTGAACCGCATGGTTCAACAGTGAAAGACGGTCTTGCTGTCGCTTATAGATGGATCCGCGCCGCATTAGCTAGTTGGTAAGGTAACGGCTTACCAAGGCAACGATGCGTAGCCGACCTGAGAGGGTGATCGGCCACACTGGAACTGAGACACGGTCCAGACTCCTACGGGAGGCAGCA	0	0	0	0	0	0	0	0	0	17	0	0	0	0	0	0	0	0	0	0	0	0	0	Bacteria	Firmicutes	Bacilli	Staphylococcales	Staphylococcaceae	Staphylococcus	Staphylococcus capitis subsp. capitis strain DSM 20326 chromosome, complete genome	Staphylococcus capitis	Paraffin
417	453	ASV200	AGGGTTTGATTATGGCTCAGGATGAACGCTGGCGGCGTGCCTAATACATGCAAGTCGAGCGAACAGACGAGGAGCTTGCTCCTCTGATGTTAGCGGCGGACGGGTGAGTAACACGTGGATAACCTACCTATAAGACTGGGATAACTTCGGGAAACCGGAGCTAATACCGGATAACATGTTGAACCGCATGGTTCAACAGTGAAAGACGGTCTTGCTGTCACTTATAGATGGATCCGCGCCGCATTAGCTAGTTGGTAAGGTAACGGCTTACCAAGGCAACGATGCGTAGCCGACCTGAGAGGGTGATCGGCCACACTGGAACTGAGACACGGTCCAGACTCCTACGGGAGGCAGCA	0	0	0	0	0	0	0	0	0	0	0	0	0	0	0	148	0	0	0	0	0	0	0	Bacteria	Firmicutes	Bacilli	Staphylococcales	Staphylococcaceae	Staphylococcus	Staphylococcus capitis subsp. capitis strain DSM 20326/Staphylococcus caprae	Staphylococcus capitis	Paraffin
418	457	ASV668	AGGGTTAGATTATGGCTCAGGATGAACGCTGGCGGCGTGCCTAATACATGCAAGTCGAGCGAACAGACGAGGAGCTTGCTCCTTTGACGTTAGCGGCGGACGGGTGAGTAACACGTGGATAACCTACCTATAAGACTGGGATAACTTCGGGAAACCGGAGCTAATACCGGATAACATGTTGAACCGCATGGTTCAACAGTGAAAGACGGTCTTGCTGTCACTTATAGATGGATCCGCGCCGCATTAGCTAGTTGGTAAGGTAACGGCTTACCAAGGCAACGATGCGTAGCCGACCTGAGAGGGTGATCGGCCACACTGGAACTGAGACACGGTCCAGACTCCTACGGGAGGCAGCA	0	0	0	0	0	0	0	0	0	0	0	0	78	0	0	0	0	0	0	0	0	0	0	Bacteria	Firmicutes	Bacilli	Staphylococcales	Staphylococcaceae	Staphylococcus	Staphylococcus capitis/caprae/saccharolyticus	Staphylococcus capitis/caprae/saccharolyticus	Paraffin
419	458	ASV307	AGGGTTTGATTCTGGCTCAGGATGAACGCTGGCGGCGTGCCTAATACATGCAAGTCGAGCGAACAGATAAGGAGCTTGCTCCTTTGACGTTAGCGGCGGACGGGTGAGTAACACGTGGGTAACCTACCTATAAGACTGGAATAACTCCGGGAAACCGGGGCTAATGCCGGATAACATTTAGAACCGCATGGTTCTAAAGTGAAAGATGGTTTTGCTATCACTTATAGATGGACCCGCGCCGTATTAGCTAGTTGGTAAGGTAACGGCTTACCAAGGCAACGATACGTAGCCGACCTGAGAGGGTGATCGGCCACACTGGAACTGAGACACGGTCCAGACTCCTACGGGAGGCAGCA	0	0	0	0	64	0	0	0	0	0	0	0	0	0	0	0	0	0	0	0	0	61	0	Bacteria	Firmicutes	Bacilli	Staphylococcales	Staphylococcaceae	Staphylococcus	Staphylococcus cohnii/ureilyticus/arlettae	Staphylococcus cohnii/ureilyticus/arlettae	Paraffin
420	460	ASV211	AGGGTTTGATTATGGCTCAGGATGAACGCTGGCGGCGTGCCTAATACATGCAAGTCGAGCGAACAGACGAGGAGCTTGCTCCTCTGACGTTAGCGGCGGACGGGTGAGTAACACGTGGATAACCTACCTATAAGACTGGGATAACTTCGGGAAACCGGAGCTAATACCGGATAATATATTGAACCGCATGGTTCAATAGTGAAAGACGGTTTTGCTGTCACTTATAGATGGATCCGCGCCGCATTAGCTAGTTGGTAAGGTAACGGCTTACCAAGGCGACGATGCGTAGCCGACCTGAGAGGGTGATCGGCCACACTGGAACTGAGACACGGTCCAGACTCCTACGGGAGGCAGCA	0	0	0	0	0	0	0	0	0	0	0	105	0	0	0	0	40	0	0	0	0	0	0	Bacteria	Firmicutes	Bacilli	Staphylococcales	Staphylococcaceae	Staphylococcus	Staphylococcus epidermidis	Staphylococcus epidermidis	Paraffin
421	459	ASV186	AGGGTTTGATTCTGGCTCAGGATGAACGCTGGCGGCGTGCCTAATACATGCAAGTCGAGCGAACAGATGAGGAGCTTGCTCCTCTGACGTTAGCGGCGGACGGGTGAGTAACACGTGGATAACCTACCTATAAGACTGGGATAACTTCGGGAAACCGGAGCTAATACCGGATAATATATTGAACCGCATGGTTCAATAGTGAAAGACGGTTTTGCTGTCACTTATAGATGGATCCGCGCCGCATTAGCTAGTTGGTAAGGTAACGGCTTACCAAGGCAACGATGCGTAGCCGACCTGAGAGGGTGATCGGCCACACTGGAACTGAGACACGGTCCAGACTCCTACGGGAGGCAGCA	0	0	0	0	0	0	0	0	0	0	0	0	0	0	0	0	151	0	0	0	0	0	0	Bacteria	Firmicutes	Bacilli	Staphylococcales	Staphylococcaceae	Staphylococcus	Staphylococcus epidermidis NBRC 100911 DNA, complete genome	Staphylococcus epidermidis	Paraffin
422	461	ASV282	AGGGTTTGATTATGGCTCAGGATGAACGCTGGCGGCGTGCCTAATACATGCAAGTCGAGCGAACAGATGAGGAGCTTGCTCCTCTGACGTTAGCGGCGGACGGGTGAGTAACACGTGGATAACCTACCTATAAGACTGGGATAACTTCGGGAAACCGGAGCTAATACCGGATAATATATTGAACCGCATGGTTCAATAGTGAAAGACGGTTTTGCTGTCACTTATAGATGGATCCGCGCCGCATTAGCTAGTTGGTAAGGTAACGGCTTACCAAGGCAACGATGCGTAGCCGACCTGAGAGGGTGATCGGCCACACTGGAACTGAGACACGGTCCAGACTCCTACGGGAGGCAGCA	0	0	0	0	0	0	0	0	0	0	0	0	0	0	0	0	130	0	0	0	0	0	0	Bacteria	Firmicutes	Bacilli	Staphylococcales	Staphylococcaceae	Staphylococcus	Staphylococcus epidermidis NBRC 100911 DNA, complete genome	Staphylococcus epidermidis	Paraffin
423	462	ASV320	AGGGTTAGATCCTGGCTCAGGATGAACGCTGGCGGCGTGCCTAATACATGCAAGTCGAGCGAACAGATGAGGAGCTTGCTCCTCTGACGTTAGCGGCGGACGGGTGAGTAACACGTGGATAACCTACCTATAAGACTGGGATAACTTCGGGAAACCGGAGCTAATACCGGATAATATATTGAACCGCATGGTTCAATAGTGAAAGACGGTTTTGCTGTCACTTATAGATGGATCCGCGCCGCATTAGCTAGTTGGTAAGGTAACGGCTTACCAAGGCAACGATGCGTAGCCGACCTGAGAGGGTGATCGGCCACACTGGAACTGAGACACGGTCCAGACTCCTACGGGAGGCAGCA	0	0	0	0	0	0	0	0	0	0	0	0	0	123	0	0	0	0	0	0	0	0	0	Bacteria	Firmicutes	Bacilli	Staphylococcales	Staphylococcaceae	Staphylococcus	Staphylococcus epidermidis NBRC 100911 DNA, complete genome	Staphylococcus epidermidis	Paraffin
424	463	ASV332	AGGGTTTGATTCTGGCTCAGGATGAACGCTGGCGGCGTGCCTAATACATGCAAGTCGAGCGAACAGACGAGGAACTTGCTCCTCTGACGTTAGCGGCGGACGGGTGAGTAACACGTGGATAACCTACCTATAAGACTGGGATAACTTCGGGAAACCGGAGCTAATACCGGATAATATATTGAACCGCATGGTTCAATAGTGAAAGACGGTTTTGCTGTCACTTATAGATGGATCCGCGCCGCATTAGCTAGTTGGTAAGGTAACGGCTTACCAAGGCAACGATGCGTAGCCGACCTGAGAGGGTGATCGGCCACACTGGAACTGAGACACGGTCCAGACTCCTACGGGAGGCAGCA	0	0	0	0	0	0	0	0	0	0	0	0	121	0	0	0	0	0	0	0	0	0	0	Bacteria	Firmicutes	Bacilli	Staphylococcales	Staphylococcaceae	Staphylococcus	Staphylococcus epidermidis NBRC 100911 DNA, complete genome	Staphylococcus epidermidis	Paraffin
425	464	ASV492	AGGGTTTGATTCTGGCTCAGGATGAACGCTGGCGGCGTGCCTAATACATGCAAGTCGAGCGAACAGACGAGGAGCTTGCTCCTCTGACGTTAGCGGCGGACGGGTGAGTAACACGTGGATAACCTACCTATAAGACTGGGATAACTTCGGGAAACCGGAGCTAATACCGGATAATATATTGAATCGCATGGTTCAATAGTGAAAGACGGTTTTGCTGTCACTTATAGATGGATCCGCGCCGCATTAGCTAGTTGGTAAGGTAACGGCTTACCAAGGCAACGATGCGTAGCCGACCTGAGAGGGTGATCGGCCACACTGGAACTGAGACACGGTCCAGACTCCTACGGGAGGCAGCA	0	0	0	0	96	0	0	0	0	0	0	0	0	0	0	0	0	0	0	0	0	0	0	Bacteria	Firmicutes	Bacilli	Staphylococcales	Staphylococcaceae	Staphylococcus	Staphylococcus epidermidis NBRC 100911 DNA, complete genome	Staphylococcus epidermidis	Paraffin
426	465	ASV648	AGGGTTTGATTATGGCTCAGGATGAACGCTGGCGGCGTGCCTAATACATGCAAGTCGAGCGAACAGACGAGGAGCTTGCTCCTCTGACGTTAGCGGCGGACGGGTGAGTAACACGTGGATAACCTACCTATAAGACTGGGATAACTTCGGGAAACCGGAGCTAATACCGGATAATATATTGAATCGCATGGTTCAATAGTGAAAGACGGTTTTGCTGTCACTTATAGATGGATCCGCGCCGCATTAGCTAGTTGGTAAGGTAACGGCTTACCAAGGCAACGATGCGTAGCCGACCTGAGAGGGTGATCGGCCACACTGGAACTGAGACACGGTCCAGACTCCTACGGGAGGCAGCA	0	0	0	0	80	0	0	0	0	0	0	0	0	0	0	0	0	0	0	0	0	0	0	Bacteria	Firmicutes	Bacilli	Staphylococcales	Staphylococcaceae	Staphylococcus	Staphylococcus epidermidis NBRC 100911 DNA, complete genome	Staphylococcus epidermidis	Paraffin
427	466	ASV654	AGAGTTTGATTATGGCTCAGGATGAACGCTGGCGGCGTGCCTAATACATGCAAGTCGAGCGAATGGACGAGGAGCTTGCTCCTCTGACGTTAGCGGCGGACGGGTGAGTAACACGTGGATAACCTACCTATAAGACTGGGATAACTTCGGGAAACCGGAGCTAATACCGGATAATATATTGAACCGCATGGTTCAATAGTGAAAGACGGTTTTGCTGTCACTTATAGATGGATCCGCGCCGCATTAGCTAGTTGGTAAGGTAACGGCTTACCAAGGCAACGATGCGTAGCCGACCTGAGAGGGTGATCGGCCACACTGGAACTGAGACACGGTCCAGACTCCTACGGGAGGCAGCA	79	0	0	0	0	0	0	0	0	0	0	0	0	0	0	0	0	0	0	0	0	0	0	Bacteria	Firmicutes	Bacilli	Staphylococcales	Staphylococcaceae	Staphylococcus	Staphylococcus epidermidis NBRC 100911 DNA, complete genome	Staphylococcus epidermidis	Paraffin
428	467	ASV759	AGGGTTCGATTATGGCTCAGGATGAACGCTGGCGGCGTGCCTAATACATGCAAGTCGAGCGAACAGACGAGGAGCTTGCTCCTCTGACGTTAGCGGCGGACGGGTGAGTAACACGTGGATAACCTACCTATAAGACTGGGATAACTTCGGGAAACCGGAGCTAATACCGGATAATATATTGAATCGCATGGTTCAATAGTGAAAGACGGTTTTGCTGTCACTTATAGATGGATCCGCGCCGCATTAGCTAGTTGGTAAGGTAACGGCTTACCAAGGCAACGATGCGTAGCCGACCTGAGAGGGTGATCGGCCACACTGGAACTGAGACACGGTCCAGACTCCTACGGGAGGCAGCA	0	0	0	0	66	0	0	0	0	0	0	0	0	0	0	0	0	0	0	0	0	0	0	Bacteria	Firmicutes	Bacilli	Staphylococcales	Staphylococcaceae	Staphylococcus	Staphylococcus epidermidis NBRC 100911 DNA, complete genome	Staphylococcus epidermidis	Paraffin
429	468	ASV771	AGGGTTCGATTCTGGCTCAGGATGAACGCTGGCGGCGTGCCTAATACATGCAAGTCGAGCGAATGGACGAGGAGCTTGCTCCTCTGACGTTAGCGGCGGACGGGTGAGTAACACGTGGATAACCTACCTATAAGACTGGGATAACTTCGGGAAACCGGAGCTAATACCGGATAATATATTGAACCGCATGGTTCAATAGTGAAAGACGGTTTTGCTGTCACTTATAGATGGATCCGCGCCGCATTAGCTAGTTGGTAAGGTAACGGCTTACCAAGGCAACGATGCGTAGCCGACCTGAGAGGGTGATCGGCCACACTGGAACTGAGACACGGTCCAGACTCCTACGGGAGGCAGCA	63	0	0	0	0	0	0	0	0	0	0	0	0	0	0	0	0	0	0	0	0	0	0	Bacteria	Firmicutes	Bacilli	Staphylococcales	Staphylococcaceae	Staphylococcus	Staphylococcus epidermidis NBRC 100911 DNA, complete genome	Staphylococcus epidermidis	Paraffin
430	469	ASV946	AGGGTTAGATTCTGGCTCAGGATGAACGCTGGCGGCGTGCCTAATACATGCAAGTCGAGCGAACGGATAAGGAGCTTGCTCCTTTGAAGTTAGCGGCGGACGGGTGAGTAACACGTGGGTAACCTACCTATAAGACTGGAATAACTTCGGGAAACCGGAGCTAATGCCGGATAACATTTGGAACCGCATGGTTCTAAAGTAAAAGATGGTTTTGCTATCACTTATAGATGGACCCGCGCCGTATTAGCTAGTTGGTAAGGTAACGGCTTACCAAGGCAACTATACGTAGCCGACCTGAGAGGGTGATCGGCCACACTGGAACTGAGACACGGTCCAGACTCCTACGGGAGGCAGCA	0	0	0	0	0	0	0	0	0	0	0	0	0	29	0	0	0	0	0	0	0	0	0	Bacteria	Firmicutes	Bacilli	Staphylococcales	Staphylococcaceae	Staphylococcus	Staphylococcus equorum strain DSM 20674 chromosome, complete genome	Staphylococcus equorum	Paraffin
347	3	ASV123	AGGGTTTGATTCTGGCTCAGGATGAACGCTGGCGGCGTGCCTAATACATGCAAGTCGAGCGAACAGACGAGGAGCTTGCTCCTTCGACGTTAGCGGCGGACGGGTGAGTAACACGTAGGTAACCTACCTATAAGACTGGGATAACTTCGGGAAACCGGAGCTAATACCGGATAATATTTCGAACCGCATGGTTCGATAGTGAAAGATGGCTTTGCTATCACTTATAGATGGACCTGCGCCGTATTAGCTAGTTGGTAAGGTAACGGCTTACCAAGGCAACGATACGTAGCCGACCTGAGAGGGTGATCGGCCACACTGGAACTGAGACACGGTCCAGACTCCTACGGGAGGCAGCA	88	0	0	0	0	0	0	0	0	0	0	95	0	0	0	0	0	0	0	0	0	0	0	Bacteria	Firmicutes	Bacilli	Staphylococcales	Staphylococcaceae	Staphylococcus	Staphylococcus hominis strain DM 122 16S ribosomal RNA, partial sequence	Staphylococcus hominis	Paraffin
348	11	ASV101	AGGGTTTGATTATGGCTCAGGATGAACGCTGGCGGCGTGCCTAATACATGCAAGTCGAGCGAACAGACGAGGAGCTTGCTCCTTTGACGTTAGCGGCGGACGGGTGAGTAACACGTGGGTAACCTACCTATAAGACTGGGATAACTTCGGGAAACCGGAGCTAATACCGGATAATATTTCGAACCGCATGGTTCGATAGTGAAAGATGGCTTTGCTATCACTTATAGATGGACCTGCGCCGTATTAGCTAGTTGGTAAGGTAACGGCTTACCAAGGCAACGATACGTAGCCGACCTGAGAGGGTGATCGGCCACACTGGAACTGAGACACGGTCCAGACTCCTACGGGAGGCAGCA	0	97	0	0	0	0	0	0	0	0	0	0	0	0	0	0	116	0	0	0	0	0	0	Bacteria	Firmicutes	Bacilli	Staphylococcales	Staphylococcaceae	Staphylococcus	Staphylococcus hominis strain DM 122 16S ribosomal RNA, partial sequence	Staphylococcus hominis	Paraffin
349	13	ASV738	AGGGTTTGATTATGGCTCAGGATGAACGCTGGCGGCGTGCCTAATACATGCAAGTCGAGCGAACAGACGGGGAGCTTGCTCCTTTGATGTTAGCGGCGGACGGGTGAGTAACACGTGGGTAACCTACCTATAAGACTGGGATAACTTCGGGAAACCGGAGCTAATACCGGATAATATTTCGAACCGCATGGTTCGATAGTGAAAGATGGCTCTGCTATTACTTATAGATGGACCTGCGCCGTATTAGCTAGTTGGTAAGGTAACGGCTTACCAAGGCAACGATACGTAGCCGACCTGAGAGGGTGATCGGCCACACTGGAACTGAGACACGGTCCAGACTCCTACGGGAGGCAGCA	0	69	0	0	0	0	0	0	0	0	0	0	0	0	0	0	0	0	0	0	0	0	0	Bacteria	Firmicutes	Bacilli	Staphylococcales	Staphylococcaceae	Staphylococcus	Staphylococcus hominis strain DM 122 16S ribosomal RNA, partial sequence	Staphylococcus hominis	Paraffin
350	15	ASV813	AGGGTTAGATCATGGCTCAGGATGAACGCTGGCGGCGTGCCTAATACATGCAAGTCGAGCGAACAGACGAGGAGCTTGCTCCTTTGACGTTAGCGGCGGACGGGTGAGTAACACGTGGGTAACCTACCTATAAGACTGGGATAACTTCGGGAAACCGGAGCTAATACCGGATAATATTTCGAACCGCATGGTTCGATAGTGAAAGATGGCTTTGCTATCACTTATAGATGGACCTGCGCCGTATTAGCTAGTTGGTAAGGTAACGGCTTACCAAGGCAACGATACGTAGCCGACCTGAGAGGGTGATCGGCCACACTGGAACTGAGACACGGTCCAGACTCCTACGGGAGGCAGCA	0	55	0	0	0	0	0	0	0	0	0	0	0	0	0	0	0	0	0	0	0	0	0	Bacteria	Firmicutes	Bacilli	Staphylococcales	Staphylococcaceae	Staphylococcus	Staphylococcus hominis strain DM 122 16S ribosomal RNA, partial sequence	Staphylococcus hominis	Paraffin
351	27	ASV952	AGAGTTCGATTCTGGCTCAGGATGAACGCTGGCGGCGTGCCTAATACATGCAAGTCGAGCGAACAGACGAGGAGCTTGCTCCTTTGACGTTAGCGGCGGACGGGTGAGTAACACGTGGGTAACCTACCTATAAGACTGGGATAACTTCGGGAAACCGGAGCTAATACCGGATAATATTTCGAACCGCATGGTTCGATAGTGAAAGATGGCTCTGCTATCACTTATAGATGGACCTGCGCCGTATTAGCTAGTTGGTAAGGTAACGGCTTACCAAGGCAACGATACGTAGCCGACCTGAGAGGGTGATCGGCCACACTGGAACTGAGACACGGTCCAGACTCCTACGGGAGGCAGCA	0	0	28	0	0	0	0	0	0	0	0	0	0	0	0	0	0	0	0	0	0	0	0	Bacteria	Firmicutes	Bacilli	Staphylococcales	Staphylococcaceae	Staphylococcus	Staphylococcus hominis strain DM 122 16S ribosomal RNA, partial sequence	Staphylococcus hominis	Paraffin
352	79	ASV290	AGGGTTTGATTCTGGCTCAGGATGAACGCTGGCGGCGTGCCTAATACATGCAAGTCGAGCGAACAGATGAGGAGCTTGCTCCTTTGACGTTAGCGGCGGACGGGTGAGTAACACGTAGGTAACCTACCTATAAGACTGGGATAACTTCGGGAAACCGGAGCTAATACCGGATAATATTTCGAACCGCATGGTTCGATAGTGAAAGATGGCTTTGCTATCACTTATAGATGGACCTGCGCCGTATTAGCTAGTTGGTAAGGTAACGGCTTACCAAGGCAACGATACGTAGCCGACCTGAGAGGGTGATCGGCCACACTGGAACTGAGACACGGTCCAGACTCCTACGGGAGGCAGCA	0	0	0	0	129	0	0	0	0	0	0	0	0	0	0	0	0	0	0	0	0	0	0	Bacteria	Firmicutes	Bacilli	Staphylococcales	Staphylococcaceae	Staphylococcus	Staphylococcus hominis strain DM 122 16S ribosomal RNA, partial sequence	Staphylococcus hominis	Paraffin
353	82	ASV29	AGGGTTTGATTATGGCTCAGGATGAACGCTGGCGGCGTGCCTAATACATGCAAGTCGAGCGAACAGACGAGGAGCTTGCTCCTTTGACGTTAGCGGCGGACGGGTGAGTAACACGTGGGTAACCTACCTATAAGACTGGGATAACTTCGGGAAACCGGAGCTAATACCGGATAATATTTCGAACCGCATGGTTCGATAGTGAAAGATGGCTCTGCTATCACTTATAGATGGACCTGCGCCGTATTAGCTAGTTGGTAAGGTAACGGCTTACCAAGGCAACGATACGTAGCCGACCTGAGAGGGTGATCGGCCACACTGGAACTGAGACACGGTCCAGACTCCTACGGGAGGCAGCA	0	0	0	0	120	0	0	0	0	0	0	0	53	0	0	0	158	0	0	0	112	0	0	Bacteria	Firmicutes	Bacilli	Staphylococcales	Staphylococcaceae	Staphylococcus	Staphylococcus hominis strain DM 122 16S ribosomal RNA, partial sequence	Staphylococcus hominis	Paraffin
354	113	ASV850	AGAGTTTGATTCTGGCTCAGGATGAACGCTGGCGGCGTGCCTAATACATGCAAGTCGAGCGAACAGACGGGGAGCTTGCTCCTTTGATGTTAGCGGCGGACGGGTGAGTAACACGTGGGTAACCTACCTATAAGACTGGGATAACTTCGGGAAACCGGAGCTAATACCGGATAATATTTCGAACCGCATGGTTCGATAGTGAAAGATGGCTCTGCTATTACTTATAGATGGACCTGCGCCGTATTAGCTAGTTGGTAAGGTAACGGCTTACCAAGGCAACGATACGTAGCCGACCTGAGAGGGTGATCGGCCACACTGGAACTGAGACACGGTCCAGACTCCTACGGGAGGCAGCA	0	0	0	0	49	0	0	0	0	0	0	0	0	0	0	0	0	0	0	0	0	0	0	Bacteria	Firmicutes	Bacilli	Staphylococcales	Staphylococcaceae	Staphylococcus	Staphylococcus hominis strain DM 122 16S ribosomal RNA, partial sequence	Staphylococcus hominis	Paraffin
355	136	ASV216	AGGGTTTGATTATGGCTCAGGATGAACGCTGGCGGCGTGCCTAATACATGCAAGTCGAGCGAACAGACGAGGAGCTTGCTCCTTTGACGTTAGCGGCGGACGGGTGAGTAACACGTGGGTAACCTACCTATAAGACTGGGATAACTTCGGGAAACCGGAGCTAATACCGGATAATATTTCGAACTGCATGGTTCGATAGTGAAAGATGGCTCTGCTATCACTTATAGATGGACCTGCGCCGTATTAGCTAGTTGGTAAGGTAACGGCTTACCAAGGCAACGATACGTAGCCGACCTGAGAGGGTGATCGGCCACACTGGAACTGAGACACGGTCCAGACTCCTACGGGAGGCAGCA	0	0	0	0	0	144	0	0	0	0	0	0	0	0	0	0	0	0	0	0	0	0	0	Bacteria	Firmicutes	Bacilli	Staphylococcales	Staphylococcaceae	Staphylococcus	Staphylococcus hominis strain DM 122 16S ribosomal RNA, partial sequence	Staphylococcus hominis	Paraffin
356	139	ASV248	AGGGTTTGATTATGGCTCAGGATGAACGCTGGCGGCGTGCCTAATACATGCAAGTCGAGCGAACAGACAAGGAGCTTGCTCCTTTGACGTTAGCGGCGGACGGGTGAGTAACACGTAGGTAACCTACCTATAAGACTGGGATAACTTCGGGAAACCGGAGCTAATACCGGATAATATTTCGAACCGCATGGTTCGATAGTAAAAGATGGCTTTGCTATCACTTATAGATGGACCTGCGCCGTATTAGCTAGTTGGTAAGGTAACGGCTTACCAAGGCAACGATACGTAGCCGACCTGAGAGGGTGATCGGCCACACTGGAACTGAGACACGGTCCAGACTCCTACGGGAGGCAGCA	0	0	0	0	0	137	0	0	0	0	0	0	0	0	0	0	0	0	0	0	0	0	0	Bacteria	Firmicutes	Bacilli	Staphylococcales	Staphylococcaceae	Staphylococcus	Staphylococcus hominis strain DM 122 16S ribosomal RNA, partial sequence	Staphylococcus hominis	Paraffin
357	148	ASV405	AGGGTTAGATTCTGGCTCAGGATGAACGCTGGCGGCGTGCCTAATACATGCAAGTCGAGCGAACAGACGAGGAGCTTGCTCCTTCGACGTTAGCGGCGGACGGGTGAGTAACACGTAGGTAACCTACCTATAAGACTGGGATAACTTCGGGAAACCGGAGCTAATACCGGATAATATTTCGAACCGCATGGTTCGATAGTGAAAGATGGCTTTGCTATCACTTATAGATGGACCTGCGCCGTATTAGCTAGTTGGTAAGGTAACGGCTTACCAAGGCAACGATACGTAGCCGACCTGAGAGGGTGATCGGCCACACTGGAACTGAGACACGGTCCAGACTCCTACGGGAGGCAGCA	0	0	0	0	0	107	0	0	0	0	0	0	0	0	0	0	0	0	0	0	0	0	0	Bacteria	Firmicutes	Bacilli	Staphylococcales	Staphylococcaceae	Staphylococcus	Staphylococcus hominis strain DM 122 16S ribosomal RNA, partial sequence	Staphylococcus hominis	Paraffin
358	175	ASV784	AGAGTTCGATTATGGCTCAGGATGAACGCTGGCGGCGTGCCTAATACATGCAAGTCGAGCGAACAGACGAGGAGCTTGCTCCTTTGATGTTAGCGGCGGACGGGTGAGTAACACGTAGGTAACCTACCTATAAGACTGGGATAACTTCGGGAAACCGGAGCTAATACCGGATAATATTTCGAACCGCATGGTTCGATAGTGAAAGATGGCTTTGCTATCACTTATAGATGGACCTGCGCCGTATTAGCTAGTTGGTAAGGTAACGGCTTACCAAGGCAACGATACGTAGCCGACCTGAGAGGGTGATCGGCCACACTGGAACTGAGACACGGTCCAGACTCCTACGGGAGGCAGCA	0	0	0	0	0	61	0	0	0	0	0	0	0	0	0	0	0	0	0	0	0	0	0	Bacteria	Firmicutes	Bacilli	Staphylococcales	Staphylococcaceae	Staphylococcus	Staphylococcus hominis strain DM 122 16S ribosomal RNA, partial sequence	Staphylococcus hominis	Paraffin
359	204	ASV257	AGGGTTTGATTATGGCTCAGGATGAACGCTGGCGGCGTGCCTAATACATGCAAGTCGAGCGAACAGACGGGGAGCTTGCTCCTTTGATGTTAGCGGCGGACGGGTGAGTAACACGTGGGTAACCTACCTATAAGACTGGGATAACTTCGGGAAACCGGAGCTAATACCGGATAATATTTCGAACCGCATGGTTCGATAGTGAAAGATGGCTCTGCTATTACTTATAGATGGACCTGCGCCGTATTAGCTAGTTGGTAAGGTAACGGCTTACCAAGGCAACGATACGTATCCGACCTGAGAGGGTGATCGGCCACACTGGAACTGAGACACGGTCCAGACTCCTACGGGAGGCAGCA	0	0	0	0	0	0	135	0	0	0	0	0	0	0	0	0	0	0	0	0	0	0	0	Bacteria	Firmicutes	Bacilli	Staphylococcales	Staphylococcaceae	Staphylococcus	Staphylococcus hominis strain DM 122 16S ribosomal RNA, partial sequence	Staphylococcus hominis	Paraffin
360	233	ASV722	AGGGTTTGATCCTGGCTCAGGATGAACGCTGGCGGCGTGCCTAATACATGCAAGTCGAGCGAACAGACGAGGAGCTTGCTCCTTCGACGTTAGCGGCGGACGGGTGAGTAACACGTAGGTAACCTACCTATAAGACTGGGATAACTTCGGGAAACCGGAGCTAATACCGGATAATATTTCGAACCGCATGGTTCGATAGTGAAAGATGGCTTTGCTATCACTTATAGATGGACCTGCGCCGTATTAGCTAGTTGGTAAGGTAACGGCTTACCAAGGCAACGATACGTAGCCGACCTGAGAGGGTGATCGGCCACACTGGAACTGAGACACGGTCCAGACTCCTACGGGAGGCAGCA	0	0	0	0	0	0	0	0	71	0	0	0	0	0	0	0	0	0	0	0	0	0	0	Bacteria	Firmicutes	Bacilli	Staphylococcales	Staphylococcaceae	Staphylococcus	Staphylococcus hominis strain DM 122 16S ribosomal RNA, partial sequence	Staphylococcus hominis	Paraffin
361	334	ASV41	AGGGTTTGATTCTGGCTCAGGATGAACGCTGGCGGCGTGCCTAATACATGCAAGTCGAGCGAACAGACGAGGAGCTTGCTCCTTTGACGTTAGCGGCGGACGGGTGAGTAACACGTGGGTAACCTACCTATAAGACTGGGATAACTTCGGGAAACCGGAGCTAATACCGGATAATATTTCGAACCGCATGGTTCGATAGTGAAAGATGGCTCTGCTATCACTTATAGATGGACCTGCGCCGTATTAGCTAGTTGGTAAGGTAACGGCTTACCAAGGCAACGATACGTAGCCGACCTGAGAGGGTGATCGGCCACACTGGAACTGAGACACGGTCCAGACTCCTACGGGAGGCAGCA	0	0	0	0	0	0	0	0	0	0	0	0	130	0	147	0	0	0	0	0	88	0	0	Bacteria	Firmicutes	Bacilli	Staphylococcales	Staphylococcaceae	Staphylococcus	Staphylococcus hominis strain DM 122 16S ribosomal RNA, partial sequence	Staphylococcus hominis	Paraffin
362	366	ASV327	AGGGTTCGATTATGGCTCAGGATGAACGCTGGCGGCGTGCCTAATACATGCAAGTCGAGCGAACAGACGAGGAGCTTGCTCCTTTGACGTTAGCGGCGGACGGGTGAGTAACACGTGGGTAACCTACCTATAAGACTGGGATAACTTCGGGAAACCGGAGCTAATACCGGATAATATTTCGAACCGCATGGTTCGATAGTGAAAGATGGCTCTGCTATCACTTATAGATGGACCTGCGCCGTATTAGCTAGTTGGTAAGGTAACGGCTTACCAAGGCAACGATACGTAGCCGACCTGAGAGGGTGATCGGCCACACTGGAACTGAGACACGGTCCAGACTCCTACGGGAGGCAGCA	0	0	0	0	0	0	0	0	0	0	0	0	0	0	71	0	0	51	0	0	0	0	0	Bacteria	Firmicutes	Bacilli	Staphylococcales	Staphylococcaceae	Staphylococcus	Staphylococcus hominis strain DM 122 16S ribosomal RNA, partial sequence	Staphylococcus hominis	Paraffin
363	426	ASV313	AGGGTTTGATTATGGCTCAGGATGAACGCTGGCGGCGTGCCTAATACATGCAAGTCGAGCGAACAGATGAGGAGCTTGCTCCTTTGACGTTAGCGGCGGACGGGTGAGTAACACGTAGGTAACCTACCTATAAGACTGGGATAACTTCGGGAAACCGGAGCTAATACCGGATAATATTTCGAACTGCATGGTTCGATAGTGAAAGATGGCTTTGCTATCACTTATAGATGGACCTGCGCCGTATTAGCTAGTTGGTAAGGTAACGGCTTACCAAGGCAACGATACGTAGCCGACCTGAGAGGGTGATCGGCCACACTGGAACTGAGACACGGTCCAGACTCCTACGGGAGGCAGCA	0	0	0	0	0	0	0	0	0	0	0	0	0	0	0	0	124	0	0	0	0	0	0	Bacteria	Firmicutes	Bacilli	Staphylococcales	Staphylococcaceae	Staphylococcus	Staphylococcus hominis strain DM 122 16S ribosomal RNA, partial sequence	Staphylococcus hominis	Paraffin
364	430	ASV133	AGGGTTTGATTATGGCTCAGGATGAACGCTGGCGGCGTGCCTAATACATGCAAGTCGAGCGAACAGACGAGGAGCTTGCTCCTTTGATGTTAGCGGCGGACGGGTGAGTAACACGTAGGTAACCTACCTATAAGACTGGGATAACTTCGGGAAACCGGAGCTAATACCGGATAATATTTCGAACCGCATGGTTCGATAGTGAAAGATGGCTTTGCTATCACTTATAGATGGACCTGCGCCGTATTAGCTAGTTGGTAAGGTAACGGCTTACCAAGGCAACGATACGTAGCCGACCTGAGAGGGTGATCGGCCACACTGGAACTGAGACACGGTCCAGACTCCTACGGGAGGCAGCA	0	0	0	0	0	0	0	0	0	0	0	0	0	0	0	0	101	0	0	0	0	0	76	Bacteria	Firmicutes	Bacilli	Staphylococcales	Staphylococcaceae	Staphylococcus	Staphylococcus hominis strain DM 122 16S ribosomal RNA, partial sequence	Staphylococcus hominis	Paraffin
365	433	ASV530	AGGGTTTGATTCTGGCTCAGGATGAACGCTGGCGGCGTGCCTAATACATGCAAGTCGAGCGAACAGATGAGGAGCTTGCTCCTTTGACGTTAGCGGCGGACGGGTGAGTAACACGTAGGTAACCTACCTATAAGACTGGGATAACTTCGGGAAACCGGAGCTAATACCGGATAATATTTCGAACTGCATGGTTCGATAGTGAAAGATGGCTTTGCTATCACTTATAGATGGACCTGCGCCGTATTAGCTAGTTGGTAAGGTAACGGCTTACCAAGGCAACGATACGTAGCCGACCTGAGAGGGTGATCGGCCACACTGGAACTGAGACACGGTCCAGACTCCTACGGGAGGCAGCA	0	0	0	0	0	0	0	0	0	0	0	0	0	0	0	0	93	0	0	0	0	0	0	Bacteria	Firmicutes	Bacilli	Staphylococcales	Staphylococcaceae	Staphylococcus	Staphylococcus hominis strain DM 122 16S ribosomal RNA, partial sequence	Staphylococcus hominis	Paraffin
366	434	ASV570	AGGGTTTGATTCTGGCTCAGGATGAACGCTGGCGGCGTGCCTAATACATGCAAGTCGAGCGAACAGACGAGGAGCTTGCTCCTTTGACGTTAGCGGCGGACGGGTGAGTAACACGTAGGTAACCTACCTATAAGACTGGGATAACTTCGGGAAACCGGAGCTAATACCGGATAATATTTCGAACCGCATGGTTCGATAGTAAAAGATGGCTTTGCTATCACTTATAGATGGACCTGCGCCGTATTAGCTAGTTGGTAAGGTAACGGCTTACCAAGGCAACGATACGTAGCCGACCTGAGAGGGTGATCGGCCACACTGGAACTGAGACACGGTCCAGACTCCTACGGGAGGCAGCA	0	0	0	0	0	0	0	0	0	0	0	0	0	0	0	0	88	0	0	0	0	0	0	Bacteria	Firmicutes	Bacilli	Staphylococcales	Staphylococcaceae	Staphylococcus	Staphylococcus hominis strain DM 122 16S ribosomal RNA, partial sequence	Staphylococcus hominis	Paraffin
367	435	ASV619	AGGGTTTGATTCTGGCTCAGGATGAACGCTGGCGGCGTGCCTAATACATGCAAGTCGAGCGAACAGACGAGGAGCTTGCTCCTTTGACGTTAGCGGCGGACGGGTGAGTAACACGTGGGTAACCTACCTATAAGACTGGGATAACTTCGGGAAACCGGAGCTAATACCGGATAATATTTCGAACCGCATGGTTCGATAGTGAAAGATGGCTTTGCTATCACTTATAGATGGACCTGCGCCGTATTAGCTAGTTGGTAAGGTAACGGCTTACCAAGGCAACGATACGTAGCCGACCTGAGAGGGTGATCGGCCACACTGGAACTGAGACACGGTCCAGACTCCTACGGGAGGCAGCA	0	0	0	0	0	0	0	0	0	0	0	0	0	0	0	0	82	0	0	0	0	0	0	Bacteria	Firmicutes	Bacilli	Staphylococcales	Staphylococcaceae	Staphylococcus	Staphylococcus hominis strain DM 122 16S ribosomal RNA, partial sequence	Staphylococcus hominis	Paraffin
368	437	ASV645	AGGGTTAGATTATGGCTCAGGATGAACGCTGGCGGCGTGCCTAATACATGCAAGTCGAGCGAACAGACGAGGAGCTTGCTCCTTTGACGTTAGCGGCGGACGGGTGAGTAACACGTGGGTAACCTACCTATAAGACTGGGATAACTTCGGGAAACCGGAGCTAATACCGGATAATATTTCGAACCGCATGGTTCGATAGTGAAAGATGGCTTTGCTATCACTTATAGATGGACCTGCGCCGTATTAGCTAGTTGGTAAGGTAACGGCTTACCAAGGCAACGATACGTAGCCGACCTGAGAGGGTGATCGGCCACACTGGAACTGAGACACGGTCCAGACTCCTACGGGAGGCAGCA	0	0	0	0	0	0	0	0	0	0	0	0	0	0	0	0	80	0	0	0	0	0	0	Bacteria	Firmicutes	Bacilli	Staphylococcales	Staphylococcaceae	Staphylococcus	Staphylococcus hominis strain DM 122 16S ribosomal RNA, partial sequence	Staphylococcus hominis	Paraffin
369	439	ASV358	AGGGTTTGATTCTGGCTCAGGATGAACGCTGGCGGCGTGCCTAATACATGCAAGTCGAGCGAACAGACGAGGAGCTTGCTCCTTTGATGTTAGCGGCGGACGGGTGAGTAACACGTAGGTAACCTACCTATAAGACTGGGATAACTTCGGGAAACCGGAGCTAATACCGGATAATATTTCGAACCGCATGGTTCGATAGTGAAAGATGGCTTTGCTATCACTTATAGATGGACCTGCGCCGTATTAGCTAGTTGGTAAGGTAACGGCTTACCAAGGCAACGATACGTAGCCGACCTGAGAGGGTGATCGGCCACACTGGAACTGAGACACGGTCCAGACTCCTACGGGAGGCAGCA	0	0	0	0	0	0	0	0	0	0	0	0	0	0	0	0	68	0	0	0	0	47	0	Bacteria	Firmicutes	Bacilli	Staphylococcales	Staphylococcaceae	Staphylococcus	Staphylococcus hominis strain DM 122 16S ribosomal RNA, partial sequence	Staphylococcus hominis	Paraffin
370	452	ASV855	AGAGTTTGATTCTGGCTCAGGATGAACGCTGGCGGCGTGCCTAATACATGCAAGTCGAGCGAACAGACGAGGAGCTTGCTCCTTTGACGTTAGCGGCGGACGGGTGAGTAACACGTGGGTAACCTACCTATAAGACTGGGATAACTTCGGGAAACCGGAGCTAATACCGGATAATATTTCGAACCGCATGGTTCGATAGTGAAAGATGGCTCTGCTATCACTTATAGATGGACCTGCGCCGTATTAGCTAGTTGGTAAGGTAACGGCTTACCAAGGCAACGATACGTAGCCGACCTGAGAGGGTGATCGGCCACACTGGAACTGAGACACGGTCCAGACTCCTACGGGAGGCAGCA	0	0	0	0	0	0	0	0	0	0	0	0	0	0	0	0	0	48	0	0	0	0	0	Bacteria	Firmicutes	Bacilli	Staphylococcales	Staphylococcaceae	Staphylococcus	Staphylococcus hominis strain DM 122 16S ribosomal RNA, partial sequence	Staphylococcus hominis	Paraffin
371	524	ASV709	AGGGTTTGATCCTGGCTCAGGATGAACGCTGGCGGCGTGCCTAATACATGCAAGTCGAGCGAACAGACGAGGAGCTTGCTCCTTTGACGTTAGCGGCGAACGGGTGAGTAACACGTGGGTAACCTACCTATAAGACTGGGATAACTTCGGGAAACCGGAGCTAATACCGGATAATATTTCGAACCGCATGGTTCGATAGTGAAAGATGGCTTTGCTATCACTTATAGATGGACCTGCGCCGTATTAGCTAGTTGGTAAGGTAACGGCTTACCAAGGCAACGATACGTAGCCGACCTGAGAGGGTGATCGGCCACACTGGAACTGAGACACGGTCCAGACTCCTACGGGAGGCAGCA	0	0	0	0	0	0	0	0	0	0	0	0	0	0	0	0	0	0	0	0	0	0	74	Bacteria	Firmicutes	Bacilli	Staphylococcales	Staphylococcaceae	Staphylococcus	Staphylococcus hominis strain DM 122 16S ribosomal RNA, partial sequence	Staphylococcus hominis	Paraffin
431	470	ASV445	AGGGTTTGATTCTGGCTCAGGATGAACGCTGGCGGCGTGCCTAATACATGCAAGTCGAGCGAACAGATAAGGAGCTTGCTCCTTTGACGTTAGCGGCGGACGGGTGAGTAACACGTGGATAACCTACCTATAAGACTGGGATAACTTCGGGAAACCGGAGCTAATACCGGATAAGATTTTGAACCGCATGGTTCAATAGTGAAAGACGGCCTTGCTGTCACTTATAGATGGATCCGCGCCGTATTAGCTAGTTGGTAAGGTAACGGCTTACCAAGGCAACGATACGTAGCCGACCTGAGAGGGTGATCGGCCACACTGGAACTGAGACACGGTCCAGACTCCTACGGGAGGCAGCA	0	0	0	0	102	0	0	0	0	0	0	0	0	0	0	0	0	0	0	0	0	0	0	Bacteria	Firmicutes	Bacilli	Staphylococcales	Staphylococcaceae	Staphylococcus	Staphylococcus pasteuri strain ATCC 51129 16S ribosomal RNA, partial sequence	Staphylococcus pasteuri	Paraffin
432	471	ASV63	AGGGTTTGATTATGGCTCAGGATGAACGCTGGCGGCGTGCCTAATACATGCAAGTCGAGCGAACAGATAAGGAGCTTGCTCCTTTGACGTTAGCGGCGGACGGGTGAGTAACACGTGGGTAACCTACCTATAAGACTGGGATAACTTCGGGAAACCGGAGCTAATACCGGATAACATTTGGAACCGCATGGTTCTAAAGTGAAAGATGGTTTTGCTATCACTTATAGATGGACCCGCGCCGTATTAGCTAGTTGGTAAGGTAACGGCTTACCAAGGCGACGATACGTAGCCGACCTGAGAGGGTGATCGGCCACACTGGAACTGAGACACGGTCCAGACTCCTACGGGAGGCAGCA	0	0	0	0	0	0	0	0	0	0	0	177	0	0	0	86	0	0	0	0	0	0	0	Bacteria	Firmicutes	Bacilli	Staphylococcales	Staphylococcaceae	Staphylococcus	Staphylococcus saprophyticus subsp. Saprophyticus	Staphylococcus saprophyticus	Paraffin
433	253	ASV915	AGAGTTTGATTATGGCTCAGATTGAACGCTGGCGGCGTGCCTAACACATGCAAGTCGAGCGGTAACAGGTGTAGCAATACATGCTGACGAGCGGCGAACGGGTGAGTAATGCTTCGGAATCTACCTTATGGTGGGGAATAACTAGCCGAAAGGTTAGCTAATACCGCATACGTCCTACGGGAGAAAGCAGGGGATCGTAAGACCTTGCGCCAAAAGATGAGCCGAAGTCGGATTAGCTAGTTGGTAGGGTAACGGCCTACCAAGGCGACGATCCGTAGCTGGTCTGAGAGGACGACCAGCCACACTGGGACTGAGACACGGCCCAGACTCCTACGGGAGGCAGCA	0	35	0	0	0	0	0	0	0	0	0	0	0	0	0	0	0	0	0	0	0	0	0	Bacteria	Proteobacteria	Gammaproteobacteria	Gammaproteobacteria Incertae Sedis	Unknown Family	Acidibacter	Steroidobacter denitrificans strain DSM 18526, complete genome	Steroidobacter denitrificans	Paraffin
434	254	ASV272	AGGGTTTGATTATGGCTCAGATTGAACGCTGGCGGCGTGCTTAACACATGCAAGTCGAGCGGTAACAGGCGTAGCAATACGTGCTGACGAGCGGCGAACGGGTGCGTAATACATGGGAATCTGCCTTTTAGTGGGGAATAACCCGGCGAAAGCCGGGCTAATGCCGCATAAGATCTTCGGATGAAAGCGGGGGATCGTAAGACCTCGCGCTGAAAGATGAGCCCATGCCGGATTAGCTTGTTGGTGAGGTAACGGCTCACCAAGGCGACGATCCGTAGCTGGTCTGAGAGGACGGCCAGCCACACTGGGACTGAGACACGGCCCAGACTCCTACGGGAGGCAGCA	0	0	0	0	0	0	0	0	0	0	0	0	0	0	0	0	0	132	0	0	0	0	0	Bacteria	Proteobacteria	Gammaproteobacteria	PLTA13			Steroidobacter gossypii strain S1-65 16S ribosomal RNA, partial sequence	Steroidobacter gossypii	Paraffin
435	255	ASV892	AGAGTTCGATTATGGCTCAGATTGAACGCTGGCGGCGTGCTTAACACATGCAAGTCGAGCGGTAACAGGCGTAGCAATACGTGCTGACGAGCGGCGAACGGGTGCGTAATACATGGGAATCTGCCTTTTAGTGGGGAATAACCCGGCGAAAGCCGGGCTAATGCCGCATAAGATCTTCGGATGAAAGCGGGGGATCGTAAGACCTCGCGCTGAAAGATGAGCCCATGCCGGATTAGCTTGTTGGTGAGGTAACGGCTCACCAAGGCGACGATCCGTAGCTGGTCTGAGAGGACGGCCAGCCACACTGGGACTGAGACACGGCCCAGACTCCTACGGGAGGCAGCA	0	0	0	0	0	0	0	0	0	0	0	0	0	0	0	0	0	41	0	0	0	0	0	Bacteria	Proteobacteria	Gammaproteobacteria	PLTA13			Steroidobacter gossypii strain S1-65 16S ribosomal RNA, partial sequence	Steroidobacter gossypii	Paraffin
436	256	ASV121	AGGGTTTGATTATGGCTCAGATTGAACGCTGGCGGCATGCTTTACACATGCAAGTCGAACGGTAACAGGCCTTCGGGTGCTGACGAGTGGCGAACGGGTGAGTAAAGCATCGGAACGTACCCAGAGGTGGGGGATAACGCAGCGAAAGCTGTGCTAATACCGCATGTGATCTGAGGATGAAAGCGGGGGACCTTCGGGCCTCGCGCCTTTGGAGCGGCCGATGTCGGATTAGCTAGTTGGTGGGGTAAAGGCCTACCAAGGCGACGATCCGTAGCTGGTCTGAGAGGACGACCAGCCACACTGGGACTGAGACACGGCCCAGACTCCTACGGGAGGCAGCA	0	0	0	0	0	0	0	0	0	0	184	0	0	0	0	0	0	0	0	0	0	0	0	Bacteria	Proteobacteria	Gammaproteobacteria	Burkholderiales	Comamonadaceae		Tepidimonas taiwanensis strain LMG 22826 chromosome, complete genome	Tepidimonas taiwanensis	Paraffin
437	257	ASV775	AGGGTTTGATTCTGGCTCAGATTGAACGCTGGCGGCATGCTTTACACATGCAAGTCGAACGGTAACAGGCCTTCGGGTGCTGACGAGTGGCGAACGGGTGAGTAAAGCATCGGAACGTACCCAGAGGTGGGGGATAACGCAGCGAAAGCTGTGCTAATACCGCATGTGATCTGAGGATGAAAGCGGGGGACCGATCAGCAATGGTTGGCCTCGCGCCTCTGGAGCGGCCGATGTCGGATTAGCTAGTTGGTGGGGTAAAGGCCTACCAAGGCGACGATCCGTAGCTGGTCTGAGAGGACGACCAGCCACACTGGGACTGAGACACGGCCCAGACTCCTACGGGAGGCAGCA	0	0	0	0	0	0	0	0	0	0	63	0	0	0	0	0	0	0	0	0	0	0	0	Bacteria	Proteobacteria	Gammaproteobacteria	Burkholderiales	Comamonadaceae	Tepidimonas	Tepidimonas taiwanensis strain LMG 22826 chromosome, complete genome	Tepidimonas taiwanensis	Paraffin
438	258	ASV886	AGGGTTTGATTCTGGCTCAGATTGAACGCTGGCGGCATGCTTTACACATGCAAGTCGAACGGTAACAGGCCTTCGGGTGCTGACGAGTGGCGAACGGGTGAGTAAAGCATCGGAACGTACCCAGAGGTGGGGGATAACGCAGCGAAAGCTGTGCTAATACCGCATGTGATCTGAGGATGAAAGCGGGGGACCGATCAGCAATGGTTGGCCTCGCGCCTTTGGAGCGGCCGATGTCGGATTAGCTAGTTGGTGGGGTAAAGGCCTACCAAGGCGACGATCCGTAGCTGGTCTGAGAGGACGACCAGCCACACTGGGACTGAGACACGGCCCAGACTCCTACGGGAGGCAGCA	0	0	0	0	0	0	0	0	0	0	42	0	0	0	0	0	0	0	0	0	0	0	0	Bacteria	Proteobacteria	Gammaproteobacteria	Burkholderiales	Comamonadaceae	Tepidimonas	Tepidimonas taiwanensis strain LMG 22826 chromosome, complete genome	Tepidimonas taiwanensis	Paraffin
439	290	ASV336	AGAGTTTGATTATGGCTCAGATTGAACGCTGGCGGCATGCCTTACACATGCAAGTCGAACGGCAGCGGGCCCTTCGGGGTGCCGGCGAGTGGCGAACGGGTGAGTAATGCATCGGAACGTACCCGGGAGAGGGGGATAACCGGCCGAAAGGCTGGCTAATACCGCATGAACTCGGAAGAGCAAAGCGGGGGACCTTCGGGCCTCGCGCTCTCGGAGCGGCCGATGTCCGATTAGGCTAGTTGGTGGGGTAAAGGCCCACCAAGGCGACGATCGGTAGCGGGTCTGAGAGGACGATCCGCCACACTGGGACTGAGACACGGCCCAGACTCCTACGGGAGGCAGCA	0	0	0	0	0	0	0	0	0	0	120	0	0	0	0	0	0	0	0	0	0	0	0	Bacteria	Proteobacteria	Gammaproteobacteria	Burkholderiales	Hydrogenophilaceae	Tepidiphilus	Tepidiphilus succinatimandens	Tepidiphilus succinatimandens	Paraffin
440	291	ASV387	AGGGTTTGATTATGGCTCAGATTGAACGCTGGCGGCATGCCTTACACATGCAAGTCGAACGGCAGCGGGCCCTTCGGGGTGCCGGCGAGTGGCGAACGGGTGAGTAATGCATCGGAACGTACCCGGGAGAGGGGGATAACCGGCCGAAAGGCTGGCTAATACCGCATGAACTCGGAAGAGCAAAGCGGGGGACCTTCGGGCCTCGCGCTCTCGGAGCGGCCGATGTCCGATTAGGCTAGTTGGTGGGGTAAAGGCCCACCAAGGCGACGATCGGTAGCGGGTCTGAGAGGACGATCCGCCACACTGGGACTGAGACACGGCCCAGACTCCTACGGGAGGCAGCA	0	0	0	0	0	0	0	0	0	0	110	0	0	0	0	0	0	0	0	0	0	0	0	Bacteria	Proteobacteria	Gammaproteobacteria	Burkholderiales	Hydrogenophilaceae	Tepidiphilus	Tepidiphilus succinatimandens	Tepidiphilus succinatimandens	Paraffin
441	292	ASV599	AGGGTTCGATTCTGGCTCAGATTGAACGCTGGCGGCATGCCTTACACATGCAAGTCGAACGGCAGCGGGCCCTTCGGGGTGCCGGCGAGTGGCGAACGGGTGAGTAATGCATCGGAACGTACCCGGGAGAGGGGGATAACCGGCCGAAAGGCTGGCTAATACCGCATGAACTCGGAAGAGCAAAGCGGGGGACCTTCGGGCCTCGCGCTCTCGGAGCGGCCGATGTCCGATTAGGCTAGTTGGTGGGGTAAAGGCCCACCAAGGCGACGATCGGTAGCGGGTCTGAGAGGACGATCCGCCACACTGGGACTGAGACACGGCCCAGACTCCTACGGGAGGCAGCA	0	0	0	0	0	0	0	0	0	0	85	0	0	0	0	0	0	0	0	0	0	0	0	Bacteria	Proteobacteria	Gammaproteobacteria	Burkholderiales	Hydrogenophilaceae	Tepidiphilus	Tepidiphilus succinatimandens	Tepidiphilus succinatimandens	Paraffin
442	259	ASV89	AGGGTTTGATTCTGGCTCAGATTGAACGCTGGCGGCATGCCTTACACATGCAAGTCGAACGGCAGCGGGCCCTTCGGGGTGCCGGCGAGTGGCGAACGGGTGAGTAATGCATCGGAACGTACCCGGGAGAGGGGGATAACCGGCCGAAAGGCTGGCTAATACCGCATGAACTCGGAAGAGCAAAGCGGGGGACCTTCGGGCCTCGCGCTCTCGGAGCGGCCGATGTCCGATTAGGCTAGTTGGTGGGGTAAAGGCCCACCAAGGCGACGATCGGTAGCGGGTCTGAGAGGACGATCCGCCACACTGGGACTGAGACACGGCCCAGACTCCTACGGGAGGCAGCA	0	0	0	0	0	0	0	0	0	0	129	0	0	0	0	0	98	0	0	0	0	0	0	Bacteria	Proteobacteria	Gammaproteobacteria	Burkholderiales	Hydrogenophilaceae	Tepidiphilus	Tepidiphilus succinatimandens strain 4BON 16S ribosomal RNA, partial sequence	Tepidiphilus succinatimandens	Paraffin
443	293	ASV705	AGGGTTCGATTATGGCTCAGATTGAACGCTGGCGGCATGCCTTACACATGCAAGTCGAACGGCAGCGGGCCCTTCGGGGTGCCGGCGAGTGGCGAACGGGTGAGTAATGCATCGGAACGTACCCGGGAGAGGGGGATAACCGGCCGAAAGGCTGGCTAATACCGCATGAACTCGGAAGAGCAAAGCGGGGGACCTTCGGGCCTCGCGCTCTCGGAGCGGCCGATGTCCGATTAGGCTAGTTGGTGGGGTAAAGGCCCACCAAGGCGACGATCGGTAGCGGGTCTGAGAGGACGATCCGCCACACTGGGACTGAGACACGGCCCAGACTCCTACGGGAGGCAGCA	0	0	0	0	0	0	0	0	0	0	74	0	0	0	0	0	0	0	0	0	0	0	0	Bacteria	Proteobacteria	Gammaproteobacteria	Burkholderiales	Hydrogenophilaceae	Tepidiphilus	Tepidiphilus succinatimandens strain 4BON 16S ribosomal RNA, partial sequence	Tepidiphilus succinatimandens	Paraffin
444	294	ASV753	AGGGTTCGATCATGGCTCAGATTGAACGCTGGCGGCATGCCTTACACATGCAAGTCGAACGGCAGCGGGCCCTTCGGGGTGCCGGCGAGTGGCGAACGGGTGAGTAATGCATCGGAACGTACCCGGGAGAGGGGGATAACCGGCCGAAAGGCTGGCTAATACCGCATGAACTCGGAAGAGCAAAGCGGGGGACCTTCGGGCCTCGCGCTCTCGGAGCGGCCGATGTCCGATTAGGCTAGTTGGTGGGGTAAAGGCCCACCAAGGCGACGATCGGTAGCGGGTCTGAGAGGACGATCCGCCACACTGGGACTGAGACACGGCCCAGACTCCTACGGGAGGCAGCA	0	0	0	0	0	0	0	0	0	0	67	0	0	0	0	0	0	0	0	0	0	0	0	Bacteria	Proteobacteria	Gammaproteobacteria	Burkholderiales	Hydrogenophilaceae	Tepidiphilus	Tepidiphilus succinatimandens strain 4BON 16S ribosomal RNA, partial sequence	Tepidiphilus succinatimandens	Paraffin
445	260	ASV165	AGGGTTTGATTATGGCTCAGGACGAACGCTGGCGGCGTGCCTAATACATGCAAGTCGAACGGTTTAGTTCCAAGAGGCTTGCCTTTTGGAACTAGACAGTGGCGGACGGGTGAGTAACACGTAGGCAACCTACCTGTCAAACCGGGATAACCTCGGGAAACCGAAGCTAAACCCGGATAAGCTCCTTTTTCGCATGAAGGGGGAGTGAAAAGGTGCGACCTGATGACAGATGGGCCTGCGGCGCATTAGCTAGTAGGTAGGGTAACGGCCTACCTAGGCGATGATGCGTAGCCGACCTGAGAGGGCGTACGGCCACACTGGGACTGAGATACGGCCCAGACTCCTACGGGAGGCAGCA	0	0	0	0	0	0	0	0	0	0	157	0	0	0	0	0	0	0	0	0	0	0	0	Unclassified						Thermicanus aegyptius strain ET-5b	Thermicanus aegyptius	Paraffin
446	273	ASV694	AGGGTTCGATCATGGCTCAGGACGAACGCTGGCGGCGTGCCTAATACATGCAAGTCGAACGGTTTAGTTCCAAGAGGCTTGCCTTTTGGAACTAGACAGTGGCGGACGGGTGAGTAACACGTAGGCAACCTACCTGTCAAACCGGGATAACCTCGGGAAACCGAAGCTAAACCCGGATAAGCTCCTTTTTCGCATGAAGGGGGAGTGAAAAGGTGCGACCTGATGACAGATGGGCCTGCGGCGCATTAGCTAGTAGGTAGGGTAACGGCCTACCTAGGCGATGATGCGTAGCCGACCTGAGAGGGCGTACGGCCACACTGGGACTGAGATACGGCCCAGACTCCTACGGGAGGCAGCA	0	0	0	0	0	0	0	0	0	0	75	0	0	0	0	0	0	0	0	0	0	0	0	Unclassified						Thermicanus aegyptius strain ET-5b	Thermicanus aegyptius	Paraffin
447	261	ASV182	AGGGTTTGATTATGGCTCAGGACGAACGCTGGCGGCGTGCCTAATACATGCAAGTCGAACGGTTTAGTTCCAAGAGGCAAGACTCTTGGAACTAAGCAGTGGCGGACGGGTGAGTAACACGTAGGCAACCTACCTGTCAAACCGGGATAACCTCGGGAAACCGAAGCTAAACCCGGATAAGCTCCTTTTTCGCATGAAGGGGGAGTGAAAAGGTGCGACCTGATGACAGATGGGCCTGCGGCGCATTAGCTAGTAGGTAGGGTAACGGCCTACCTAGGCGATGATGCGTAGCCGACCTGAGAGGGCGTACGGCCACACTGGGACTGAGATACGGCCCAGACTCCTACGGGAGGCAGCA	0	0	0	0	0	0	0	0	0	0	152	0	0	0	0	0	0	0	0	0	0	0	0	Unclassified						Thermicanus aegyptius strain ET-5b	Thermicanus aegyptius	Paraffin
448	262	ASV250	AGAGTTTGATTATGGCTCAGGACGAACGCTGGCGGCGTGCCTAATACATGCAAGTCGAACGGTTTAGTTCCAAGAGGCTTGCCTTTTGGAACTAGACAGTGGCGGACGGGTGAGTAACACGTAGGCAACCTACCTGTCAAACCGGGATAACCTCGGGAAACCGAAGCTAAACCCGGATAAGCTCCTTTTTCGCATGAAGGGGGAGTGAAAAGGTGCGACCTGATGACAGATGGGCCTGCGGCGCATTAGCTAGTAGGTAGGGTAACGGCCTACCTAGGCGATGATGCGTAGCCGACCTGAGAGGGCGTACGGCCACACTGGGACTGAGATACGGCCCAGACTCCTACGGGAGGCAGCA	0	0	0	0	0	0	0	0	0	0	136	0	0	0	0	0	0	0	0	0	0	0	0	Unclassified						Thermicanus aegyptius strain ET-5b 16S ribosomal RNA, partial sequence	Thermicanus aegyptius	Paraffin
449	263	ASV317	AGGGTTTGATCCTGGCTCAGGACGAACGCTGGCGGCGTGCCTAATACATGCAAGTCGAACGGTTTAGTTCCAAGAGGCTTGCCTTTTGGAACTAGACAGTGGCGGACGGGTGAGTAACACGTAGGCAACCTACCTGTCAAACCGGGATAACCTCGGGAAACCGAAGCTAAACCCGGATAAGCTCCTTTTTCGCATGAAGGGGGAGTGAAAAGGTGCGACCTGATGACAGATGGGCCTGCGGCGCATTAGCTAGTAGGTAGGGTAACGGCCTACCTAGGCGATGATGCGTAGCCGACCTGAGAGGGCGTACGGCCACACTGGGACTGAGATACGGCCCAGACTCCTACGGGAGGCAGCA	0	0	0	0	0	0	0	0	0	0	124	0	0	0	0	0	0	0	0	0	0	0	0	Unclassified						Thermicanus aegyptius strain ET-5b 16S ribosomal RNA, partial sequence	Thermicanus aegyptius	Paraffin
450	264	ASV329	AGGGTTAGATTCTGGCTCAGGACGAACGCTGGCGGCGTGCCTAATACATGCAAGTCGAACGGTTTAGTTCCAAGAGGCTTGCCTTTTGGAACTAGACAGTGGCGGACGGGTGAGTAACACGTAGGCAACCTACCTGTCAAACCGGGATAACCTCGGGAAACCGAAGCTAAACCCGGATAAGCTCCTTTTTCGCATGAAGGGGGAGTGAAAAGGTGCGACCTGATGACAGATGGGCCTGCGGCGCATTAGCTAGTAGGTAGGGTAACGGCCTACCTAGGCGATGATGCGTAGCCGACCTGAGAGGGCGTACGGCCACACTGGGACTGAGATACGGCCCAGACTCCTACGGGAGGCAGCA	0	0	0	0	0	0	0	0	0	0	122	0	0	0	0	0	0	0	0	0	0	0	0	Unclassified						Thermicanus aegyptius strain ET-5b 16S ribosomal RNA, partial sequence	Thermicanus aegyptius	Paraffin
451	265	ASV382	AGGGTTTGATTATGGCTCAGGACGAACGCTGGCGGCGTGCCTAATACATGCAAGTCGAACGGTTTAGTTCCAAGAGGCTTGCCTGTTGGAACTAGACAGTGGCGGACGGGTGAGTAACACGTAGGCAACCTACCTGTCAAACCGGGATAACCTCGGGAAACCGAAGCTAAACCCGGATAAGCTCCTTTTTCGCATGAAGGGGGAGTGAAAAGGTGCGACCTGATGACAGATGGGCCTGCGGCGCATTAGCTAGTAGGTAGGGTAACGGCCTACCTAGGCGATGATGCGTAGCCGACCTGAGAGGGCGTACGGCCACACTGGGACTGAGATACGGCCCAGACTCCTACGGGAGGCAGCA	0	0	0	0	0	0	0	0	0	0	111	0	0	0	0	0	0	0	0	0	0	0	0	Unclassified						Thermicanus aegyptius strain ET-5b 16S ribosomal RNA, partial sequence	Thermicanus aegyptius	Paraffin
452	266	ASV431	AGAGTTAGATTATGGCTCAGGACGAACGCTGGCGGCGTGCCTAATACATGCAAGTCGAACGGTTTAGTTCCAAGAGGCTTGCCTTTTGGAACTAGACAGTGGCGGACGGGTGAGTAACACGTAGGCAACCTACCTGTCAAACCGGGATAACCTCGGGAAACCGAAGCTAAACCCGGATAAGCTCCTTTTTCGCATGAAGGGGGAGTGAAAAGGTGCGACCTGATGACAGATGGGCCTGCGGCGCATTAGCTAGTAGGTAGGGTAACGGCCTACCTAGGCGATGATGCGTAGCCGACCTGAGAGGGCGTACGGCCACACTGGGACTGAGATACGGCCCAGACTCCTACGGGAGGCAGCA	0	0	0	0	0	0	0	0	0	0	104	0	0	0	0	0	0	0	0	0	0	0	0	Unclassified						Thermicanus aegyptius strain ET-5b 16S ribosomal RNA, partial sequence	Thermicanus aegyptius	Paraffin
453	267	ASV439	AGGGTTCGATTCTGGCTCAGGACGAACGCTGGCGGCGTGCCTAATACATGCAAGTCGAACGGTTTAGTTCCAAGAGGCTTGCCTTTTGGAACTAGACAGTGGCGGACGGGTGAGTAACACGTAGGCAACCTACCTGTCAAACCGGGATAACCTCGGGAAACCGAAGCTAAACCCGGATAAGCTCCTTTTTCGCATGAAGGGGGAGTGAAAAGGTGCGACCTGATGACAGATGGGCCTGCGGCGCATTAGCTAGTAGGTAGGGTAACGGCCTACCTAGGCGATGATGCGTAGCCGACCTGAGAGGGCGTACGGCCACACTGGGACTGAGATACGGCCCAGACTCCTACGGGAGGCAGCA	0	0	0	0	0	0	0	0	0	0	103	0	0	0	0	0	0	0	0	0	0	0	0	Unclassified						Thermicanus aegyptius strain ET-5b 16S ribosomal RNA, partial sequence	Thermicanus aegyptius	Paraffin
454	268	ASV440	AGAGTTTGATCATGGCTCAGGACGAACGCTGGCGGCGTGCCTAATACATGCAAGTCGAACGGTTTAGTTCCAAGAGGCTTGCCTTTTGGAACTAGACAGTGGCGGACGGGTGAGTAACACGTAGGCAACCTACCTGTCAAACCGGGATAACCTCGGGAAACCGAAGCTAAACCCGGATAAGCTCCTTTTTCGCATGAAGGGGGAGTGAAAAGGTGCGACCTGATGACAGATGGGCCTGCGGCGCATTAGCTAGTAGGTAGGGTAACGGCCTACCTAGGCGATGATGCGTAGCCGACCTGAGAGGGCGTACGGCCACACTGGGACTGAGATACGGCCCAGACTCCTACGGGAGGCAGCA	0	0	0	0	0	0	0	0	0	0	103	0	0	0	0	0	0	0	0	0	0	0	0	Unclassified						Thermicanus aegyptius strain ET-5b 16S ribosomal RNA, partial sequence	Thermicanus aegyptius	Paraffin
455	269	ASV495	AGGGTTCGATTATGGCTCAGGACGAACGCTGGCGGCGTGCCTAATACATGCAAGTCGAACGGTTTAGTTCCAAGAGGCTTGCCTTTTGGAACTAGACAGTGGCGGACGGGTGAGTAACACGTAGGCAACCTACCTGTCAAACCGGGATAACCTCGGGAAACCGAAGCTAAACCCGGATAAGCTCCTTTTTCGCATGAAGGGGGAGTGAAAAGGTGCGACCTGATGACAGATGGGCCTGCGGCGCATTAGCTAGTAGGTAGGGTAACGGCCTACCTAGGCGATGATGCGTAGCCGACCTGAGAGGGCGTACGGCCACACTGGGACTGAGATACGGCCCAGACTCCTACGGGAGGCAGCA	0	0	0	0	0	0	0	0	0	0	96	0	0	0	0	0	0	0	0	0	0	0	0	Unclassified						Thermicanus aegyptius strain ET-5b 16S ribosomal RNA, partial sequence	Thermicanus aegyptius	Paraffin
456	270	ASV510	AGGGTTTGATTATGGCTCAGGACGAACGCTGGCGGCGTGCCTAATACATGCAAGTCGAACGGTTTAGTTCCAAGAGGCGTGCCTGTTGGGACTAGGCAGTGGCGGACGGGTGAGTAACACGTAGGCAACCTACCTGTCAAACCGGGATAACCTCGGGAAACCGAAGCTAAACCCGGATAAGCTCCTTTTTCGCATGAAGGGGGAGTGAAAAGGTGCGACCTGATGACAGATGGGCCTGCGGCGCATTAGCTAGTAGGTAGGGTAACGGCCTACCTAGGCGATGATGCGTAGCCGACCTGAGAGGGCGTACGGCCACACTGGGACTGAGATACGGCCCAGACTCCTACGGGAGGCAGCA	0	0	0	0	0	0	0	0	0	0	95	0	0	0	0	0	0	0	0	0	0	0	0	Unclassified						Thermicanus aegyptius strain ET-5b 16S ribosomal RNA, partial sequence	Thermicanus aegyptius	Paraffin
457	271	ASV573	AGGGTTAGATCATGGCTCAGGACGAACGCTGGCGGCGTGCCTAATACATGCAAGTCGAACGGTTTAGTTCCAAGAGGCTTGCCTTTTGGAACTAGACAGTGGCGGACGGGTGAGTAACACGTAGGCAACCTACCTGTCAAACCGGGATAACCTCGGGAAACCGAAGCTAAACCCGGATAAGCTCCTTTTTCGCATGAAGGGGGAGTGAAAAGGTGCGACCTGATGACAGATGGGCCTGCGGCGCATTAGCTAGTAGGTAGGGTAACGGCCTACCTAGGCGATGATGCGTAGCCGACCTGAGAGGGCGTACGGCCACACTGGGACTGAGATACGGCCCAGACTCCTACGGGAGGCAGCA	0	0	0	0	0	0	0	0	0	0	88	0	0	0	0	0	0	0	0	0	0	0	0	Unclassified						Thermicanus aegyptius strain ET-5b 16S ribosomal RNA, partial sequence	Thermicanus aegyptius	Paraffin
458	272	ASV589	AGAGTTCGATTCTGGCTCAGGACGAACGCTGGCGGCGTGCCTAATACATGCAAGTCGAACGGTTTAGTTCCAAGAGGCTTGCCTTTTGGAACTAGACAGTGGCGGACGGGTGAGTAACACGTAGGCAACCTACCTGTCAAACCGGGATAACCTCGGGAAACCGAAGCTAAACCCGGATAAGCTCCTTTTTCGCATGAAGGGGGAGTGAAAAGGTGCGACCTGATGACAGATGGGCCTGCGGCGCATTAGCTAGTAGGTAGGGTAACGGCCTACCTAGGCGATGATGCGTAGCCGACCTGAGAGGGCGTACGGCCACACTGGGACTGAGATACGGCCCAGACTCCTACGGGAGGCAGCA	0	0	0	0	0	0	0	0	0	0	86	0	0	0	0	0	0	0	0	0	0	0	0	Unclassified						Thermicanus aegyptius strain ET-5b 16S ribosomal RNA, partial sequence	Thermicanus aegyptius	Paraffin
459	274	ASV704	AGGGTTTGATTCTGGCTCAGGACGAACGCTGGCGGCGTGCCTAATACATGCAAGTCGAACGGTTTAGTTCCAAGAGGCTTGCCTTTTGGGACTAGACAGTGGCGGACGGGTGAGTAACACGTAGGCAACCTACCTGTCAAACCGGGATAACCTCGGGAAACCGAAGCTAAACCCGGATAAGCTCCTTTTTCGCATGAAGGGGGAGTGAAAAGGTGCGACCTGATGACAGATGGGCCTGCGGCGCATTAGCTAGTAGGTAGGGTAACGGCCTACCTAGGCGATGATGCGTAGCCGACCTGAGAGGGCGTACGGCCACACTGGGACTGAGATACGGCCCAGACTCCTACGGGAGGCAGCA	0	0	0	0	0	0	0	0	0	0	74	0	0	0	0	0	0	0	0	0	0	0	0	Unclassified						Thermicanus aegyptius strain ET-5b 16S ribosomal RNA, partial sequence	Thermicanus aegyptius	Paraffin
460	275	ASV55	AGGGTTTGATTATGGCTCAGAGTGAACGCTGGCGGCAGGCCTAATACATGCAAGTCGGACGGCAGCACAGTGGAGCTTGCTCCATGGGTGGCGAGTGGCGGACGGGTGAGGAATACATGGGAATCTGCCCAGTCGTGGGGGATAACGTAGGGAAACTTACGCTAATACCGCATGCGCCCTTCGGGGGAAAGCCGGGGACCTTCGGGCCTGGCGCGATTGGATGAGCCCATGTCGGATTAGCTAGTTGGCGGGGTAAAGGCCCACCAAGGCGACGATCCGTAGCTGGTCTGAGAGGATGATCAGCCACACTGGGACTGAGACACGGCCCAGACTCCTACGGGAGGCAGCA	0	0	7	0	180	0	29	0	0	0	0	0	0	0	0	0	0	0	0	0	0	59	0	Bacteria						Thermomonas flagellata strain SYSU G04041 16S ribosomal RNA gene, partial sequence	Thermomonas flagellata	Paraffin
461	276	ASV99	AGGGTTTGATTCTGGCTCAGAGTGAACGCTGGCGGCAGGCCTAATACATGCAAGTCGGACGGCAGCACAGTGGAGCTTGCTCCATGGGTGGCGAGTGGCGGACGGGTGAGGAATACATGGGAATCTGCCCAGTCGTGGGGGATAACGTAGGGAAACTTACGCTAATACCGCATGCGCCCTTCGGGGGAAAGCCGGGGACCTTCGGGCCTGGCGCGATTGGATGAGCCCATGTCGGATTAGCTAGTTGGCGGGGTAAAGGCCCACCAAGGCGACGATCCGTAGCTGGTCTGAGAGGATGATCAGCCACACTGGGACTGAGACACGGCCCAGACTCCTACGGGAGGCAGCA	0	0	0	0	0	0	93	0	0	0	0	0	0	0	0	123	0	0	0	0	0	0	0	Bacteria						Thermomonas flagellata strain SYSU G04041 16S ribosomal RNA gene, partial sequence	Thermomonas flagellata	Paraffin
462	277	ASV841	AGGGTTTGATCCTGGCTCAGAGTGAACGCTGGCGGCAGGCCTAATACATGCAAGTCGGACGGCAGCACAGTGGAGCTTGCTCCATGGGTGGCGAGTGGCGGACGGGTGAGGAATACATGGGAATCTGCCCAGTCGTGGGGGATAACGTAGGGAAACTTACGCTAATACCGCATGCGCCCTTCGGGGGAAAGCCGGGGACCTTCGGGCCTGGCGCGATTGGATGAGCCCATGTCGGATTAGCTAGTTGGCGGGGTAAAGGCCCACCAAGGCGACGATCCGTAGCTGGTCTGAGAGGATGATCAGCCACACTGGGACTGAGACACGGCCCAGACTCCTACGGGAGGCAGCA	0	0	0	51	0	0	0	0	0	0	0	0	0	0	0	0	0	0	0	0	0	0	0	Bacteria						Thermomonas flagellata strain SYSU G04041 16S ribosomal RNA gene, partial sequence	Thermomonas flagellata	Paraffin
463	278	ASV899	AGAGTTAGATCATGGCTCAGAGTGAACGCTGGCGGCAGGCCTAATACATGCAAGTCGGACGGCAGCACAGTGGAGCTTGCTCCATGGGTGGCGAGTGGCGGACGGGTGAGGAATACATGGGAATCTGCCCAGTCGTGGGGGATAACGTAGGGAAACTTACGCTAATACCGCATGCGCCCTTCGGGGGAAAGCCGGGGACCTTCGGGCCTGGCGCGATTGGATGAGCCCATGTCGGATTAGCTAGTTGGCGGGGTAAAGGCCCACCAAGGCGACGATCCGTAGCTGGTCTGAGAGGATGATCAGCCACACTGGGACTGAGACACGGCCCAGACTCCTACGGGAGGCAGCA	0	0	0	0	0	0	0	39	0	0	0	0	0	0	0	0	0	0	0	0	0	0	0	Bacteria						Thermomonas flagellata strain SYSU G04041 16S ribosomal RNA gene, partial sequence	Thermomonas flagellata	Paraffin
464	282	ASV304	AGGGTTAGATTCTGGCTCAGGACGAACGCTGGCGGCGTGCCTAATACATGCAAGTCGAACGGTCTTTTCTATGGAAGCTTGCTTCCGCTGAGAAGATAGTGGCGAACGGGTGAGTAACACGTGGGTAACCTGCCCATAAGAGGGGGATAACATCCGGAAACGGGTGCTAATACCGCATAGTTTTCTTGATCGCATGATTGAGAAAGGAAAGACGGCCTTTGTGCTGTCGCTTATGGATGGACCCGCGGCGTATTAGTTAGTTGGTGAGGTAACGGCTCACCAAGACGATGATACGTAGCCGACCTGAGAGGGTGATCGGCCACATTGGGACTGAGACACGGCCCAAACTCCTACGGGAGGCAGCA	0	0	0	0	0	0	0	0	0	0	126	0	0	0	0	0	0	0	0	0	0	0	0	Bacteria	Firmicutes	Bacilli	Lactobacillales	Carnobacteriaceae		Trichococcus flocculiformis strain DSM 2094 16S ribosomal RNA, partial sequence	Trichococcus flocculiformis	Paraffin
465	283	ASV226	AGGGTTTGATTCTGGCTCAGGACGAACGCTGGCGGCGTGCCTAATACATGCAAGTCGAACGGTCTTTTCTATGGAAGCTTGCTTCCACTGAGAAGATAGTGGCGAACGGGTGAGTAACACGTGGGTAACCTGCCCATAAGAGGGGGATAACATCCGGAAACGGGTGCTAATACCGCATAGTTTTCTTGGTCGCATGATCGGGAAAGGAAAGACGGCCTTTGTGCTGTCGCTTATGGATGGACCCGCGGCGTATTAGTTAGTTGGTGAGGTAACGGCTCACCAAGACGATGATACGTAGCCGACCTGAGAGGGTGATCGGCCACATTGGGACTGAGACACGGCCCAAACTCCTACGGGAGGCAGCA	0	0	0	0	0	0	0	0	0	0	142	0	0	0	0	0	0	0	0	0	0	0	0	Bacteria	Firmicutes	Bacilli	Lactobacillales	Carnobacteriaceae		Trichococcus pasteurii strain KoTa2	Trichococcus pasteurii	Paraffin
466	284	ASV368	AGGGTTTGATTATGGCTCAGGATGAACGCTGGCGGCGTGCTTAACACATGCAAGTCGAACGGGATCTAGGAAGTGCTTGCACTTTTTGGTGAGAGTGGCGAACGGGTGAGTAACACGTGAGTAACCTGTCCTTTTCTTTGGGATAAGCTCCTGAAAGGGTGTTTAATACCTTATGTTCTGTCTGCCTCGCATGGGGTGGGTGGGAAAGATTTGTTTCGGTAAGGGGTGGGCTCGCGGTCTATCAGCTTGTTGGTGGGGTGATGGCTTACCAAGGCTTTGACGGGTAGCCGGCCTGAGAGGGTGGTCGGTCACATTGGGACTGAGATACGGCCCAGACTCCTACGGGAGGCAGCA	0	0	0	0	0	0	0	0	0	0	0	0	0	0	0	0	113	0	0	0	0	0	0	Unclassified						Varibaculum cambriense strain CCUG 44998 16S ribosomal RNA, partial sequence	Varibaculum cambriense	Paraffin
467	285	ASV112	AGGGTTTGATTATGGCTCAGATTGAACGCTGGCGGCATGCCTTACACATGCAAGTCGAACGGCAGCACGGGAGCAATCCTGGTGGCAAGTGGCGAACGGGTGAGTAATACATCGGAACGTGCCCAATCGTGGGGGATAACGCAGCGAAAGCTGTGCTAATACCGCATACGATCTACGGATGAAAGCAGGGGACCGCAAGGCCTTGCGCGAGTGGAGCGGCCGATGGCAGATTAGGTAGTTGGTGAGGTAAAGGCTCACCAAGCCTTCGATCTGTAGCTGGTCTGAGAGGACGACCAGCCACACTGGGACTGAGACACGGCCCAGACTCCTACGGGAGGCAGCA	0	0	0	0	0	0	0	0	0	0	0	0	0	0	0	194	0	0	0	0	0	0	0	Bacteria	Proteobacteria	Gammaproteobacteria	Burkholderiales	Comamonadaceae		Variovorax gossypii strain JM-310 16S ribosomal RNA gene, partial sequence	Variovorax gossypii	Paraffin
468	286	ASV113	AGGGTTTGATTCTGGCTCAGATTGAACGCTGGCGGCATGCCTTACACATGCAAGTCGAACGGCAGCACGGGAGCAATCCTGGTGGCAAGTGGCGAACGGGTGAGTAATACATCGGAACGTGCCCAATCGTGGGGGATAACGCAGCGAAAGCTGTGCTAATACCGCATACGATCTACGGATGAAAGCAGGGGACCGCAAGGCCTTGCGCGAGTGGAGCGGCCGATGGCAGATTAGGTAGTTGGTGAGGTAAAGGCTCACCAAGCCTTCGATCTGTAGCTGGTCTGAGAGGACGACCAGCCACACTGGGACTGAGACACGGCCCAGACTCCTACGGGAGGCAGCA	0	0	0	0	0	0	0	0	0	0	0	0	0	0	0	192	0	0	0	0	0	0	0	Bacteria	Proteobacteria	Gammaproteobacteria	Burkholderiales	Comamonadaceae		Variovorax gossypii strain JM-310 16S ribosomal RNA gene, partial sequence	Variovorax gossypii	Paraffin
469	287	ASV265	AGGGTTAGATTATGGCTCAGATTGAACGCTGGCGGCATGCCTTACACATGCAAGTCGAACGGCAGCACGGGAGCAATCCTGGTGGCAAGTGGCGAACGGGTGAGTAATACATCGGAACGTGCCCAATCGTGGGGGATAACGCAGCGAAAGCTGTGCTAATACCGCATACGATCTACGGATGAAAGCAGGGGACCGCAAGGCCTTGCGCGAGTGGAGCGGCCGATGGCAGATTAGGTAGTTGGTGAGGTAAAGGCTCACCAAGCCTTCGATCTGTAGCTGGTCTGAGAGGACGACCAGCCACACTGGGACTGAGACACGGCCCAGACTCCTACGGGAGGCAGCA	0	0	0	0	0	0	0	0	0	0	0	0	0	0	0	134	0	0	0	0	0	0	0	Bacteria	Proteobacteria	Gammaproteobacteria	Burkholderiales	Comamonadaceae		Variovorax gossypii strain JM-310 16S ribosomal RNA gene, partial sequence	Variovorax gossypii	Paraffin
470	288	ASV973	AGAGTTAGATTCTGGCTCAGAATCAACGCTGGCGGCGTGCCTAACACATGCAAGTCGAACGCGAAAGGGGCTTCGGCCCTGAGTAGAGTGGCGAACGGGTGAGTAACACGTGGGTGACCTACCTTCGAGTGGGGGATAACGTTCCGAAAGGAACGCTAATACCGCATGACGTTCCGGGTTTGAACACCTGGAAACCAAAGCCGGGGACCGCAAGGCCTGGCGCTAGAAGAGGGGCCCGCGCCTGATTAGCTAGTTGGTGAGGTAACGGCTCACCAAGGCGACGATCAGTAGCCGGCCTGAGAGGGCGGACGGCCACACTGGGACTGAGACACGGCCCAGACTCCTACGGGAGGCAGCA	0	0	0	0	0	0	0	0	0	0	0	0	0	19	0	0	0	0	0	0	0	0	0	Bacteria	Acidobacteriota	Vicinamibacteria	Vicinamibacterales	Vicinamibacteraceae		Vicinamibacter silvestris strain Ac_5_C6 16S ribosomal RNA, partial sequence	Vicinamibacter silvestris	Paraffin
471	289	ASV693	AGGGTTCGATTATGGCTCAGATTGAACGCTGGCGGCATGCCTAACACATGCAAGTCGAACGGCAGCGCGGGAAAGCTTGCTTTCCTGGCGGCGAGTGGCGGACGGGTGAGTAATACTTAGGAATCTGCCCAATAGTGGGGGACAACTCGGGGAAACCCGAGCTAATACCGCATACGACCTACGGGTGAAAGCGGGGGATCTTCGGACCTCGCGCTATTGGATGAGCCTAAGTCGGATTAGCTAGTTGGTAGGGTAAAGGCCTACCAAGGCGACGATCCGTAGCTGGTCTGAGAGGACGATCAGCCACACTGGGACTGAGACACGGCCCAGACTCCTACGGGAGGCAGCA	0	0	0	0	0	0	0	0	0	0	0	0	0	75	0	0	0	0	0	0	0	0	0	Bacteria	Proteobacteria	Gammaproteobacteria	Steroidobacterales	Woeseiaceae	Woeseia	Woeseia oceani strain XK5, complete genome	Woeseia oceani	Paraffin

## Sheet: Human
				SOR32	SOR34	SOR40	SOR41	SOR43	SOR49	SOR57	SOR33	SOR37	SOR38	SOR45	SOR95	SOR82	SOR39	SOR44	SOR98	SOR42	SOR58	SOR36	SOR75	SOR70	SOR73	SOR78
			Reads	586	1009	162	3014	12902	13431	10579	60	866	827	2471	17571	2476	1010	5670	5638	14092	4066	289	22	4720	4030	5569
			Richness	6	11	6	24	62	63	51	2	6	9	17	85	10	10	30	22	68	24	3	2	24	30	29
			site	Magdeburg	Magdeburg	Magdeburg	Magdeburg	Magdeburg	Berlin	Magdeburg	Berlin	Magdeburg	Magdeburg	Magdeburg	Aachen	Nice	Magdeburg	Magdeburg	Leuven	Magdeburg	Magdeburg	Magdeburg	Magdeburg	Magdeburg	Magdeburg	Magdeburg
			PatID	1001110	1001080	1001086	1001107	1001034	1007010	1001108	1004010	1001102	1001074	1001010	1010010	1902010	1001062	1001115	1501012	1001061	1001119	1001072	1001080	1001115	1001062	1001078
			sex	male	male	male	male	male	male	male	male	male	male	male	male	male	female	female	female	male	male	female	male	female	female	female
			age	54	75	82	54	66	61	66	59	79	58	72	76	75	60	68	73	71	66	64	75	68	60	72
			diagnosis	HCC	HCC	HCC	HCC	HCC	HCC	HCC	HCC	HCC	HCC	HCC	HCC	HCC	HCC	HCC	HCC	non-HCC	non-HCC	non-HCC	non-tumoral	non-tumoral	non-tumoral	non-tumoral
			responder	A	A	A	A	A	B	A	B	B	A	B	A		A	B	B	B	B	B	A	B	A	B
			HCC_stage	ablative	ablative	ablative	ablative	ablative	ablative	ablative	palliative	palliative	palliative	palliative	palliative	unknown	ablative	ablative	palliative	palliative	palliative	ablative	ablative	ablative	ablative	palliative
			Child_Pugh_Score	B	A	A	A	A	A	A	A	A	A	A	A	A	A	A	A	A	A	A	A	A	A	A
			HCC_Etiology	alcohol	nash	alcohol	alcohol		viral	nash	viral	nash	nash		nash	viral	viral	nash	viral	nash	alcohol	alcohol	nash	nash	viral	viral
			survival>16m	yes	yes	yes	yes	no	no	yes	no	no	yes	no	yes		yes	no	no	no	no	no	yes	no	yes	no
			BCLC_Stage	A	B	A	B	B	A	B	C	C	B	B	C	C	A	B	C	C	C	A	B	B	A	C
			Specimen	1951/15	15090/15-1	5670/14	16578/14	17580/11-1	42786/12	1140/15	E25658/12	17250/14	8281/13	4769/11	13575/15-A1	664/11-AF	260/13	2764/15-1	2748/15	18274/10	4820/15	7012/13	14739/13-2	13334/15	17753/11	14994/13-2	lca_tax_slv	Phylum	Order	Class	Family	Genus	NCBI annotation (First hit with the highest coverage)	Closest Related Taxon	Described habitat/Expected habitat
Oprder genus	Order FPPE			SOR32	SOR34	SOR40	SOR41	SOR43	SOR49	SOR57	SOR33	SOR37	SOR38	SOR45	SOR95	SOR82	SOR39	SOR44	SOR98	SOR42	SOR58	SOR36	SOR75	SOR70	SOR73	SOR78
1	49	ASV941	AGAGTTTGATCATGGCTCAGGACGAACGCTGGCGGCGTGCCTAATACATGCAAGTCGAACGAACAGCGACTTGAACTTGTTCAAGTCAATGTTAGTGGCGCACGGGTGAGTAACACGTGGAGAACCTACCCTTAAGCGGGGGATAACCATTGGAAACGATGACTAATACCGCATAGAATCACAGATCGCATGATCAATGAAGGAAAGACGGCTTCGGCTGTCACTTAAGGATGGCTCCGCGGTGCATTAGCTAGATGGTGGGGTAAAGGCCTACCATGGCAATGATGCATAGCCGACCTGAGAGGGTGATCGGCCACATTGGGACTGAGACACGGCCCAAACTCCTACGGGAGGCAGCA	0	0	0	31	0	0	0	0	0	0	0	0	0	0	0	0	0	0	0	0	0	0	0	Bacteria	Firmicutes	Bacilli	Lactobacillales	Aerococcaceae	Abiotrophia	Abiotrophia defectiva ATCC 49176 chromosome, complete genome	Abiotrophia defectiva	Upper Human GI	H
2	91	ASV444	AGGGTTCGATTCTGGCTCAGGACGAACGCTGGCGGCGTGCCTAATACATGCAAGTCGAACGAACCGCGACTGAGTGCTTGCACTTGGTCAAGGTGAGTGGCGAACGGGTGAGTAACACGTGGGTAACCTACCTCATAGTGGGGGATAACAGTCGGAAACGACTGCTAATACCGCATAGGACATGGGATCACATGATTCCGTGAGGAAAGGTGGCGCAAGCTATCGCTAAGAGATGGACCCGCGGTGCATTAGCTAGTTGGTAGGGTAACGGCCTACCAAGGCAATGATGCATAGCCGACCTGAGAGGGTGATCGGCCACATTGGGACTGAGACACGGCCCAAACTCCTACGGGAGGCAGCA	0	0	0	0	102	0	0	0	0	0	0	0	0	0	0	0	0	0	0	0	0	0	0	Bacteria	Firmicutes	Bacilli	Lactobacillales	Aerococcaceae	Abiotrophia	biotrophia defectiva ATCC 49176 chromosome, complete genome	Abiotrophia defectiva	Upper Human GI	H
3	239	ASV814	AGAGTTAGATTATGGCTCAGGACGAACGCTGGCGGCTTGCCTAATACATGCAAGTCGAACTAACCGCGACTGAGTGCTTGCACTTGGTCAAGGTGAGTGGCGAACGGGTGAGTAACACGTGGGTAACCTACCTCATAGTGGGGGATAACAGTCGGAAACGACTGCTAATACCGCATAGGACATGGGATCACATGATTCCGTGAGGAAAGGTGGCGCAAGCTATCGCTAAGAGATGGACCCGCGGTGCATTAGCTAGTTGGTAGGGTAACGGCCTACCAAGGCAATGATGCATAGCCGACCTGAGAGGGTGATCGGCCACATTGGGACTGAGACACGGCCCAAACTCCTACGGGAGGCAGCA	0	0	0	0	0	0	0	0	0	55	0	0	0	0	0	0	0	0	0	0	0	0	0	Bacteria	Firmicutes	Bacilli	Lactobacillales	Aerococcaceae	Abiotrophia	Abiotrophia defectiva ATCC 49176 chromosome, complete genome	Abiotrophia defectiva	Upper Human GI	H
4	273	ASV103	AGGGTTTGATTATGGCTCAGGACGAACGCTGGCGGCGTGCCTAATACATGCAAGTCGAACGAACCGCGACTGAGTGCTTGCACTTGGTCAAGGTGAGTGGCGAACGGGTGAGTAACACGTGGGTAACCTACCTCATAGTGGGGGATAACAGTCGGAAACGACTGCTAATACCGCATAGGACATGGGATCACATGATTCCGTGAGGAAAGGTGGCGCAAGCTATCGCTAAGAGATGGACCCGCGGTGCATTAGCTAGTTGGTAGGGTAACGGCCTACCAAGGCAATGATGCATAGCCGACCTGAGAGGGTGATCGGCCACATTGGGACTGAGACACGGCCCAAACTCCTACGGGAGGCAGCA	0	0	0	0	0	0	0	0	0	0	0	137	0	0	0	70	0	0	0	0	0	0	0	Bacteria	Firmicutes	Bacilli	Lactobacillales	Aerococcaceae	Abiotrophia	Abiotrophia defectiva ATCC 49176 chromosome, complete genome	Abiotrophia defectiva	Upper Human GI	H
5	285	ASV378	AGGGTTTGATTCTGGCTCAGGACGAACGCTGGCGGCGTGCCTAATACATGCAAGTCGAACGAACCGCGACTAAGTGCTTGCACTAAGTCAAGGTGAGTGGCGAACGGGTGAGTAACACGTGGGTAACCTACCTCATAGTGGGGGATAACAGTCGGAAACGACTGCTAATACCGCATAGGACATAGGATCACATGATTCTGTGAGGAAAGGTGGCGCAAGCTATCGCTAAGAGATGGACCCGCGGTGCATTAGCTAGTTGGTAGGGTAAAGGCCTACCAAGGCGATGATGCATAGCCGACCTGAGAGGGTGATCGGCCACATTGGGACTGAGACACGGCCCAAACTCCTACGGGAGGCAGCA	0	0	0	0	0	0	0	0	0	0	0	112	0	0	0	0	0	0	0	0	0	0	0	Bacteria	Firmicutes	Bacilli	Lactobacillales	Aerococcaceae	Abiotrophia	Abiotrophia defectiva ATCC 49176 chromosome, complete genome	Abiotrophia defectiva	Upper Human GI	H
6	306	ASV584	AGAGTTTGATTCTGGCTCAGGACGAACGCTGGCGGCGTGCCTAATACATGCAAGTCGAACGAACCGCGACTAGGTGCTTGCACTTGGTCAAGGTGAGTGGCGAACGGGTGAGTAACACGTGGGTAACCTACCTCATAGTGGGGGATAACAGTCGGAAACGACTGCTAATACCGCATAGGACATAGGATCACATGATTCTGTGAGGAAAGGTGGCGCAAGCTATCGCTAAGAGATGGACCCGCGGTGCATTAGCTAGTTGGTAGGGTAAAGGCCTACCAAGGCGATGATGCATAGCCGACCTGAGAGGGTGATCGGCCACATTGGGACTGAGACACGGCCCAAACTCCTACGGGAGGCAGCA	0	0	0	0	0	0	0	0	0	0	0	87	0	0	0	0	0	0	0	0	0	0	0	Bacteria	Firmicutes	Bacilli	Lactobacillales	Aerococcaceae	Abiotrophia	Abiotrophia defectiva	Abiotrophia defectiva	Upper Human GI	H
7	317	ASV669	AGGGTTAGATTATGGCTCAGGACGAACGCTGGCGGCGTGCCTAATACATGCAAGTCGAACGAACCGCGACTAGGTGCTTGCACTTGGTCAAGGTGAGTGGCGAACGGGTGAGTAACACGTGGGTAACCTACCTCATAGTGGGGGATAACAGTCGGAAACGACTGCTAATACCGCATAGGACATAGGATCACATGATTCTGTGAGGAAAGGTGGCGCAAGCTATCGCTAAGAGATGGACCCGCGGTGCATTAGCTAGTTGGTAGGGTAAAGGCCTACCAAGGCGATGATGCATAGCCGACCTGAGAGGGTGATCGGCCACATTGGGACTGAGACACGGCCCAAACTCCTACGGGAGGCAGCA	0	0	0	0	0	0	0	0	0	0	0	78	0	0	0	0	0	0	0	0	0	0	0	Bacteria	Firmicutes	Bacilli	Lactobacillales	Aerococcaceae	Abiotrophia	Abiotrophia defectiva ATCC 49176 chromosome, complete genome	Abiotrophia defectiva	Upper Human GI	H
8	97	ASV532	AGGGTTTGATTCTGGCTCAGGACGAACGCTGGCGGCGTGCCTAATACATGCAAGTCGAACGAACCGCGACTAGGTGCTTGCACTTGGTCAAGGTGAGTGGCGAACGGGTGAGTAACACGTGGGTAACCTACCTCATAGTGGGGGATAACAGTCGGAAACGACTGCTAATACCGCATAGGACATAGGATCACATGATCCAGTGAGGAAAGGTGGCGCAAGCTATCGCTAAGAGATGGACCCGCGGTGCATTAGCTAGTTGGTAGGGTAAAGGCCTACCAAGGCGATGATGCATAGCCGACCTGAGAGGGTGATCGGCCACATTGGGACTGAGACACGGCCCAAACTCCTACGGGAGGCAGCA	0	0	0	0	93	0	0	0	0	0	0	0	0	0	0	0	0	0	0	0	0	0	0	Bacteria	Firmicutes	Bacilli	Lactobacillales	Aerococcaceae	Abiotrophia	Abiotrophia defectiva strain FDAARGOS_785 chromosome, complete genome	Abiotrophia defectiva	Upper Human GI	H
9	288	ASV411	AGGGTTTGATTATGGCTCAGGACGAACGCTGGCGGCGTGCCTAATACATGCAAGTCGAACGAACCGCGACTAGGTGCTTGCACTTGGTCAAGGTGAGTGGCGAACGGGTGAGTAACACGTGGGTAACCTACCTCATAGTGGGGGATAACAGTCGGAAACGACTGCTAATACCGCATAGGACATAGGATCACATGATTCTGTGAGGAAAGGTGGCGCAAGCTATCGCTAAGAGATGGACCCGCGGTGCATTAGCTAGTTGGTAGGGTAAAGGCCTACCAAGGCGATGATGCATAGCCGACCTGAGAGGGTGATCGGCCACATTGGGACTGAGACACGGCCCAAACTCCTACGGGAGGCAGCA	0	0	0	0	0	0	0	0	0	0	0	107	0	0	0	0	0	0	0	0	0	0	0	Bacteria	Firmicutes	Bacilli	Lactobacillales	Aerococcaceae	Abiotrophia	Abiotrophia defectiva strain FDAARGOS_785 chromosome, complete genome	Abiotrophia defectiva	Upper Human GI	H
10	293	ASV451	AGGGTTTGATTCTGGCTCAGGACGAACGCTGGCGGCGTGCCTAATACATGCAAGTCGAACGAACCGCGACTAGGTGCTTGCACTTGGTCAAGGTGAGTGGCGAACGGGTGAGTAACACGTGGGTAACCTACCTCATAGTGGGGGATAACAGTCGGAAACGACTGCTAATACCGCATAGGACATAGGATCACATGATTCTGTGAGGAAAGGTGGCGCAAGCTATCGCTAAGAGATGGACCCGCGGTGCATTAGCTAGTTGGTAGGGTAAAGGCCTACCAAGGCGATGATGCATAGCCGACCTGAGAGGGTGATCGGCCACATTGGGACTGAGACACGGCCCAAACTCCTACGGGAGGCAGCA	0	0	0	0	0	0	0	0	0	0	0	102	0	0	0	0	0	0	0	0	0	0	0	Bacteria	Firmicutes	Bacilli	Lactobacillales	Aerococcaceae	Abiotrophia	Abiotrophia defectiva strain FDAARGOS_785 chromosome, complete genome	Abiotrophia defectiva	Upper Human GI	H
11	318	ASV677	AGGGTTTGATCATGGCTCAGGACGAACGCTGGCGGCGTGCCTAATACATGCAAGTCGAACGAACCGCGACTAGGTGCTTGCACTTGGTCAAGGTGAGTGGCGAACGGGTGAGTAACACGTGGGTAACCTACCTCATAGTGGGGGATAACAGTCGGAAACGACTGCTAATACCGCATAGGACATAGGATCACATGATTCTGTGAGGAAAGGTGGCGCAAGCTATCGCTAAGAGATGGACCCGCGGTGCATTAGCTAGTTGGTAGGGTAAAGGCCTACCAAGGCGATGATGCATAGCCGACCTGAGAGGGTGATCGGCCACATTGGGACTGAGACACGGCCCAAACTCCTACGGGAGGCAGCA	0	0	0	0	0	0	0	0	0	0	0	77	0	0	0	0	0	0	0	0	0	0	0	Bacteria	Firmicutes	Bacilli	Lactobacillales	Aerococcaceae	Abiotrophia	Abiotrophia defectiva strain FDAARGOS_785 chromosome, complete genome	Abiotrophia defectiva	Upper Human GI	H
12	320	ASV691	AGGGTTCGATTATGGCTCAGGACGAACGCTGGCGGCGTGCCTAATACATGCAAGTCGAACGAACCGCGACTAGGTGCTTGCACTTGGTCAAGGTGAGTGGCGAACGGGTGAGTAACACGTGGGTAACCTACCTCATAGTGGGGGATAACAGTCGGAAACGACTGCTAATACCGCATAGGACATAGGATCACATGATTCTGTGAGGAAAGGTGGCGCAAGCTATCGCTAAGAGATGGACCCGCGGTGCATTAGCTAGTTGGTAGGGTAAAGGCCTACCAAGGCGATGATGCATAGCCGACCTGAGAGGGTGATCGGCCACATTGGGACTGAGACACGGCCCAAACTCCTACGGGAGGCAGCA	0	0	0	0	0	0	0	0	0	0	0	76	0	0	0	0	0	0	0	0	0	0	0	Bacteria	Firmicutes	Bacilli	Lactobacillales	Aerococcaceae	Abiotrophia	Abiotrophia defectiva strain FDAARGOS_785 chromosome, complete genome	Abiotrophia defectiva	Upper Human GI	H
13	425	ASV281	AGGGTTTGATTCTGGCTCAGGACGAACGCTGGCGGCGTGCTTAACACATGCAAGTCGAACGCGCCTGTCCTCTGGGTTTCCGGGGGGTGGGTGAGTGGCGAACGGGTGAGTAACACGTGAGTAACCTGCCCCCTTCTTCGGGATAACGGTCTGAAAGGGCTGCTAATACCGGGTATTCACTGGTCTCCGCATGGGGTCTGGTGGAAAGGGTTTTTTTCTGGTGGGGGATGGGCTCGCGGCCTATCAGCTTGTTGGTGGGGTGATGGCCCACCAAGGCTTTGACGGGTAGCCGGCCTGAGAGGGTGACCGGTCACATTGGGACTGAGATACGGCCCAGACTCCTACGGGAGGCAGCA	0	0	0	0	0	0	0	0	0	0	0	0	0	0	0	0	130	0	0	0	0	0	0	Bacteria	Actinobacteriota	Actinobacteria	Actinomycetales	Actinomycetaceae	Actinomyces	Actinomyces hongkongensis strain HKU8 genome	Actinomyces hongkongensis	Upper Human GI	H
14	427	ASV333	AGGGTTTGATTATGGCTCAGGATAAACGCTGGCGGCGTGCATAACACATGCAAGTCGAACGATGAAACTTAGATGATTTCTTCGGAATGAACTTAATTGGATTAGTGGCGAACGGGTGAGTAACACGTGAGTAACCTGCCTTACACAAGGGGATAGCCTCTGGAAACGGAGAATAATACCCTATAAAGTCTAATCAGCACATGCTGGAAAGACCAAAGATTTATCGGTGTAAGATGGACTTGCGTCTGATTAGCTAGTTGGTGAGATAAAAGCTCACCAAGGCGACGATCAGTAGCCGGCTTGAGAGAGTGTACGGCCACATTGGGACTGAGACACGGCCCAAACTCCTACGGGAGGCAGCA	0	0	0	0	0	0	0	0	0	0	0	0	0	0	0	0	120	0	0	0	0	0	0	Bacteria	Firmicutes	Clostridia	Peptostreptococcales	FamilyXI	Anaerococcus	Actinomyces hongkongensis strain HKU8 genome	Actinomyces hongkongensis	Upper Human GI	H
15	517	ASV526	AGGGTTTGATTATGGCTCAGGACGAACGCTGGCGGCGTGCTTAACACATGCAAGTCGAACGGTGAAGCGCTTTCCTTTTTGGTTGGTGTGGATGAGTGGCGAACGGGTGAGTAACACGTGAGTAACCTGCCCCCTTCTTCTGGATAACCGCATGAAAGTGTGGCTAATACGGGATATTCTGTGCCTGCTGCATGGTGGGTGTGGGAAAGATTGTGCCTTTGGGTGTTTTCGGTGGGGGATGGGCTCGCGGCCTATCAGCTTGTTGGTGGGGTGATGGCCTACCAAGGCGGTGACGGGTAGCCGGCCTGAGAGGGTGGACGGTCACACTGGGACTGAGACACGGCCCAGACTCCTACGGGAGGCAGCA	0	0	0	0	0	0	0	0	0	0	0	0	0	0	0	0	0	0	0	0	0	0	94	Bacteria	Actinobacteriota	Actinobacteria	Actinomycetales	Actinomycetaceae	Actinomyces	Actinomyces sp. Marseille-P3109 16S rRNA gene, strain Marseille-P3109	Actinomyces Marseille-P3109	Upper Human GI	H
16	455	ASV929	AGGGTTTGATTCTGGCTCAGGACGAACGCTGGCGGCGTGCTTAACACATGCAAGTCGAACGGGCCTTGTCCCCTTTTTTTGGGGGTGGGGTTAGTGGCGAACGGGTGAGTAACACGTGAGTAACCTGCCCCTCACTTCTGGATAACCGCTTGAAAGGGTGGCTAATACGGGGTGTTCTGGCCTGCTCGCATGGGTGGGTTTGGAAAGATTCGACCGGTTTTGGTTGTTTTGGTGGGGGATGGGCTCGCGGCCTATCAGCTTGTTGGTGGGGTGATGGCCTGCCAAGGCTTTGACGGGTAGCCGGCCTGAGAGGGTGGGCGGTCACACTGGGACTGAGACACGGCCCAGACTCCTACGGGAGGCAGCA	0	0	0	0	0	0	0	0	0	0	0	0	0	0	0	0	0	33	0	0	0	0	0	Bacteria	Actinobacteriota	Actinobacteria	Actinomycetales	Actinomycetaceae	Actinomyces	Actinomyces massiliensis 4401292 16S ribosomal RNA, partial sequence	Actinomyces massiliensis	Upper Human GI	H
17	140	ASV279	AGGGTTTGATTATGGCTCAGGACGAACGCTGGCGGCGTGCTTAACACATGCAAGTCGAACGGTGAAGGGACTGGTTTTGCTGGTTCTGGATGAGTGGCGAACGGGTGAGTAACACGTGAGTAACCTGCCCCCTTCTTCTGGATAACCGCATGAAAGTGTGGCTAATACGGGATATTCTGGGTCTGTCGCATGGTGGGCCTGGGAAAGATTGCGCTTTTTTGGTGTTTTTGGTGGGGGATGGGCTCGCGGCCTATCAGCTTGTTGGTGGGGTGATGGCCTACCAAGGCGGTGACGGGTAGCCGGCCTGAGAGGGTGGACGGTCACACTGGGACTGAGACACGGCCCAGACTCCTACGGGAGGCAGCA	0	0	0	0	0	131	0	0	0	0	0	0	0	0	0	0	0	0	0	0	0	0	0	Bacteria	Actinobacteriota	Actinobacteria	Actinomycetales	Actinomycetaceae	Actinomyces	Actinomyces naeslundii strain	Actinomyces naeslundii	Upper Human GI	H
18	71	ASV160	AGGGTTTGATTATGGCTCAGGACGAACGCTGGCGGCGTGCTTAACACATGCAAGTCGAACGGTGAAGCGCCTTCCTTTGTGGTGGGTGTGGATGAGTGGCGAACGGGTGAGTAACACGTGAGTAACCTGCCCCCTTCTTCTGGATAACCGCATGAAAGTGTGGCTAATACGGGATATTCTGGGTCTGTCGCATGGTGGGCCTGGGAAAGATTGCGCCTTTTGGGTGTTTTTGGTGGGGGATGGGCTCGCGGCCTATCAGCTTGTTGGTGGGGTGATGGCCTACCAAGGCGGTGACGGGTAGCCGGCCTGAGAGGGTGGACGGTCACACTGGGACTGAGACACGGCCCAGACTCCTACGGGAGGCAGCA	0	0	0	0	160	0	0	0	0	0	0	0	0	0	0	0	0	0	0	0	0	0	0	Bacteria	Actinobacteriota	Actinobacteria	Actinomycetales	Actinomycetaceae	Actinomyces	Actinomyces oralis strain Marseille-P3109	Actinomyces oralis	Upper Human GI	H
19	4	ASV716	AGGGTTTGATTCTGGCTCAGGACGAACGCTGGCGGCGTGCTTAACACATGCAAGTCGAACGGTGAAGGGACTGGCTTTTGCTGGTTCTGGATGAGTGGCGAACGGGTGAGTAACACGTGAGTAACCTGCCCCCTTCTTCTGGATAACCGCATGAAAGTGTGGCTAATACGGGATATTCTGCGCCTGCTGCATGGTGGGTGTGGGAAAGATATTGTTTCGGTGGGGGATGGGCTCGCGGCCTATCAGCTTGTTGGTGGGGTGATGGCCTACCAAGGCGGTGACGGGTAGCCGGCCTGAGAGGGTGGACGGTCACACTGGGACTGAGACACGGCCCAGACTCCTACGGGAGGCAGCA	72	0	0	0	0	0	0	0	0	0	0	0	0	0	0	0	0	0	0	0	0	0	0	Bacteria	Actinobacteriota	Actinobacteria	Actinomycetales	Actinomycetaceae	Actinomyces	Actinomyces oris strain FDAARGOS_1051 chromosome, complete genome	Actinomyces oris	Upper Human GI	H
20	201	ASV116	AGGGTTTGATTATGGCTCAGGACGAACGCTGGCGGCGTGCTTAACACATGCAAGTCGAACGGTGAAGGGATCAGCTTGCTGGTCCTGGATGAGTGGCGAACGGGTGAGTAACACGTGAGTAACCTGCCCCCTTCTTCTGGATAACCGCATGAAAGTGTGGCTAATACGGGATATTCTGGGTCTGTCGCATGGCGGGCCTGGGAAAGATGCGCCTTTGGGTGTTTTTGGTGGGGGATGGGCTCGCGGCCTATCAGCTTGTTGGTGGGGTGATGGCCTACCAAGGCGGTGACGGGTAGCCGGCCTGAGAGGGTGGACGGTCACACTGGGACTGAGACACGGCCCAGACTCCTACGGGAGGCAGCA	0	0	0	0	0	0	189	0	0	0	0	0	0	0	0	0	0	0	0	0	0	0	0	Bacteria	Actinobacteriota	Actinobacteria	Actinomycetales	Actinomycetaceae	Actinomyces	Actinomyces oris strain FDAARGOS_1051 chromosome, complete genome	Actinomyces oris	Upper Human GI	H
21	421	ASV140	AGGGTTTGATTCTGGCTCAGGACGAACGCTGGCGGCGTGCTTAACACATGCAAGTCGAACGGTGAAGGGACTGGTTTTTGCTGGTTCTGGATGAGTGGCGAACGGGTGAGTAACACGTGAGTAACCTGCCCCCTTCTTCTGGATAACCGCATGAAAGTGTGGCTAATACGGGATATTCTGCGCCTGCTGCATGGTGGGTGTGGGAAAGATATTGTTTCGGTGGGGGATGGGCTCGCGGCCTATCAGCTTGTTGGTGGGGTGATGGCCTACCAAGGCGGTGACGGGTAGCCGGCCTGAGAGGGTGGACGGTCACACTGGGACTGAGACACGGCCCAGACTCCTACGGGAGGCAGCA	0	0	0	0	0	0	0	0	0	0	0	0	0	0	0	0	174	0	0	0	0	0	0	Bacteria	Actinobacteriota	Actinobacteria	Actinomycetales	Actinomycetaceae	Actinomyces	Actinomyces oris strain FDAARGOS_1051 chromosome, complete genome	Actinomyces oris	Upper Human GI	H
22	298	ASV491	AGGGTTTGATTATGGCTCAGGACGAACGCTGGCGGCGTGCTTAACACATGCAAGTCGAACGGTGAAGGGATCAGCTTGCTGGTTCTGGATGAGTGGCGAACGGGTGAGTAACACGTGAGTAACCTGCCCCCTTCTTCTGGATAACCGCATGAAAGTGTGGCTAATACGGGATATTCTGCGCCTGCTGCATGGTGGGTGTGGGAAAGATATTGTTTCGGTGGGGGATGGGCTCGCGGCCTATCAGCTTGTTGGTGGGGTGATGGCCTACCAAGGCGGTGACGGGTAGCCGGCCTGAGAGGGTGGACGGTCACACTGGGACTGAGACACGGCCCAGACTCCTACGGGAGGCAGCA	0	0	0	0	0	0	0	0	0	0	0	97	0	0	0	0	0	0	0	0	0	0	0	Bacteria	Actinobacteriota	Actinobacteria	Actinomycetales	Actinomycetaceae	Actinomyces	Actinomyces viscosus	Actinomyces viscosus	Upper Human GI	H
23	149	ASV425	AGGGTTAGATTATGGCTCAGGACGAACGCTGGCGGCGTGCTTAACACATGCAAGTCGAACGGGATCCGGGCTTTCGGGTTTGGTGAGAGTGGCGAACGGGTGAGTAACACGTGAGTAACCTGCCCCCTTCTTTGGGATAACGTCGGGAAATCGGCGCTAATACTGGATATTCTTGCTGCATCGCATGGTGTGGTTTGGAAAGGGTTTCTGGTGGGGGATGGGCTCGCGGCCTATCAGCTTGTTGGTGGGGTGATGGCCTACCAAGGCTTTGACGGGTAGCCGGCCTGAGAGGGTGTCCGGCCACACTGGGACTGAGACACGGCCCAGACTCCTACGGGAGGCAGCA	0	0	0	0	0	105	0	0	0	0	0	0	0	0	0	0	0	0	0	0	0	0	0	Bacteria	Actinobacteriota	Actinobacteria	Actinomycetales	Actinomycetaceae	Actinomyces	Actinomyces weissii strain CCUG 61299 chromosome, complete genome	Actinomyces weissii	Upper Human GI	H
24	526	ASV558	AGGGTTAGATTATGGCTCAGGACGAACGCTGGCGGCGCGCCTAACACATGCAAGTCGAGCGATGAACATTGAATGATCCCTTCGGGGTGATTTCGATCGGATTAGCGGCGAACGGGTGAGTAACGCGTGAGGAACCTGCCTCTTACAACGGGATAGCCTCGGGAAACCGGGATTAATACCGTATAAGACTCCGACATCTCCTGATGATGAAGTCAAAGCGTTAGCGGTAAGAGATGGCCTCGCGTCTGATTAGCTAGTTGGCGGGGTAACGGCCCACCAAGGCGACGATCAGTAACCGGCCTGAGAGGGTGAACGGTCACATTGGAACTGAGACACGGTCCAAACTCCTACGGGAGGCAGCA	0	0	0	0	0	0	0	0	0	0	0	0	0	0	0	0	0	0	0	0	0	0	90	Bacteria	Firmicutes	Clostridia	Peptostreptococcales	FamilyXI	Aedoeadaptatus	Aedoeadaptatus coli	Aedoeadaptatus coli	Urin	H
25	52	ASV568	AGGGTTTGATTCTGGCTCAGGACGAACGCTGGCGGCGCGCCTAACACATGCAAGTCGAGCGATGAACATTCACTGATCCCTTCGGGGTGATTTGAGTCGGATTAGCGGCGAACGGGTGAGCAACGCGTGAGGAACCTGCCTCTCACAACGGGATAGCCTCGGGAAACCGGGATTAATACCGTATGACACCATTTTCTGGCATCTTAAAATGGTTAAAGTGCTAGCGGTGAGAGATGGCCTCGCGTCTGATTAGTTAGTTGGTGGGGTAACGGCCTACCAAGACGACGATCAGTAACCGGCCTGAGAGGGTGAACGGTCACATTGGAACTGAGACACGGTCCAAACTCCTACGGGAGGCAGCA	0	0	0	88	0	0	0	0	0	0	0	0	0	0	0	0	0	0	0	0	0	0	0	Bacteria	Firmicutes	Clostridia	Peptostreptococcales	FamilyXI	Aedoeadaptatus	Aedoeadaptatus urinae	Aedoeadaptatus urinae	Urin	H
26	255	ASV328	AGGGTTTGATTATGGCTCAGGACGAACGCTGGCGGCATGCCTAATACATGCAAGTCGAGCGAACAGATGAAGTGCTTGCACTTCTGACGTTAGCGGCGAACGGGTGAGTAACACGTAAGGAATCTACCTATAAGCGGGGGATAACATTCGGAAACGGGTGCTAATACCGCATAATATCTTCTTCCGCATGGAAGAAGATTGAAAGACGGCTCTGCTGTCACTTATAGATGACCTTGCGGTGCATTAGTTAGTTGGTGGGGTAATGGCCTACCAAGACGATGATGCATAGCCGACCTGAGAGGGTGATCGGCCACATTGGGACTGAGACACGGCCCAAACTCCTACGGGAGGCAGCA	0	0	0	0	0	0	0	0	0	0	122	0	0	0	0	0	0	0	0	0	0	0	0	Bacteria	Firmicutes	Bacilli	Lactobacillales	Aerococcaceae	Aerococcus	Aerococcus viridans strain CCUG4311, complete genome	Aerococcus viridans	Urin	H
27	256	ASV662	AGGGTTTGATTATGGCTCAGGACGAACGCTGGCGGCATGCCTAATACATGCAAGTCGAGCGAACAGATGAAGTGCTTGCACTTCTGACGTTAGCGGCGAACGGGTGAGTAACACGTAAGGAATCTACCTATAAGCGGGGGATAACATTCGGAAACGGGTGCTAATACCGCATAATATCTTCTTCCGCATGGAAGAAGATTGAAAGACGGCTCTGCTGTCACTTATAGATGACCTTGCGGTGCATTAGTTAGTTGGTGGGGTAATGGCCTACCAAGACAATGATGCATAGCCGACCTGAGAGGGTGATCGGCCACATTGGGACTGAGACACGGCCCAAACTCCTACGGGAGGCAGCA	0	0	0	0	0	0	0	0	0	0	78	0	0	0	0	0	0	0	0	0	0	0	0	Bacteria	Firmicutes	Bacilli	Lactobacillales	Aerococcaceae	Aerococcus	Aerococcus viridans strain CCUG4311, complete genome	Aerococcus viridans	Urin	H
28	349	ASV494	AGGGTTTGATTATGGCTCAGATTGAACGCTGGCGGCAGGCCTAACACATGCAAGTCGAGCGGCAGCGGGAAAGTAGCTTGCTACTTTTGCCGGCGAGCGGCGGACGGGTGAGTAATGCCTGGGAAATTGCCCAGTCGAGGGGGATAACAGTTGGAAACGACTGCTAATACCGCATACGCCCTACGGGGGAAAGCAGGGGACCTTCGGGCCTTGCGCGATTGGATATGCCCAGGTGGGATTAGCTAGTTGGTGAGGTAATGGCTCACCAAGGCGACGATCCCTAGCTGGTCTGAGAGGATGATCAGCCACACTGGAACTGAGACACGGTCCAGACTCCTACGGGAGGCAGCA	0	0	0	0	0	0	0	0	0	0	0	0	0	0	96	0	0	0	0	0	0	0	0	Bacteria	Proteobacteria	Gammaproteobacteria	Enterobacterales	Aeromonadaceae	Aeromonas	Aeromonas caviae strain NCTC12244 genome assembly, chromosome: 1	Aeromonas caviae	Human pathogen	H
29	441	ASV245	AGGGTTTGATTCTGGCTCAGGATGAACGCTGGCGGCGTGCTTAACACATGCAAGTCGAACGAAGCACTTTATTTGATTTCCTTCGGGACTGATTATTTTGTGACTGAGTGGCGGACGGGTGAGTAACGCGTGGGTAACCTGCCTTGTACAGGGGGATAACAGTTGGAAACGGCTGCTAATACCGCATAAGCGCACGGCATCGCATGATGCAGTGTGAAAAACTCCGGTGGTATAAGATGGACCCGCGTTGGATTAGCTAGTTGGTGAGGTAACGGCCCACCAAGGCGACGATCCATAGCCGACCTGAGAGGGTGACCGGCCACATTGGGACTGAGACACGGCCCAAACTCCTACGGGAGGCAGCA	0	0	0	0	0	0	0	0	0	0	0	0	0	0	0	0	0	138	0	0	0	0	0	Bacteria	Firmicutes	Clostridia	Lachnospirales	Lachnospiraceae	Agathobacter	Agathobacter rectalis strain VPI 0990 chromosome, complete genome	Agathobacter rectalis	Lower Human GI	H
30	213	ASV497	AGGGTTTGATTATGGCTCAGATTGAACGCTGGCGGCAGGCTTAACACATGCAAGTCGAACGGTAGCAGGTAAGTACTTGTACTTATGCTGACGAGTGGCGGACGGGTGAGTAATGCTTGGGAATCTGGCTTATGGAGGGGGATAACGACGGGAAACTGTCGCTAATACCGCGTAGAATCGAGAGATGAAAGTGTGGGACCTTCGGGCCACATGCCATAGGATGAGCCCAAGTGGGATTAGGTAGTTGGTGGGGTAATAGCCTACCAAGCCGACGATCTCTAGCTGGTCTGAGAGGATGACCAGCCACACCGGGACTGAGACACGGCCCGGACTCCTACGGGAGGCAGCA	0	0	0	0	0	0	96	0	0	0	0	0	0	0	0	0	0	0	0	0	0	0	0	Bacteria	Proteobacteria	Gammaproteobacteria	Enterobacterales	Pasteurellaceae	Aggregatibacter	Aggregatibacter aphrophilus strain NCTC5906 genome assembly, chromosome: 1 (previously Haemophilus aphrophilus)	Aggregatibacter aphrophilus	Upper Human GI	H
31	446	ASV234	AGGGTTTGATTCTGGCTCAGATTGAACGCTGGCGGCAGGCTTAACACATGCAAGTCGAACGGTAGCAGGTAAGTACTTGTACTTATGCTGACGAGTGGCGGACGGGTGAGTAATGCTTGGGAATCTGGCTTATGGAGGGGGATAACGACGGGAAACTGTCGCTAATACCGCGTAGAATCGAGAGATGAAAGTGTGGGACCTTCGGGCCACATGCCATAGGATGAGCCCAAGTGGGATTAGGTAGTTGGTGGGGTAATAGCCTACCAAGCCGACGATCTCTAGCTGGTCTGAGAGGATGACCAGCCACACCGGGACTGAGACACGGCCCGGACTCCTACGGGAGGCAGCA	0	0	0	0	0	0	0	0	0	0	0	0	0	0	0	0	0	141	0	0	0	0	0	Bacteria	Proteobacteria	Gammaproteobacteria	Enterobacterales	Pasteurellaceae	Aggregatibacter	Aggregatibacter aphrophilus strain NCTC5906 genome assembly, chromosome: 1	Aggregatibacter aphrophilus	Upper Human GI	H
32	448	ASV743	AGGGTTAGATTATGGCTCAGATTGAACGCTGGCGGCAGGCTTAACACATGCAAGTCGAACGGTAGCAGGTAAGTACTTGTACTTATGCTGACGAGTGGCGGACGGGTGAGTAATGCTTGGGAATCTGGCTTATGGAGGGGGATAACGACGGGAAACTGTCGCTAATACCGCGTAGAATCGAGAGATGAAAGTGTGGGACCTTCGGGCCACATGCCATAGGATGAGCCCAAGTGGGATTAGGTAGTTGGTGGGGTAATAGCCTACCAAGCCGACGATCTCTAGCTGGTCTGAGAGGATGACCAGCCACACCGGGACTGAGACACGGCCCGGACTCCTACGGGAGGCAGCA	0	0	0	0	0	0	0	0	0	0	0	0	0	0	0	0	0	69	0	0	0	0	0	Bacteria	Proteobacteria	Gammaproteobacteria	Enterobacterales	Pasteurellaceae	Aggregatibacter	Aggregatibacter aphrophilus strain NCTC5906 genome assembly, chromosome: 1	Aggregatibacter aphrophilus	Upper Human GI	H
33	358	ASV430	AGGGTTAGATTCTGGCTCAGGATGAACGCTAGCTACAGGCTTAACACATGCAAGTCGTGGGGCAGCGGATACTTAGCTTGCTAAGTATGCCGGCGACCGGCGCACGGGTGAGTAACGCGTACCGAACCTGCCCATCACACAGGGATAGGCTTGCGAAAGCAAGATTAATACCTGATGGTCTCAGTTGTATGCATGTATAATTGAGTAAAGCCTTCGGGCGTTGATGGATGGCGGTGCGTCCCATTAGGAAGTTGGCGGGGTAACGGCCCACCAATCCTTCGATGGGTAGGGGTTCTGAGAGGAAGGTCCCCCACATTGGAACTGAGATACGGTCCAAACTCCTACGGGAGGCAGCA	0	0	0	0	0	0	0	0	0	0	0	0	0	0	104	0	0	0	0	0	0	0	0	Bacteria	Bacteroidota	Bacteroidia	Bacteroidales	Prevotellaceae	Alloprevotella	Alloprevotella tannerae strain VPI N14B 16S ribosomal RNA gene, partial sequence	Alloprevotella tannerae	Upper Human GI	H
34	359	ASV479	AGGGTTAGATTATGGCTCAGGATGAACGCTAGCTACAGGCTTAACACATGCAAGTCGTGGGGCAGCGGATACTTAGCTTGCTAAGTATGCCGGCGACCGGCGCACGGGTGAGTAACGCGTACCGAACCTGCCCATCACACAGGGATAGGCTTGCGAAAGCAAGATTAATACCTGATGGTCTCAGTTGTATGCATGTATAATTGAGTAAAGCCTTCGGGCGTTGATGGATGGCGGTGCGTCCCATTAGGAAGTTGGCGGGGTAACGGCCCACCAATCCTTCGATGGGTAGGGGTTCTGAGAGGAAGGTCCCCCACATTGGAACTGAGATACGGTCCAAACTCCTACGGGAGGCAGCA	0	0	0	0	0	0	0	0	0	0	0	0	0	0	98	0	0	0	0	0	0	0	0	Bacteria	Bacteroidota	Bacteroidia	Bacteroidales	Prevotellaceae	Alloprevotella	Alloprevotella tannerae strain VPI N14B 16S ribosomal RNA gene, partial sequence	Alloprevotella tannerae	Upper Human GI	H
35	362	ASV572	AGGGTTTGATTCTGGCTCAGGATGAACGCTAGCTACAGGCTTAACACATGCAAGTCGTGGGGCAGCGGATACTTAGCTTGCTAAGTATGCCGGCGACCGGCGCACGGGTGAGTAACGCGTACCGAACCTGCCCATCACACAGGGATAGGCTTGCGAAAGCAAGATTAATACCTGATGGTCTCAGTTGTATGCATGTATAATTGAGTAAAGCCTTCGGGCGTTGATGGATGGCGGTGCGTCCCATTAGGAAGTTGGCGGGGTAACGGCCCACCAATCCTTCGATGGGTAGGGGTTCTGAGAGGAAGGTCCCCCACATTGGAACTGAGATACGGTCCAAACTCCTACGGGAGGCAGCA	0	0	0	0	0	0	0	0	0	0	0	0	0	0	88	0	0	0	0	0	0	0	0	Bacteria	Bacteroidota	Bacteroidia	Bacteroidales	Prevotellaceae	Alloprevotella	Alloprevotella tannerae strain VPI N14B 16S ribosomal RNA gene, partial sequence	Alloprevotella tannerae	Upper Human GI	H
36	363	ASV605	AGAGTTTGATTATGGCTCAGGATGAACGCTAGCTACAGGCTTAACACATGCAAGTCGTGGGGCAGCGGATACTTAGCTTGCTAAGTATGCCGGCGACCGGCGCACGGGTGAGTAACGCGTACCGAACCTGCCCATCACACAGGGATAGGCTTGCGAAAGCAAGATTAATACCTGATGGTCTCAGTTGTATGCATGTATAATTGAGTAAAGCCTTCGGGCGTTGATGGATGGCGGTGCGTCCCATTAGGAAGTTGGCGGGGTAACGGCCCACCAATCCTTCGATGGGTAGGGGTTCTGAGAGGAAGGTCCCCCACATTGGAACTGAGATACGGTCCAAACTCCTACGGGAGGCAGCA	0	0	0	0	0	0	0	0	0	0	0	0	0	0	84	0	0	0	0	0	0	0	0	Bacteria	Bacteroidota	Bacteroidia	Bacteroidales	Prevotellaceae	Alloprevotella	Alloprevotella tannerae strain VPI N14B 16S ribosomal RNA gene, partial sequence	Alloprevotella tannerae	Upper Human GI	H
37	367	ASV786	AGGGTTCGATTATGGCTCAGGATGAACGCTAGCTACAGGCTTAACACATGCAAGTCGTGGGGCAGCGGATACTTAGCTTGCTAAGTATGCCGGCGACCGGCGCACGGGTGAGTAACGCGTACCGAACCTGCCCATCACACAGGGATAGGCTTGCGAAAGCAAGATTAATACCTGATGGTCTCAGTTGTATGCATGTATAATTGAGTAAAGCCTTCGGGCGTTGATGGATGGCGGTGCGTCCCATTAGGAAGTTGGCGGGGTAACGGCCCACCAATCCTTCGATGGGTAGGGGTTCTGAGAGGAAGGTCCCCCACATTGGAACTGAGATACGGTCCAAACTCCTACGGGAGGCAGCA	0	0	0	0	0	0	0	0	0	0	0	0	0	0	60	0	0	0	0	0	0	0	0	Bacteria	Bacteroidota	Bacteroidia	Bacteroidales	Prevotellaceae	Alloprevotella	Alloprevotella tannerae strain VPI N14B 16S ribosomal RNA gene, partial sequence	Alloprevotella tannerae	Upper Human GI	H
38	368	ASV836	AGGGTTCGATCATGGCTCAGGATGAACGCTAGCTACAGGCTTAACACATGCAAGTCGTGGGGCAGCGGATACTTAGCTTGCTAAGTATGCCGGCGACCGGCGCACGGGTGAGTAACGCGTACCGAACCTGCCCATCACACAGGGATAGGCTTGCGAAAGCAAGATTAATACCTGATGGTCTCAGTTGTATGCATGTATAATTGAGTAAAGCCTTCGGGCGTTGATGGATGGCGGTGCGTCCCATTAGGAAGTTGGCGGGGTAACGGCCCACCAATCCTTCGATGGGTAGGGGTTCTGAGAGGAAGGTCCCCCACATTGGAACTGAGATACGGTCCAAACTCCTACGGGAGGCAGCA	0	0	0	0	0	0	0	0	0	0	0	0	0	0	52	0	0	0	0	0	0	0	0	Bacteria	Bacteroidota	Bacteroidia	Bacteroidales	Prevotellaceae	Alloprevotella	Alloprevotella tannerae strain VPI N14B 16S ribosomal RNA gene, partial sequence	Alloprevotella tannerae	Upper Human GI	H
39	194	ASV601	AGGGTTTGATTCTGGCTCAGGATGAACGCTGGCGGCGTGCCTAACACATGCAAGTCGAACGAAGCACCTTACCGGATTCTTCGGATGAAAGTTTGGTGACTGAGTGGCGGACGGGTGAGTAACGCGTGGGTAACCTGCCCTGTACAGGGGGATAACAGCTGGAAACGGCTGCTAATACCGCATAAGCGCACGAGGAGACATCTCCTTGTGTGAAAAACTCCGGTGGTACAGGATGGGCCCGCGTCTGATTAGCTGGTTGGCAGGGTAACGGCCTACCAAGGCAACGATCAGTAGCCGGTCTGAGAGGATGAACGGCCACATTGGAACTGAGACACGGTCCAAACTCCTACGGGAGGCAGCA	0	0	0	0	0	0	85	0	0	0	0	0	0	0	0	0	0	0	0	0	0	0	0	Bacteria	Firmicutes	Clostridia	Lachnospirales	Lachnospiraceae	Anerobutyricum	Anaerobutyricum hallii	Anaerobutyricum hallii	Lower Human GI	H
40	184	ASV346	AGGGTTTGATTATGGCTCAGGATGAACGCTGGCGGCGTGCCTAACACATGCAAGTCGAACGAAGCACCTTACCGGATTCTTCGGATGAAAGTTTGGTGACTGAGTGGCGGACGGGTGAGTAACGCGTGGGTAACCTGCCCTGTACAGGGGGATAACAGCTGGAAACGGCTGCTAATACCGCATAAGCGCACGAGGAGACATCTCCTTGTGTGAAAAACTCCGGTGGTACAGGATGGGCCCGCGTCTGATTAGCTGGTTGGCAGGGTAACGGCCTACCAAGGCAACGATCAGTAGCCGGTCTGAGAGGATGAACGGCCACATTGGAACTGAGACACGGTCCAAACTCCTACGGGAGGCAGCA	0	0	0	0	0	0	118	0	0	0	0	0	0	0	0	0	0	0	0	0	0	0	0	Bacteria	Firmicutes	Clostridia	Lachnospirales	Lachnospiraceae	Anerobutyricum	Anaerobutyricum hallii strain ATCC 27751 16S ribosomal RNA, partial sequence	Anaerobutyricum hallii	Lower Human GI	H
41	190	ASV542	AGAGTTTGATTCTGGCTCAGGATGAACGCTGGCGGCGTGCCTAACACATGCAAGTCGAACGAAGCACCTTACCGGATTCTTCGGATGAAAGTTTGGTGACTGAGTGGCGGACGGGTGAGTAACGCGTGGGTAACCTGCCCTGTACAGGGGGATAACAGCTGGAAACGGCTGCTAATACCGCATAAGCGCACGAGGAGACATCTCCTTGTGTGAAAAACTCCGGTGGTACAGGATGGGCCCGCGTCTGATTAGCTGGTTGGCAGGGTAACGGCCTACCAAGGCAACGATCAGTAGCCGGTCTGAGAGGATGAACGGCCACATTGGAACTGAGACACGGTCCAAACTCCTACGGGAGGCAGCA	0	0	0	0	0	0	92	0	0	0	0	0	0	0	0	0	0	0	0	0	0	0	0	Bacteria	Firmicutes	Clostridia	Lachnospirales	Lachnospiraceae	Anerobutyricum	Anaerobutyricum hallii strain ATCC 27751 16S ribosomal RNA, partial sequence	Anaerobutyricum hallii	Lower Human GI	H
42	185	ASV362	AGGGTTTGATTATGGCTCAGGATAAACGCTGGCGGCGTGCATAACACATGCAAGTCGAACGATGAAGCTTAGATGATTTCTTCGGAATGAACTTAAGTGGATTAGTGGCGAACGGGTGAGTAACACGTGAGTAACCTGCCTTACACAAGGGGATAGCCTCTGGAAACGGAGAATAATACCCTATAAAGTCTAATCAGCTCCTGCTGGAAAGACCAAAGATTTATCGGTGTAAGATGGACTTGCGTCTGATTAGCTAGTTGGTGAGATAAAAGCTCACCAAGGCGACGATCAGTAGCCGGCTTGAGAGAGTGTACGGCCACATTGGGACTGAGACACGGCCCAAACTCCTACGGGAGGCAGCA	0	0	0	0	0	0	115	0	0	0	0	0	0	0	0	0	0	0	0	0	0	0	0	Bacteria	Firmicutes	Clostridia	Peptostreptococcales	FamilyXI	Anaerococcus	Anaerococcus hydrogenalis	Anaerococcus hydrogenalis	Lower Human GI	H
43	29	ASV52	AGGGTTTGATTATGGCTCAGGATAAACGCTGGCGGCGTGCATAACACATGCAAGTCGAACGATGAAACTTAGATGATTTCTTCGGAATGAACTTAAGTGGATTAGTGGCGAACGGGTGAGTAACACGTGAGTAACCTGCCTTACACAAGGGGATAGCCTCTGGAAACGGAGAATAATACCCTATAAAGTCTAATCAGCACCTGCTGGAAAGACCAAAGATTTATCGGTGTAAGATGGACTTGCGTCTGATTAGCTAGTTGGTGAGATAAAAGCTCACCAAGGCGACGATCAGTAGCCGGCTTGAGAGAGTGTACGGCCACATTGGGACTGAGACACGGCCCAAACTCCTACGGGAGGCAGCA	0	0	0	113	0	0	0	0	0	0	0	0	0	0	0	0	114	0	0	0	0	0	57	Bacteria	Firmicutes	Clostridia	Peptostreptococcales	FamilyXI	Anaerococcus	Anaerococcus hydrogenalis strain JCM 7635 16S ribosomal RNA, partial sequence	Anaerococcus hydrogenalis	Lower Human GI	H
44	389	ASV238	AGGGTTTGATTATGGCTCAGGATAAACGCTGGCGGCGTGCATAACACATGCAAGTCGAACGATGAAGCTTAGATGATTTCTTCGGAATGAACTTAAGTGGATTAGTGGCGAACGGGTGAGTAACACGTGAGTAACCTGCCTTACACAAGGGGATAGCCTCTGGAAACGGAGAATAATACCCTATAAAGTCTAATCAGCACATGCTGGAAAGACCAAAGATTTATCGGTGTAAGATGGACTTGCGTCTGATTAGCTAGTTGGTGAGATAAAAGCTCACCAAGGCGACGATCAGTAGCCGGCTTGAGAGAGTGTACGGCCACATTGGGACTGAGACACGGCCCAAACTCCTACGGGAGGCAGCA	0	0	0	0	0	0	0	0	0	0	0	0	0	0	0	0	140	0	0	0	0	0	0	Bacteria	Firmicutes	Clostridia	Peptostreptococcales	FamilyXI	Anaerococcus	Anaerococcus hydrogenalis strain JCM 7635 16S ribosomal RNA, partial sequence	Anaerococcus hydrogenalis	Lower Human GI	H
45	390	ASV82	AGGGTTTGATTCTGGCTCAGGATAAACGCTGGCGGCGTGCATAACACATGCAAGTCGAACGATGAAACTTAGATGATTTCTTCGGAATGAACTTAATTGGATTAGTGGCGAACGGGTGAGTAACACGTGAGTAACCTGCCTTACACAAGGGGATAGCCTCTGGAAACGGAGAATAATACCCTATAAAGTCTAATCAGCACATGCTGGAAAGACCAAAGATTTATCGGTGTAAGATGGACTTGCGTCTGATTAGCTAGTTGGTGAGATAAAAGCTCACCAAGGCGACGATCAGTAGCCGGCTTGAGAGAGTGTACGGCCACATTGGGACTGAGACACGGCCCAAACTCCTACGGGAGGCAGCA	0	0	0	0	0	0	0	0	0	0	0	0	0	0	0	0	139	97	0	0	0	0	0	Bacteria	Firmicutes	Clostridia	Peptostreptococcales	FamilyXI	Anaerococcus	Anaerococcus hydrogenalis strain JCM 7635 16S ribosomal RNA, partial sequence	Anaerococcus hydrogenalis	Lower Human GI	H
46	395	ASV312	AGGGTTTGATTCTGGCTCAGGATAAACGCTGGCGGCGTGCATAACACATGCAAGTCGAACGATGAAGCTTAGATGATTTCTTCGGAATGAACTTAAGTGGATTAGTGGCGAACGGGTGAGTAACACGTGAGTAACCTGCCTTACACAAGGGGATAGCCTCTGGAAACGGAGAATAATACCCTATAAAGTCTAATCAGCACATGCTGGAAAGACCAAAGATTTATCGGTGTAAGATGGACTTGCGTCTGATTAGCTAGTTGGTGAGATAAAAGCTCACCAAGGCGACGATCAGTAGCCGGCTTGAGAGAGTGTACGGCCACATTGGGACTGAGACACGGCCCAAACTCCTACGGGAGGCAGCA	0	0	0	0	0	0	0	0	0	0	0	0	0	0	0	0	124	0	0	0	0	0	0	Bacteria	Firmicutes	Clostridia	Peptostreptococcales	FamilyXI	Anaerococcus	Anaerococcus hydrogenalis strain JCM 7635 16S ribosomal RNA, partial sequence	Anaerococcus hydrogenalis	Lower Human GI	H
47	404	ASV505	AGGGTTCGATTCTGGCTCAGGATAAACGCTGGCGGCGTGCATAACACATGCAAGTCGAACGATGAAGCTTAGATGATTTCTTCGGAATGAACTTAAGTGGATTAGTGGCGAACGGGTGAGTAACACGTGAGTAACCTGCCTTACACAAGGGGATAGCCTCTGGAAACGGAGAATAATACCCTATAAAGTCTAATCAGCACATGCTGGAAAGACCAAAGATTTATCGGTGTAAGATGGACTTGCGTCTGATTAGCTAGTTGGTGAGATAAAAGCTCACCAAGGCGACGATCAGTAGCCGGCTTGAGAGAGTGTACGGCCACATTGGGACTGAGACACGGCCCAAACTCCTACGGGAGGCAGCA	0	0	0	0	0	0	0	0	0	0	0	0	0	0	0	0	95	0	0	0	0	0	0	Bacteria	Firmicutes	Clostridia	Peptostreptococcales	FamilyXI	Anaerococcus	Anaerococcus hydrogenalis strain JCM 7635 16S ribosomal RNA, partial sequence	Anaerococcus hydrogenalis	Lower Human GI	H
48	406	ASV518	AGGGTTAGATTATGGCTCAGGATAAACGCTGGCGGCGTGCATAACACATGCAAGTCGAACGATGAAGCTTAGAAGATTTCTTCGGAATGAACTTAAGTGGATTAGTGGCGAACGGGTGAGTAACACGTGAGTAACCTGCCTTACACAAGGGGATAGCCTCTGGAAACGGAGAATAATACCCTATAAAGTCTAATCAGCTCCTGCTGGAAAGACCAAAGATTTATCGGTGTAAGATGGACTTGCGTCTGATTAGCTAGTTGGTGAGATAAAAGCTCACCAAGGCGACGATCAGTAGCCGGCTTGAGAGAGTGTACGGCCACATTGGGACTGAGACACGGCCCAAACTCCTACGGGAGGCAGCA	0	0	0	0	0	0	0	0	0	0	0	0	0	0	0	0	94	0	0	0	0	0	0	Bacteria	Firmicutes	Clostridia	Peptostreptococcales	FamilyXI	Anaerococcus	Anaerococcus hydrogenalis strain JCM 7635 16S ribosomal RNA, partial sequence	Anaerococcus hydrogenalis	Lower Human GI	H
49	407	ASV546	AGGGTTTGATTCTGGCTCAGGATAAACGCTGGCGGCGTGCATAACACATGCAAGTCGAACGATGAAGCTTAGAAGATTTCTTCGGAATGAACTTAAGTGGATTAGTGGCGAACGGGTGAGTAACACGTGAGTAACCTGCCTTACACAAGGGGATAGCCTCTGGAAACGGAGAATAATACCCTATAAAGTCTAATCAGCTCCTGCTGGAAAGACCAAAGATTTATCGGTGTAAGATGGACTTGCGTCTGATTAGCTAGTTGGTGAGATAAAAGCTCACCAAGGCGACGATCAGTAGCCGGCTTGAGAGAGTGTACGGCCACATTGGGACTGAGACACGGCCCAAACTCCTACGGGAGGCAGCA	0	0	0	0	0	0	0	0	0	0	0	0	0	0	0	0	91	0	0	0	0	0	0	Bacteria	Firmicutes	Clostridia	Peptostreptococcales	FamilyXI	Anaerococcus	Anaerococcus hydrogenalis strain JCM 7635 16S ribosomal RNA, partial sequence	Anaerococcus hydrogenalis	Lower Human GI	H
50	411	ASV562	AGGGTTAGATTATGGCTCAGGATAAACGCTGGCGGCGTGCATAACACATGCAAGTCGAACGATGAAACTTAGATGATTTCTTCGGAATGAACTTAAGTGGATTAGTGGCGAACGGGTGAGTAACACGTGAGTAACCTGCCTTACACAAGGGGATAGCCTCTGGAAACGGAGAATAATACCCTATAAAGTCTAATCAGCACCTGCTGGAAAGACCAAAGATTTATCGGTGTAAGATGGACTTGCGTCTGATTAGCTAGTTGGTGAGATAAAAGCTCACCAAGGCGACGATCAGTAGCCGGCTTGAGAGAGTGTACGGCCACATTGGGACTGAGACACGGCCCAAACTCCTACGGGAGGCAGCA	0	0	0	0	0	0	0	0	0	0	0	0	0	0	0	0	89	0	0	0	0	0	0	Bacteria	Firmicutes	Clostridia	Peptostreptococcales	FamilyXI	Anaerococcus	Anaerococcus hydrogenalis strain JCM 7635 16S ribosomal RNA, partial sequence	Anaerococcus hydrogenalis	Lower Human GI	H
51	418	ASV633	AGGGTTTGATTCTGGCTCAGGATAAACGCTGGCGGCGTGCATAACACATGCAAGTCGAACGATGAAACTTAGATGATTTCTTCGGAATGAACTTAAGTGGATTAGTGGCGAACGGGTGAGTAACACGTGAGTAACCTGCCTTACACAAGGGGATAGCCTCTGGAAACGGAGAATAATACCCTATAAAGTCTAATCAGCACCTGCTGGAAAGACCAAAGATTTATCGGTGTAAGATGGACTTGCGTCTGATTAGCTAGTTGGTGAGATAAAAGCTCACCAAGGCGACGATCAGTAGCCGGCTTGAGAGAGTGTACGGCCACATTGGGACTGAGACACGGCCCAAACTCCTACGGGAGGCAGCA	0	0	0	0	0	0	0	0	0	0	0	0	0	0	0	0	81	0	0	0	0	0	0	Bacteria	Firmicutes	Clostridia	Peptostreptococcales	FamilyXI	Anaerococcus	Anaerococcus hydrogenalis strain JCM 7635 16S ribosomal RNA, partial sequence	Anaerococcus hydrogenalis	Lower Human GI	H
52	463	ASV525	AGGGTTAGATTATGGCTCAGGATAAACGCTGGCGGCGTGCATAACACATGCAAGTCGAACGATGAAACTTAGATGATTTCTTCGGAATGAACTTAAGTGGATTAGTGGCGAACGGGTGAGTAACACGTGAGTAACCTGCCTTACACAAGGTGATAGCCTCTGGAAACGGAGAATAATACCCTATAAAGTCTAATCAGCACCTGCTGGAAAGACCAAAGATTTATCGGTGTAAGATGGACTTGCGTCTGATTAGCTAGTTGGTGAGATAAAAGCTCACCAAGGCGACGATCAGTAGCCGGCTTGAGAGAGTGTACGGCCACATTGGGACTGAGACACGGCCCAAACTCCTACGGGAGGCAGCA	0	0	0	0	0	0	0	0	0	0	0	0	0	0	0	0	0	0	0	0	94	0	0	Bacteria	Firmicutes	Clostridia	Peptostreptococcales	FamilyXI	Anaerococcus	Anaerococcus hydrogenalis strain JCM 7635 16S ribosomal RNA, partial sequence	Anaerococcus hydrogenalis	Lower Human GI	H
53	351	ASV403	AGGGTTTGATTATGGCTCAGGATAAACGCTGGCGGCGTGCATAACACATGCAAGTCGAACGATGAAACTTAGAAGATTTCTTCGGAATGATTTTAAGTGGATTAGTGGCGAACGGGTGAGTAACACGTGAGTAACCTGCCTTACACAAGGGGATAGCCTTTGGAAACGAAGAATAATACCCTATAAAGTCAATTTATCGCATGATAGAGTGACCAAAGATTTATCGGTGTAAGATGGACTTGCGTCTGATTAGCTAGTTGGTGAGATAAAAGCTCACCAAGGCGACGATCAGTAGCCGGCTTGAGAGAGTGTACGGCCACATTGGGACTGAGACACGGCCCAAACTCCTACGGGAGGCAGCA	0	0	0	0	0	0	0	0	0	0	0	0	0	0	107	0	0	0	0	0	0	0	0	Bacteria	Firmicutes	Clostridia	Peptostreptococcales	FamilyXI	Anaerococcus	Anaerococcus jeddahensis	Anaerococcus jeddahensis	Lower Human GI	H
54	399	ASV412	AGGGTTAGATTCTGGCTCAGGATAAACGCTGGCGGCGTGCATAACACATGCAAGTCGAACGATGAAACTTAGTTGATTTCTTCGGAATGATTTTAAGTGGATTAGTGGCGAACGGGTGAGTAACACGTGAGTAACCTGCCTTACACAAGGGGATAGCCTTTGGAAACGAAGAATAATACCCTATAAAGTCAATTTATCGCATGATAGAGTGACCAAAGATTTATCGGTGTAAGATGGACTTGCGTCTGATTAGCTAGTTGGTGAGATAAAAGCTCACCAAGGCGACGATCAGTAGCCGGCTTGAGAGAGTGTACGGCCACATTGGGACTGAGACACGGCCCAAACTCCTACGGGAGGCAGCA	0	0	0	0	0	0	0	0	0	0	0	0	0	0	0	0	106	0	0	0	0	0	0	Bacteria	Firmicutes	Clostridia	Peptostreptococcales	FamilyXI	Anaerococcus	Anaerococcus jeddahensis	Anaerococcus jeddahensis	Lower Human GI	H
55	352	ASV437	AGGGTTTGATTCTGGCTCAGGATAAACGCTGGCGGCGTGCATAACACATGCAAGTCGAACGATGAAACTTAGAAGATTTCTTCGGAATGATTTTAAGTGGATTAGTGGCGAACGGGTGAGTAACACGTGAGTAACCTGCCTTACACAAGGGGATAGCCTTTGGAAACGAAGAATAATACCCTATAAAGTCAATTTATCGCATGATAGAGTGACCAAAGATTTATCGGTGTAAGATGGACTTGCGTCTGATTAGCTAGTTGGTGAGATAAAAGCTCACCAAGGCGACGATCAGTAGCCGGCTTGAGAGAGTGTACGGCCACATTGGGACTGAGACACGGCCCAAACTCCTACGGGAGGCAGCA	0	0	0	0	0	0	0	0	0	0	0	0	0	0	103	0	0	0	0	0	0	0	0	Bacteria	Firmicutes	Clostridia	Peptostreptococcales	FamilyXI	Anaerococcus	Anaerococcus jeddahensis strain SB3 16S ribosomal RNA, partial sequence	Anaerococcus jeddahensis	Lower Human GI	H
56	401	ASV420	AGGGTTAGATTATGGCTCAGGATAAACGCTGGCGGCGTGCATAACACATGCAAGTCGAACGATGAAACTTAGTTGATTTCTTCGGAATGATTTTAAGTGGATTAGTGGCGAACGGGTGAGTAACACGTGAGTAACCTGCCTTACACAAGGGGATAGCCTTTGGAAACGAAGAATAATACCCTATAAAGTCAATTTATCGCATGATAGAGTGACCAAAGATTTATCGGTGTAAGATGGACTTGCGTCTGATTAGCTAGTTGGTGAGATAAAAGCTCACCAAGGCGACGATCAGTAGCCGGCTTGAGAGAGTGTACGGCCACATTGGGACTGAGACACGGCCCAAACTCCTACGGGAGGCAGCA	0	0	0	0	0	0	0	0	0	0	0	0	0	0	0	0	105	0	0	0	0	0	0	Bacteria	Firmicutes	Clostridia	Peptostreptococcales	FamilyXI	Anaerococcus	Anaerococcus jeddahensis strain SB3 16S ribosomal RNA, partial sequence	Anaerococcus jeddahensis	Lower Human GI	H
57	419	ASV647	AGGGTTTGATTATGGCTCAGGATAAACGCTGGCGGCGTGCATAACACATGCAAGTCGAACGATGAAACTTAGTTGATTTCTTCGGAATGATTTTAAGTGGATTAGTGGCGAACGGGTGAGTAACACGTGAGTAACCTGCCTTACACAAGGGGATAGCCTTTGGAAACGAAGAATAATACCCTATAAAGTCAATTTATCGCATGATAGAGTGACCAAAGATTTATCGGTGTAAGATGGACTTGCGTCTGATTAGCTAGTTGGTGAGATAAAAGCTCACCAAGGCGACGATCAGTAGCCGGCTTGAGAGAGTGTACGGCCACATTGGGACTGAGACACGGCCCAAACTCCTACGGGAGGCAGCA	0	0	0	0	0	0	0	0	0	0	0	0	0	0	0	0	80	0	0	0	0	0	0	Bacteria	Firmicutes	Clostridia	Peptostreptococcales	FamilyXI	Anaerococcus	Anaerococcus jeddahensis strain SB3 16S ribosomal RNA, partial sequence	Anaerococcus jeddahensis	Lower Human GI	H
58	408	ASV554	AGGGTTAGATTATGGCTCAGGATTAACGCTGGCGGCGTGCATAACACATGCAAGTCGAACGATGAAACTTAACTGATCTCTTCGGAGTGAATTTAAGTGGATTAGTGGCGGACGGGTGAGTAACGCGTGAGTAACCTGCCTTAGAGAAGGGGATAGCCTTTGGAAACGAAGAATAATACCCTATGATACCAACACTACGCATGTAGAGTTGGTCAAAGATTTATCGCTCTAAGATGGACTTGCGTCTGATTAGTTAGTTGGTGAGGTAACGGCCCACCAAGACAGCGATCAGTAGCCGGCTTGAGAGAGTGTACGGCCACATTGGGACTGAGACACGGCCCAGACTCCTACGGGAGGCAGCA	0	0	0	0	0	0	0	0	0	0	0	0	0	0	0	0	90	0	0	0	0	0	0	Bacteria	Firmicutes	Clostridia	Peptostreptococcales	FamilyXI	Anaerococcus	Anaerococcus lactolyticus strain JCM 8140 16S ribosomal RNA, partial sequence	Anaerococcus lactolyticus	Lower Human GI	H
59	58	ASV241	AGGGTTTGATTATGGCTCAGGATAAACGCTGGCGGCGTGCATAACACATGCAAGTCGAACGATGAAGTTTTTATGAATTCTTCGGAATGATTAAAAATGGATTAGTGGCGGACGGGTGAGTAACGCGTGAGTAACCTGCCTTGTACAAGGGGATAGCCGTTGGAAACGACGAATAATACCCTATGACATCAAATAATCGCATGATAATTTGATCAAAGATTTATCGGTATAAGATGGACTCGCGTCTGATTAGCTAGTTGGTAGGGTAAAAGCCTACCAAGGCGACGATCAGTAGCCGGCTTGAGAGAGTGTACGGCCACATTGGGACTGAGACACGGCCCAGACTCCTACGGGAGGCAGCA	0	0	0	0	139	0	0	0	0	0	0	0	0	0	0	0	0	0	0	0	0	0	0	Bacteria	Firmicutes	Clostridia	Peptostreptococcales	FamilyXI	Anaerococcus	Anaerococcus marasmi	Anaerococcus marasmi	Lower Human GI	H
60	412	ASV578	AGGGTTAGATTATGGCTCAGGATAAACGCTGGCGGCGTGCATAACACATGCAAGTCGAACGATGAAGCTTAACTGATTTCTTCGGAATGATTTTAAGTGGATTAGTGGCGGACGGGTGAGTAACGCGTGAGTAACCTGCCTTGCACAAGGGGATAGCCGTTGGAAACGACGAATAATACCCTATGATATAAACTCTTCGCATGAAGAGCTTATCAAAGATTTATCGGTGTAAGATGGACTCGCGTCTGATTAGCTAGTTGGTGGGGTAAAAGCTCACCAAGGCAACGATCAGTAGCCGGCTTGAGAGAGTGTACGGCCACATTGGGACTGAGACACGGCCCAGACTCCTACGGGAGGCAGCA	0	0	0	0	0	0	0	0	0	0	0	0	0	0	0	0	87	0	0	0	0	0	0	Bacteria	Firmicutes	Clostridia	Peptostreptococcales	FamilyXI	Anaerococcus	Anaerococcus marasmi	Anaerococcus marasmi	Lower Human GI	H
61	417	ASV617	AGGGTTAGATTATGGCTCAGGATAAACGCTGGCGGCGTGCATAACACATGCAAGTCGAACGATGAAGATTAAAAGATTTCTTCGGAATGAACTTAATTGGATTAGTGGCGGACGGGTGAGTAACGCGTGAGTAACCTGCCTTGTACAAGGGGATAGCCGTTGGAAACGACGAATAATACCCTATAACATCAAATAATCGCATGATAATTTGATCAAAGATTTATCGGTATAAGATGGACTCGCGTCTGATTAGCTAGTTGGTGGGGTAAAAGCCTACCAAGGCAACGATCAGTAGCCGGCTTGAGAGAGTGTACGGCCACATTGGGACTGAGACACGGCCCAGACTCCTACGGGAGGCAGCA	0	0	0	0	0	0	0	0	0	0	0	0	0	0	0	0	82	0	0	0	0	0	0	Bacteria	Firmicutes	Clostridia	Peptostreptococcales	FamilyXI	Anaerococcus	Anaerococcus marasmi	Anaerococcus marasmi	Lower Human GI	H
62	466	ASV686	AGGGTTTGATTCTGGCTCAGGATAAACGCTGGCGGCGTGCATAACACATGCAAGTCGAACGATGAAGATTAAAAGATTTCTTCGGAATGAACTTAATTGGATTAGTGGCGGACGGGTGAGTAACGCGTGAGTAACCTGCCTTGTACAAGGGGATAGCCGTTGGAAACGACGAATAATACCCTATAACATCAAATAATCGCATGATAATTTGATCAAAGATTTATCGGTATAAGATGGACTCGCGTCTGATTAGCTAGTTGGTGGGGTAAAAGCCTACCAAGGCAACGATCAGTAGCCGGCTTGAGAGAGTGTACGGCCACATTGGGACTGAGACACGGCCCAGACTCCTACGGGAGGCAGCA	0	0	0	0	0	0	0	0	0	0	0	0	0	0	0	0	0	0	0	0	76	0	0	Bacteria	Firmicutes	Clostridia	Peptostreptococcales	FamilyXI	Anaerococcus	Anaerococcus marasmi	Anaerococcus marasmi	Lower Human GI	H
63	484	ASV905	AGAGTTTGATTATGGCTCAGGATAAACGCTGGCGGCGTGCATAACACATGCAAGTCGAACGATGAAGCTTAACTGATTTCTTCGGAATGATTTTAAGTGGATTAGTGGCGGACGGGTGAGTAACGCGTGAGTAACCTGCCTTGCACAAGGGGATAGCCGTTGGAAACGACGAATAATACCCTATGATATAAACTCTTCGCATGAAGAGCTTATCAAAGATTTATCGGTGTAAGATGGACTCGCGTCTGATTAGCTAGTTGGTGGGGTAAAAGCTCACCAAGGCAACGATCAGTAGCCGGCTTGAGAGAGTGTACGGCCACATTGGGACTGAGACACGGCCCAGACTCCTACGGGAGGCAGCA	0	0	0	0	0	0	0	0	0	0	0	0	0	0	0	0	0	0	0	0	0	37	0	Bacteria	Firmicutes	Clostridia	Peptostreptococcales	FamilyXI	Anaerococcus	Anaerococcus marasmi	Anaerococcus marasmi	Lower Human GI	H
64	392	ASV253	AGGGTTTGATTATGGCTCAGGATAAACGCTGGCGGCGTGCATAACACATGCAAGTCGAACGATGAAACTTAACTGATTTCTTCGGAATGATTTTAAGTGGATTAGTGGCGGACGGGTGAGTAACGCGTGAGTAACCTGCCTTGCACAAGGGGATAGCCGTTGGAAACGACGAATAATACCCTATGATATAAACTCTTCGCATGAAGGGCTTATCAAAGATTTATCGGTGTAAGATGGACTCGCGTCTGATTAGCTAGTTGGTGGGGTAACAGCCTACCAAGGCAACGATCAGTAGCCGGCTTGAGAGAGTGTACGGCCACATTGGGACTGAGACACGGCCCAGACTCCTACGGGAGGCAGCA	0	0	0	0	0	0	0	0	0	0	0	0	0	0	0	0	135	0	0	0	0	0	0	Bacteria	Firmicutes	Clostridia	Peptostreptococcales	FamilyXI	Anaerococcus	Anaerococcus marasmi strain Marseille-P3557 16S ribosomal RNA, partial sequence	Anaerococcus marasmi	Lower Human GI	H
65	393	ASV263	AGGGTTTGATTCTGGCTCAGGATAAACGCTGGCGGCGTGCATAACACATGCAAGTCGAACGATGAAGCTTAACTGATTTCTTCGGAATGATTTTAAGTGGATTAGTGGCGGACGGGTGAGTAACGCGTGAGTAACCTGCCTTGCACAAGGGGATAGCCGTTGGAAACGACGAATAATACCCTATGATATAAACTCTTCGCATGAAGGGCTTATCAAAGATTTATCGGTGTAAGATGGACTCGCGTCTGATTAGCTAGTTGGTGGGATAAAAGCCTACCAAGGCAACGATCAGTAGCCGGCTTGAGAGAGTGTACGGCCACATTGGGACTGAGACACGGCCCAGACTCCTACGGGAGGCAGCA	0	0	0	0	0	0	0	0	0	0	0	0	0	0	0	0	134	0	0	0	0	0	0	Bacteria	Firmicutes	Clostridia	Peptostreptococcales	FamilyXI	Anaerococcus	Anaerococcus marasmi strain Marseille-P3557 16S ribosomal RNA, partial sequence	Anaerococcus marasmi	Lower Human GI	H
66	420	ASV646	AGGGTTTGATTCTGGCTCAGGATAAACGCTGGCGGCGTGCATAACACATGCAAGTCGAACGATGAAACTTAACTGATTTCTTCGGGATGATTTTAAGTGGATTAGTGGCGGACGGGTGAGTAACGCGTGAGTAACCTGCCTTGCACAAGGGGATAGCCGTTGGAAACGACGAATAATACCCTATGATATAAACTCTTCGCATGAAGAGCTTATCAAAGATTTATCGGTGTAAGATGGACTCGCGTCTGATTAGCTAGTTGGTGAGGTAACTGCTCACCAAGGCAACGATCAGTAGCCGGCTTGAGAGAGTGTACGGCCACATTGGGACTGAGACACGGCCCAGACTCCTACGGGAGGCAGCA	0	0	0	0	0	0	0	0	0	0	0	0	0	0	0	0	80	0	0	0	0	0	0	Bacteria	Firmicutes	Clostridia	Peptostreptococcales	FamilyXI	Anaerococcus	Anaerococcus marasmi strain Marseille-P3557 16S ribosomal RNA, partial sequence	Anaerococcus marasmi	Lower Human GI	H
67	413	ASV134	AGGGTTTGATTATGGCTCAGGATTAACGCTGGCGGCGTGCATAACACATGCAAGTCGAACGATGAAACTCTAAAGATTTCTTCGGAATGAATTAGAATGGATTAGTGGCGAACGGGTGAGTAACACGTGAGTAACCTGCCTTAGAGAAGGGGATAGCCTTTGGAAACGAAGAATAATACCCTATGACATGATAATATCGCATGATATTATCATCAAAGAATTATCGCTCTAAGATGGACTTGCGTCTGATTAGCTAGTTGGTGAGATAAAAGCTCACCAAGGCAACGATCAGTAGCCGGCTTGAGAGAGTGTACGGCCACATTGGGACTGAGACACGGCCCAGACTCCTACGGGAGGCAGCA	0	0	0	0	0	0	0	0	0	0	0	0	0	0	0	0	87	0	0	0	0	0	90	Bacteria	Firmicutes	Clostridia	Peptostreptococcales	FamilyXI	Anaerococcus	Anaerococcus sp. Marseille-P2765 strain Marseille-P2765T	Anaerococcus Marseille-P2765	Lower Human GI	H
68	33	ASV815	AGGGTTCGATTATGGCTCAGGATAAACGCTGGCGGCGTGCATAACACATGCAAGTCGAACGATGAAGCTTAAATGATCTCTTCGGAGTGACCTTAAGTGGATTAGTGGCGGACGGGTGAGTAACGCGTGAGTAACCTGCCTTACACAAGGGGATAGCCGTTGGAAACGACGAATAATACCCTATGATATAAACTCTTCGCATGAAGAGCTTATCAAAGATTTATCGGTGTAAGATGGACTCGCGTCTGATTAGCTAGTTGGTGGGGTAAAAGCTCACCAAGGCAACGATCAGTAGCCGGCTTGAGAGAGTGTACGGCCACATTGGGACTGAGACACGGCCCAGACTCCTACGGGAGGCAGCA	0	0	0	55	0	0	0	0	0	0	0	0	0	0	0	0	0	0	0	0	0	0	0	Bacteria	Firmicutes	Clostridia	Peptostreptococcales	FamilyXI	Anaerococcus	Anaerococcus sp. Marseille-P3557 partial 16S rRNA gene, strain Marseille-P3557	Anaerococcus Marseille-P3557	Lower Human GI	H
69	504	ASV176	AGGGTTTGATTATGGCTCAGGATAAACGCTGGCGGCGTGCATAACACATGCAAGTCGAACGATGAAGCTTAACTGATTTCTTCGGAATGATTTTAAGTGGATTAGTGGCGGACGGGTGAGTAACGCGTGAGTAACCTGCCTTGCACAAGGGGATAGCCGTTGGAAACGACGAATAATACCCTATGATATAAACTCTTCGCATGAAGAGCTTATCAAAGATTTATCGGTGTAAGATGGACTCGCGTCTGATTAGCTAGTTGGTGGGGTAAAAGCTCACCAAGGCAACGATCAGTAGCCGGCTTGAGAGAGTGTACGGCCACATTGGGACTGAGACACGGCCCAGACTCCTACGGGAGGCAGCA	0	0	0	0	0	0	0	0	0	0	0	0	0	0	0	0	0	0	0	0	0	0	154	Bacteria	Firmicutes	Clostridia	Peptostreptococcales	FamilyXI	Anaerococcus	Anaerococcus sp. Marseille-P3557	Anaerococcus Marseille-P3557	Lower Human GI	H
70	507	ASV735	AGGGTTTGATCATGGCTCAGGATAAACGCTGGCGGCGTGCATAACACATGCAAGTCGAACGATGAAGTTTTTATGAATTCTTCGGAATGATTAAAAATGGATTAGTGGCGGACGGGTGAGTAACGCGTGAGTAACCTGCCTTGTACAAGGGGATAGCCGTTGGAAACGACGAATAATACCCTATGACATCAAATAATCGCATGATAATTTGATCAAAGATTTATCGGTATAAGATGGACTCGCGTCTGATTAGCTAGTTGGTAGGGTAAAAGCCTACCAAGGCGACGATCAGTAGCCGGCTTGAGAGAGTGTACGGCCACATTGGGACTGAGACACGGCCCAGACTCCTACGGGAGGCAGCA	0	0	0	0	0	0	0	0	0	0	0	0	0	0	0	0	0	0	0	0	0	0	70	Bacteria	Firmicutes	Clostridia	Peptostreptococcales	FamilyXI	Anaerococcus	Anaerococcus sp. Marseille-P3557 partial 16S rRNA gene, strain Marseille-P3557	Anaerococcus Marseille-P3557	Lower Human GI	H
71	2	ASV567	AGGGTTAGATTATGGCTCAGGATTAACGCTGGCGGCGTGCATAACACATGCAAGTCGAACGATGAAACTTTAATGAACCCTTCGGGGAGAATTAAAGCGGATTAGTGGCGAACGGGTGAGTAACGCGTGAGTAACCTGCCTTACACAAGGGGATAGCCTTTGGAAACGAAGAATAATACCCTATAAAACCATAAAAGCACATGCAATTATGGTCAAAGTGATAGCGGTGTAAGATGGACTTGCGTCTGATTAGCTAGTTGGTGAGATAAAAGCCCACCAAGGCAACGATCAGTAGCCGGCTTGAGAGAGTGTACGGCCACATTGGGACTGAGACACGGCCCAGACTCCTACGGGAGGCAGCA	31	0	0	0	0	0	0	0	0	0	0	0	0	0	0	0	57	0	0	0	0	0	0	Bacteria	Firmicutes	Clostridia	Peptostreptococcales	FamilyXI	Anaerococcus	Anaerococcus mediterraneensis	Anaerococcus mediterraneensis	Lower Human GI	H
72	59	ASV50	AGGGTTTGATTATGGCTCAGGATTAACGCTGGCGGCGTGCATAACACATGCAAGTCGAACGATGAAACTTAAATGATTTCTTCGGAATGAACTTAAGTGGATTAGTGGCGGACGGGTGAGTAACGCGTGAGTAACCTGCCTTACACAAGGGGATAGCCGTTGGAAACGACGAATAATACCCTATGAAACTATCACTTCGCATGAAGCGATAGTCAAAGTGTTAGCGGTGTAAGATGGACTTGCGTCTGATTAGCTAGTTGGTGAGAAAAAAGCCCACCAAGGCAACGATCAGTAGCCGGCTTGAGAGAGTGTACGGCCACATTGGGACTGAGACACGGCCCAGACTCCTACGGGAGGCAGCA	0	0	0	0	139	0	0	0	0	0	0	0	0	0	0	69	98	0	0	0	0	0	0	Bacteria	Firmicutes	Clostridia	Peptostreptococcales	FamilyXI	Anaerococcus	Anaerococcus octavius	Anaerococcus octavius	Lower Human GI	H
73	189	ASV125	AGGGTTTGATTATGGCTCAGGATTAACGCTGGCGGCGTGCATAACACATGCAAGTCGAACGATGAAGATTATTAGACTTCTTCGGAATGAAAATAATTGGATTAGTGGCGGACGGGTGAGTAACGCGTGAGTAACCTGCCTTACACAAGGGGATAGCCGTTGGAAACGACGAATAATACCCTATGAAACTATCACTTCGCATGAAGCGATAGTCAAAGTGTTAGCGGTGTAAGATGGACTTGCGTCTGATTAGCTAGTTGGTGAGAAAAAAGCCCACCAAGGCAACGATCAGTAGCCGGCTTGAGAGAGTGTACGGCCACATTGGGACTGAGACACGGCCCAGACTCCTACGGGAGGCAGCA	0	0	0	0	0	0	106	0	0	0	0	0	0	0	0	0	77	0	0	0	0	0	0	Bacteria	Firmicutes	Clostridia	Peptostreptococcales	FamilyXI	Anaerococcus	Anaerococcus octavius	Anaerococcus octavius	Lower Human GI	H
74	341	ASV872	AGAGTTTGATTATGGCTCAGGATTAACGCTGGCGGCGTGCATAACACATGCAAGTCGAACGATGAAACTTAAATGATTTCTTCGGAATGAATTTAAATGGATTAGTGGCGAACGGGTGAGTAACGCGTGAGTAACCTGCCTTACACAAGGGGATAGCCTCTGGAAACGGAGAATAATACCCTATGAAACTATCATATCGCATGATTTGATAGTCAAAGTGTTAGCGGTGTAAGATGGACTTGCGTCTGATTAGCTAGTTGGTGAATTAAAAGCTCACCAAGGCAACGATCAGTAGCCGGCTTGAGAGAGTGTACGGCCACACTGGGACTGAGACACGGCCCAGACTCCTACGGGAGGCAGCA	0	0	0	0	0	0	0	0	0	0	0	0	0	44	0	0	0	0	0	0	0	0	0	Bacteria	Firmicutes	Clostridia	Peptostreptococcales	FamilyXI	Anaerococcus	Anaerococcus octavius	Anaerococcus octavius	Lower Human GI	H
75	353	ASV718	AGGGTTTGATTCTGGCTCAGGATTAACGCTGGCGGCGTGCATAACACATGCAAGTCGAACGATGAAACTTAAATGATTTCTTCGGAATGAATTTAAGCGGATTAGTGGCGAACGGGTGAGTAACGCGTGAGTAACCTGCCTTACACAAGGGGATAGCCTCTGGAAACGGAGAATAATACCCTATGACACCATAAAAGCACCTGCAGTTATGGTCAAAGTGTTTAGCGGTGTAAGATGGACTTGCGTCTGATTAGCTAGTTGGTAGGATAAAAGCCTACCAAGGCAACGATCAGTAGCCGGCTTGAGAGAGTGTACGGCCACATTGGGACTGAGACACGGCCCAGACTCCTACGGGAGGCAGCA	0	0	0	0	0	0	0	0	0	0	0	0	0	0	72	0	0	0	0	0	0	0	0	Bacteria	Firmicutes	Clostridia	Peptostreptococcales	FamilyXI	Anaerococcus	Anaerococcus octavius	Anaerococcus octavius	Lower Human GI	H
76	373	ASV97	AGGGTTTGATTCTGGCTCAGGATTAACGCTGGCGGCGTGCATAACACATGCAAGTCGAACGATGAAACTTAAATGATTTCTTCGGAATGAACTTAAGTGGATTAGTGGCGGACGGGTGAGTAACGCGTGAGTAACCTGCCTTACACAAGGGGATAGCCGTTGGAAACGACGAATAATACCCTATGAAACTATCACTTCGCATGAAGCGATAGTCAAAGTGTTAGCGGTGTAAGATGGACTTGCGTCTGATTAGCTAGTTGGTGAGAAAAAAGCCCACCAAGGCAACGATCAGTAGCCGGCTTGAGAGAGTGTACGGCCACATTGGGACTGAGACACGGCCCAGACTCCTACGGGAGGCAGCA	0	0	0	0	0	0	0	0	0	0	0	0	0	0	0	126	93	0	0	0	0	0	0	Bacteria	Firmicutes	Clostridia	Peptostreptococcales	FamilyXI	Anaerococcus	Anaerococcus octavius	Anaerococcus octavius	Lower Human GI	H
77	386	ASV179	AGGGTTTGATTATGGCTCAGGATTAACGCTGGCGGCGTGCATAACACATGCAAGTCGAACGATGAAACTTAAATGATTTCTTCGGAATGAACTTAAGTGGATTAGTGGCGGACGGGTGAGTAACGCGTGAGTAACCTGCCTTACACAAGGGGATAGCCGTTGGAAACGACGAATAATACCCTATGAAGTTACTATCTCGCATGAGATAATAACCAAAGTGTTAGCGGTGTAAGATGGACTTGCGTCTGATTAGCTAGTTGGTGAGAAAAAAAGCCCACCAAGGCAACGATCAGTAGCCGGCTTGAGAGAGTGTACGGCCACATTGGGACTGAGACACGGCCCAGACTCCTACGGGAGGCAGCA	0	0	0	0	0	0	0	0	0	0	0	0	0	0	0	0	152	0	0	0	0	0	0	Bacteria	Firmicutes	Clostridia	Peptostreptococcales	FamilyXI	Anaerococcus	Anaerococcus octavius	Anaerococcus octavius	Lower Human GI	H
78	35	ASV926	AGGGTTAGATCCTGGCTCAGGATAAACGCTGGCGGCGTGCATAACACATGCAAGTCGAACGATGAAGATTGATAGATTTCTTCGGAATGACATTAATTGGATTAGTGGCGGACGGGTGAGTAACGCGTGAGTAACCTGCCTTACACAAGGGGATAGCCGTTGGAAACGACGAATAATACCCTATGATATGATAGCCTCGCATGAAGCTATCATCAAAGATTTATCGGTGTAAGATGGACTCGCGTCTGATTAGCTAGTTGGTGGGGTAAAAGCCTACCAAGGCAACGATCAGTAGCCGGCTTGAGAGAGTGTACGGCCACATTGGGACTGAGACACGGCCCAGACTCCTACGGGAGGCAGCA	0	0	0	33	0	0	0	0	0	0	0	0	0	0	0	0	0	0	0	0	0	0	0	Bacteria	Firmicutes	Clostridia	Peptostreptococcales	FamilyXI	Anaerococcus	Anaerococcus prevotii DSM 20548 16S ribosomal RNA, partial sequence	Anaerococcus prevotii	Lower Human GI	H
79	36	ASV927	AGGGTTTGATTATGGCTCAGGATAAACGCTGGCGGCGTGCATAACACATGCAAGTCGAACGATGAAGATTAAAAGATTTCTTCGGAATGAACTTAATTGGATTAGTGGCGGACGGGTGAGTAACGCGTGAGTAACCTGCCTTGTACAAGGGGATAGCCGTTGGAAACTACGAATAATACCCTATGATATCAAATGATCGCATGATAATTTGATCAAAGATTTATCGGTATAAGATGGACTCGCGTCTGATTAGCTAGTTGGTGGGGTAACTGCTCACCAAGGCAACGATCAGTAGCCGGCTTGAGAGAGTGTACGGCCACATTGGGACTGAGACACGGCCCAGACTCCTACGGGAGGCAGCA	0	0	0	33	0	0	0	0	0	0	0	0	0	0	0	0	0	0	0	0	0	0	0	Bacteria	Firmicutes	Clostridia	Peptostreptococcales	FamilyXI	Anaerococcus	Anaerococcus prevotii gene for 16S ribosomal RNA, partial sequence, strain: JCM 6508	Anaerococcus prevotii	Lower Human GI	H
80	37	ASV934	AGGGTTTGATTATGGCTCAGGATAAACGCTGGCGGCGTGCATAACACATGCAAGTCGAACGATGAAGATTAAAAGATTTCTTCGGAATGAACTTAATTGGATTAGTGGCGGACGGGTGAGTAACGCGTGAGTAACCTGCCTTGTACAAGGGGATAGCCGTTGGAAACGACGAATAATACCCTATGACATGATATTATCGCATGAAAATATCATCAAAGATTTATCGGTATAAGATGGACTCGCGTCTGATTAGCTAGTTGGTGGGGTAAAAGCCTACCAAGGCAACGATCAGTAGCCGGCTTGAGAGAGTGTACGGCCACATTGGGACTGAGACACGGCCCAGACTCCTACGGGAGGCAGCA	0	0	0	32	0	0	0	0	0	0	0	0	0	0	0	0	0	0	0	0	0	0	0	Bacteria	Firmicutes	Clostridia	Peptostreptococcales	FamilyXI	Anaerococcus	Anaerococcus prevotii DSM 20548 16S ribosomal RNA, partial sequence	Anaerococcus prevotii	Lower Human GI	H
81	371	ASV249	AGGGTTTGATTCTGGCTCAGGATAAACGCTGGCGGCGTGCATAACACATGCAAGTCGAACGATGAAGCTTAAATGATCTCTTCGGAGTGACTTTAAGTGGATTAGTGGCGGACGGGTGAGTAACGCGTGAGTAACCTGCCTTGCACAAGGGGATAGCCGTTGGAAACGACGAATAATACCCTATGATATGATAGCCTCGCATGAAGCTATCATCAAAGATTTATCGGTGTAAGATGGACTCACGTCTGATTAGCTAGTTGGTGGGGTAACAGCTCACCAAGGCAACGATCAGTAGCCGGCTTGAGAGAGTGTACGGCCACATTGGGACTGAGACACGGCCCAGACTCCTACGGGAGGCAGCA	0	0	0	0	0	0	0	0	0	0	0	0	0	0	0	137	0	0	0	0	0	0	0	Bacteria	Firmicutes	Clostridia	Peptostreptococcales	FamilyXI	Anaerococcus	Anaerococcus prevotii DSM 20548, complete genome	Anaerococcus prevotii	Lower Human GI	H
82	387	ASV191	AGGGTTTGATTCTGGCTCAGGATAAACGCTGGCGGCGTGCATAACACATGCAAGTCGAACGATGAAGATTAAAAGATTTCTTCGGAATGAACTTAATTGGATTAGTGGCGGACGGGTGAGTAACGCGTGAGTAACCTGCCTTGTACAAGGGGATAGCCGTTGGAAACGACGAATAATACCCTATGATATCAAATGATCGCATGATAATTTGATCAAAGATTTATCGGTATAAGATGGACTCGCGTCTGATTAGCTAGTTGGTGGGGTAACTGCTCACCAAGGCAACGATCAGTAGCCGGCTTGAGAGAGTGTACGGCCACATTGGGACTGAGACACGGCCCAGACTCCTACGGGAGGCAGCA	0	0	0	0	0	0	0	0	0	0	0	0	0	0	0	0	150	0	0	0	0	0	0	Bacteria	Firmicutes	Clostridia	Peptostreptococcales	FamilyXI	Anaerococcus	Anaerococcus prevotii	Anaerococcus prevotii	Lower Human GI	H
83	391	ASV244	AGGGTTCGATTATGGCTCAGGATAAACGCTGGCGGCGTGCATAACACATGCAAGTCGAACGATGAAGATTAAAAGATTTCTTCGGAATGAACTTAATTGGATTAGTGGCGGACGGGTGAGTAACGCGTGAGTAACCTGCCTTGTACAAGGGGATAGCCGTTGGAAACGACGAATAATACCCTATGACATGATATTATCGCATGAAAATATCATCAAAGATTTATCGGTATAAGATGGACTCGCGTCTGATTAGCTAGTTGGTGGGGTAAAAGCCTACCAAGGCAACGATCAGTAGCCGGCTTGAGAGAGTGTACGGCCACATTGGGACTGAGACACGGCCCAGACTCCTACGGGAGGCAGCA	0	0	0	0	0	0	0	0	0	0	0	0	0	0	0	0	138	0	0	0	0	0	0	Bacteria	Firmicutes	Clostridia	Peptostreptococcales	FamilyXI	Anaerococcus	Anaerococcus prevotii DSM 20548 16S ribosomal RNA, partial sequence	Anaerococcus prevotii	Lower Human GI	H
84	396	ASV353	AGGGTTTGATTATGGCTCAGGATAAACGCTGGCGGCGTGCATAACACATGCAAGTCGAACGATGAAACTTTTATGAATTCTTCTGAATGATTAAAAATGGATTAGTGGCGGACGGGTGAGTAACGCGTGAGTAACCTGCCTTGTACAAGGGGATAGCCGTTGGAAACGACGAATAATACCCTATAACATGATATTATCGCATGAAAATATCATCAAAGATTTATCGGTATAAGATGGACTCGCGTCTGATTAGCTAGTTGGTGGGGTAAAAGCCTACCAAGGCAACGATCAGTAGCCGGCTTGAGAGAGTGTACGGCCACATTGGGACTGAGACACGGCCCAGACTCCTACGGGAGGCAGCA	0	0	0	0	0	0	0	0	0	0	0	0	0	0	0	0	116	0	0	0	0	0	0	Bacteria	Firmicutes	Clostridia	Peptostreptococcales	FamilyXI	Anaerococcus	Anaerococcus prevotii DSM 20548 16S ribosomal RNA, partial sequence	Anaerococcus prevotii	Lower Human GI	H
85	402	ASV436	AGGGTTTGATTATGGCTCAGGATAAACGCTGGCGGCGTGCATAACACATGCAAGTCGAACGATGAAGGTTAAATGATTTCTTCGGAATGAACTTAATTGGATTAGTGGCGGACGGGTGAGTAACGCGTGAGTAACCTGCCTTGTACAAGGGGATAGCCGTTGGAAACGACGAATAATACCCTATGACATGATATTATCGCATGAAAATATCATCAAAGATTTATCGGTATAAGATGGACTCGCGTCTGATTAGCTAGTTGGTGGGGTAAAAGCCTACCAAGGCAACGATCAGTAGCCGGCTTGAGAGAGTGTACGGCCACATTGGGACTGAGACACGGCCCAGACTCCTACGGGAGGCAGCA	0	0	0	0	0	0	0	0	0	0	0	0	0	0	0	0	103	0	0	0	0	0	0	Bacteria	Firmicutes	Clostridia	Peptostreptococcales	FamilyXI	Anaerococcus	Anaerococcus prevotii DSM 20548 16S ribosomal RNA, partial sequence	Anaerococcus prevotii	Lower Human GI	H
86	400	ASV414	AGGGTTTGATTATGGCTCAGGATTAACGCTGGCGGCGTGCATAACACATGCAAGTCGAACGATGAAACTTTAATGAACCCTTCGGGGAGAATTAAAGCGGATTAGTGGCGAACGGGTGAGTAACGCGTGAGTAACCTGCCTTACACAAGGGGATAGCCTTTGGAAACGAAGAATAATACCCTATAAAACCATAAAAGCACATGCAATTATGGTCAAAGTATTAGCGGTGTAAGATGGACTTGCGTCTGATTAGCTAGTTGGTGAGATAAAAGCCCACCAAGGCAACGATCAGTAGCCGGCTTGAGAGAGTGTACGGCCACATTGGGACTGAGACACGGCCCAGACTCCTACGGGAGGCAGCA	0	0	0	0	0	0	0	0	0	0	0	0	0	0	0	0	106	0	0	0	0	0	0	Bacteria	Firmicutes	Clostridia	Peptostreptococcales	FamilyXI	Anaerococcus	Anaerococcus rubeinfantis strain mt16 16S ribosomal RNA, partial sequence	Anaerococcus rubeinfantis	Lower Human GI	H
87	415	ASV612	AGGGTTTGATTCTGGCTCAGGATTAACGCTGGCGGCGTGCATAACACATGCAAGTCGAACGATGAAACTTTAATGAACCCTTCGGGGAGAATTAAAGCGGATTAGTGGCGAACGGGTGAGTAACGCGTGAGTAACCTGCCTTACACAAGGGGATAGCCTTTGGAAACGAAGAATAATACCCTATAAAACCATAAAAGCACATGCAATTATGGTCAAAGTATTAGCGGTGTAAGATGGACTTGCGTCTGATTAGCTAGTTGGTGAGATAAAAGCCCACCAAGGCAACGATCAGTAGCCGGCTTGAGAGAGTGTACGGCCACATTGGGACTGAGACACGGCCCAGACTCCTACGGGAGGCAGCA	0	0	0	0	0	0	0	0	0	0	0	0	0	0	0	0	83	0	0	0	0	0	0	Bacteria	Firmicutes	Clostridia	Peptostreptococcales	FamilyXI	Anaerococcus	Anaerococcus rubeinfantis strain mt16 16S ribosomal RNA, partial sequencenaerococcus nagyae strain ENR0686 16S ribosomal RNA, partial sequence	Anaerococcus rubeinfantis	Lower Human GI	H
88	481	ASV819	AGGGTTTGATTCTGGCTCAGGATTAACGCTGGCGGCGTGCATAACACATGCAAGTCGAACGATGAAACTCTAAAGATTTCTTCGGAATGAATTAGAATGGATTAGTGGCGAACGGGTGAGTAACACGTGAGTAACCTGCCTTAGAGAAGGGGATAGCCTTTGGAAACGAAGAATAATACCCTATGACATGATAATATCGCATGATATTATCATCAAAGAATTATCGCTCTAAGATGGACTTGCGTCTGATTAGCTAGTTGGTGAGATAAAAGCTCACCAAGGCAACGATCAGTAGCCGGCTTGAGAGAGTGTACGGCCACATTGGGACTGAGACACGGCCCAGACTCCTACGGGAGGCAGCA	0	0	0	0	0	0	0	0	0	0	0	0	0	0	0	0	0	0	0	0	0	55	0	Bacteria	Firmicutes	Clostridia	Peptostreptococcales	FamilyXI	Anaerococcus	Anaerococcus rubeinfantis strain mt16 16S ribosomal RNA, partial sequence	Anaerococcus rubeinfantis	Lower Human GI	H
89	388	ASV214	AGGGTTTGATTCTGGCTCAGGATTAACGCTGGCGGCGTGCATAACACATGCAAGTCGAACGATGAAACTCATTAGATTTCTTCGGAATGAAAATGAATGGATTAGTGGCGAACGGGTGAGTAACGCGTGAGTAACCTGCCTTACACAAGGGGATAGCCTCTGGAAACGGAGAATAATACCCTATGAAATTACATTCTCGCATGAGAAAATAATCAAAATGTTTAGTGGTGTAAGATGGACTTGCGTCTGATTAGCTAGTTGGTGAGATAAAAGCTCACCAAGGCAACGATCAGTAGCCGGCTTGAGAGAGTGTACGGCCACATTGGGACTGAGACACGGCCCAGACTCCTACGGGAGGCAGCA	0	0	0	0	0	0	0	0	0	0	0	0	0	0	0	0	144	0	0	0	0	0	0	Bacteria	Firmicutes	Clostridia	Peptostreptococcales	FamilyXI	Anaerococcus	Anaerococcus urinomassiliensis	Anaerococcus urinomassiliensis	Lower Human GI	H
90	409	ASV552	AGAGTTTGATTCTGGCTCAGGATTAACGCTGGCGGCGTGCATAACACATGCAAGTCGAACGATGAAACTTCAAAGATCCCTTCGGGGTGAATTGAAATGGATTAGTGGCGAACGGGTGAGTAACGCGTGAGTAACCTGCCTTACACAAGGGGATAGCCTCTGGAAACGGAGAATAATACCCTATGAAATTACAACCTCGCATGAGGAAATAATCAAAATGTTTAGTGGTGTAAGATGGACTTGCGTCTGATTAGCTAGTTGGTGAGATAAAAGCTCACCAAGGCAACGATCAGTAGCCGGCTTGAGAGAGTGTACGGCCACATTGGGACTGAGACACGGCCCAGACTCCTACGGGAGGCAGCA	0	0	0	0	0	0	0	0	0	0	0	0	0	0	0	0	90	0	0	0	0	0	0	Bacteria	Firmicutes	Clostridia	Peptostreptococcales	FamilyXI	Anaerococcus	Anaerococcus urinomassiliensis	Anaerococcus urinomassiliensis	Lower Human GI	H
91	410	ASV553	AGGGTTTGATCATGGCTCAGGATTAACGCTGGCGGCGTGCATAACACATGCAAGTCGAACGATGAAACTTCAAAGATCCCTTCGGGGTGAATTGAAATGGATTAGTGGCGAACGGGTGAGTAACGCGTGAGTAACCTGCCTTACACAAGGGGATAGCCTCTGGAAACGGAGAATAATACCCTATGAAATTACAACCTCGCATGAGGAAATAATCAAAATGTTTAGTGGTGTAAGATGGACTTGCGTCTGATTAGCTAGTTGGTGAGATAAAAGCTCACCAAGGCAACGATCAGTAGCCGGCTTGAGAGAGTGTACGGCCACATTGGGACTGAGACACGGCCCAGACTCCTACGGGAGGCAGCA	0	0	0	0	0	0	0	0	0	0	0	0	0	0	0	0	90	0	0	0	0	0	0	Bacteria	Firmicutes	Clostridia	Peptostreptococcales	FamilyXI	Anaerococcus	Anaerococcus urinomassiliensis	Anaerococcus urinomassiliensis	Lower Human GI	H
92	9	ASV739	AGGGTTAGATTATGGCTCAGGATTAACGCTGGCGGCGTGCATAACACATGCAAGTCGAACGATGAAACTCATTAGATTTCTTCGGAATGAAAATGAATGGATTAGTGGCGAACGGGTGAGTAACGCGTGAGTAACCTGCCTTACACAAGGGGATAGCCTCTGGAAACGGAGAATAATACCCTATGAAACCAGACAATCGCATGATAATCTGGTCAAAATGTTTAGTGGTGTAAGATGGACTTGCGTCTGATTAGCTAGTTGGTGAGATAAAAGCTCACCAAGGCAACGATCAGTAGCCGGCTTGAGAGAGTGTACGGCCACATTGGGACTGAGACACGGCCCAGACTCCTACGGGAGGCAGCA	0	9	0	0	0	0	0	0	0	0	0	0	0	0	0	0	60	0	0	0	0	0	0	Bacteria	Firmicutes	Clostridia	Peptostreptococcales	FamilyXI	Anaerococcus	Anaerococcus urinomassiliensis strain Marseille-P2143 16S ribosomal RNA, partial sequence	Anaerococcus urinomassiliensis	Lower Human GI	H
93	32	ASV81	AGGGTTTGATTCTGGCTCAGGATTAACGCTGGCGGCGTGCATAACACATGCAAGTCGAACGATGAAACTTCAAAGATCCCTTCGGGGTGAATTGAAATGGATTAGTGGCGAACGGGTGAGTAACGCGTGAGTAACCTGCCTTACACAAGGGGATAGCCTCTGGAAACGGAGAATAATACCCTATGAAATTACAACCTCGCATGAGGAAATAATCAAAATGTTTAGTGGTGTAAGATGGACTTGCGTCTGATTAGCTAGTTGGTGAGATAAAAGCTCACCAAGGCAACGATCAGTAGCCGGCTTGAGAGAGTGTACGGCCACATTGGGACTGAGACACGGCCCAGACTCCTACGGGAGGCAGCA	0	0	0	62	0	0	0	0	0	0	0	0	0	0	0	0	69	0	0	0	0	0	107	Bacteria	Firmicutes	Clostridia	Peptostreptococcales	FamilyXI	Anaerococcus	Anaerococcus urinomassiliensis strain Marseille-P2143 16S ribosomal RNA, partial sequence	Anaerococcus urinomassiliensis	Lower Human GI	H
94	38	ASV963	AGGGTTTGATTCTGGCTCAGGATTAACGCTGGCGGCGTGCATAACACATGCAAGTCGAACGATGAAGCTTAAATGATTTCTTCGGAATGAACTTAAGTGAATTAGTGGCGAACGGGTGAGTAACGCGTGAGTAACCTGCCTTACACAAGGGGATAGCCTCTGGAAACGGAGAATAATACCCTATGACATTAATACTTCGCATGAAGTATTAATCAAAGTGTTAGCGGTGTAAGATGGACTTGCGTCTGATTAGCTAGTTGGTGAGATAACAGCCCACCAAGGCAACGATCAGTAGCCGGCTTGAGAGAGTGTACGGCCACATTGGGACTGAGACACGGCCCAGACTCCTACGGGAGGCAGCA	0	0	0	23	0	0	0	0	0	0	0	0	0	0	0	0	0	0	0	0	0	0	0	Bacteria	Firmicutes	Clostridia	Peptostreptococcales	FamilyXI	Anaerococcus	Anaerococcus urinomassiliensis strain Marseille-P2143 16S ribosomal RNA, partial sequence	Anaerococcus urinomassiliensis	Lower Human GI	H
95	63	ASV531	AGGGTTCGATTATGGCTCAGGATTAACGCTGGCGGCGTGCATAACACATGCAAGTCGAACGATGAAACTCATTAGATTTCTTCGGAATGAAAATGAATGGATTAGTGGCGAACGGGTGAGTAACGCGTGAGTAACCTGCCTTACACAAGGGGATAGCCTCTGGAAACGGAGAATAATACCCTATGAAACCATACAATCGCATGATAATCTGGTCAAAATGTTTAGTGGTGTAAGATGGACTTGCGTCTGATTAGCTAGTTGGTGAGATAACAGCTCACCAAGGCAACGATCAGTAGCCGGCTTGAGAGAGTGTACGGCCACATTGGGACTGAGACACGGCCCAGACTCCTACGGGAGGCAGCA	0	0	0	0	93	0	0	0	0	0	0	0	0	0	0	0	0	0	0	0	0	0	0	Bacteria	Firmicutes	Clostridia	Peptostreptococcales	FamilyXI	Anaerococcus	Anaerococcus urinomassiliensis strain Marseille-P2143 16S ribosomal RNA, partial sequence	Anaerococcus urinomassiliensis	Lower Human GI	H
96	66	ASV826	AGGGTTTGATTCTGGCTCAGGATTAACGCTGGCGGCGTGCATAACACATGCAAGTCGAACGATGAAACTTAAATGATTTCTTCGGAATGAATTTAAGCGGATTAGTGGCGGACGGGTGAGTAACGCGTGAGTAACCTGCCTTACACAAGGGGATAGCCTCTGGAAACGGAGAATAATACCCTATGATGTTTCTATCTCGCATGAGATATTAACCAAAGTGTTAGCGGTGTAAGATGGACTTGCGTCTGATTAGCTAGTTGGTGAGAAAAAAGCCCACCAAGGCAACGATCAGTAGCCGGCTTGAGAGAGTGTACGGCCACATTGGGACTGAGACACGGCCCAGACTCCTACGGGAGGCAGCA	0	0	0	0	54	0	0	0	0	0	0	0	0	0	0	0	0	0	0	0	0	0	0	Bacteria	Firmicutes	Clostridia	Peptostreptococcales	FamilyXI	Anaerococcus	Anaerococcus urinomassiliensis strain Marseille-P2143 16S ribosomal RNA, partial sequence	Anaerococcus urinomassiliensis	Lower Human GI	H
97	67	ASV842	AGGGTTTGATTCTGGCTCAGGATTAACGCTGGCGGCGTGCATAACACATGCAAGTCGAACGATGAAGCTTAAATGATTTCTTCGGAATGAACTTAAGTGAATTAGTGGCGAACGGGTGAGTAACGCGTGAGTAACCTGCCTTACACAAGGGGATAGCCTCTGGAAATGGAGAATAATACCCTATGACATTACAGCCTCGCATGAAGCAGTAATCAAAGTGTTAGCGGTGTAAGATGGACTTGCGTCTGATTAGCTAGTTGGTGAGATAACAGCCCACCAAGGCAACGATCAGTAGCCGGCTTGAGAGAGTGTACGGCCACATTGGGACTGAGACACGGCCCAGACTCCTACGGGAGGCAGCA	0	0	0	0	51	0	0	0	0	0	0	0	0	0	0	0	0	0	0	0	0	0	0	Bacteria	Firmicutes	Clostridia	Peptostreptococcales	FamilyXI	Anaerococcus	Anaerococcus urinomassiliensis strain Marseille-P2143 16S ribosomal RNA, partial sequence	Anaerococcus urinomassiliensis	Lower Human GI	H
98	191	ASV541	AGAGTTCGATTCTGGCTCAGGATTAACGCTGGCGGCGTGCATAACACATGCAAGTCGAACGATGAAGATTATTAGACTTCTTCGGAATGAAAATAATTGGATTAGTGGCGGACGGGTGAGTAACGCGTGAGTAACCTGCCTTACACAAGGGGATAGCCGTTGGAAACGACGAATAATACCCTATGAAACTATCACTTCGCATGAAGCGATAGTCAAAGTGTTAGCGGTGTAAGATGGACTTGCGTCTGATTAGCTAGTTGGTGAGAAAAAAGCCCACCAAGGCAACGATCAGTAGCCGGCTTGAGAGAGTGTACGGCCACATTGGGACTGAGACACGGCCCAGACTCCTACGGGAGGCAGCA	0	0	0	0	0	0	92	0	0	0	0	0	0	0	0	0	0	0	0	0	0	0	0	Bacteria	Firmicutes	Clostridia	Peptostreptococcales	FamilyXI	Anaerococcus	Anaerococcus urinomassiliensis strain Marseille-P2143 16S ribosomal RNA, partial sequence	Anaerococcus urinomassiliensis	Lower Human GI	H
99	231	ASV962	AGAGTTTGATCCTGGCTCAGGATTAACGCTGGCGGCGTGCATAACACATGCAAGTCGAACGATGAAACTCATTAGATTTCTTCGGAATGAAAATGAATGGATTAGTGGCGAACGGGTGAGTAACGCGTGAGTAACCTGCCTTACACAAGGGGATAGCCTCTGGAAACGGAGAATAATACCCTATGAAATTACATTCTCGCATGAGAAAATAATCAAAATGTTTAGTGGTGTAAGATGGACTTGCGTCTGATTAGCTAGTTGGTGAGATAAAAGCTCACCAAGGCAACGATCAGTAGCCGGCTTGAGAGAGTGTACGGCCACATTGGGACTGAGACACGGCCCAGACTCCTACGGGAGGCAGCA	0	0	0	0	0	0	0	0	23	0	0	0	0	0	0	0	0	0	0	0	0	0	0	Bacteria	Firmicutes	Clostridia	Peptostreptococcales	FamilyXI	Anaerococcus	Anaerococcus urinomassiliensis strain Marseille-P2143 16S ribosomal RNA, partial sequence	Anaerococcus urinomassiliensis	Lower Human GI	H
100	340	ASV866	AGGGTTTGATTCTGGCTCAGGATTAACGCTGGCGGCGTGCATAACACATGCAAGTCGAACGATGAAACTTCATTGATCCCTTCGGGGTGATTTGAAATGGATTAGTGGCGAACGGGTGAGTAACGCGTGAGTAACCTGCCTTACACAAGGGGATAGCCTCTGGAAACGGAGAATAATACCCTATGAAACTATCATATCGCATGATTTGATAGTCAAAGTGTTAGCGGTGTAAGATGGACTTGCGTCTGATTAGCTAGTTGGTGAATTAAAAGCTCACCAAGGCAACGATCAGTAGCCGGCTTGAGAGAGTGTACGGCCACACTGGGACTGAGACACGGCCCAGACTCCTACGGGAGGCAGCA	0	0	0	0	0	0	0	0	0	0	0	0	0	45	0	0	0	0	0	0	0	0	0	Bacteria	Firmicutes	Clostridia	Peptostreptococcales	FamilyXI	Anaerococcus	Anaerococcus urinomassiliensis strain Marseille-P2143 16S ribosomal RNA, partial sequence	Anaerococcus urinomassiliensis	Lower Human GI	H
101	397	ASV355	AGAGTTTGATTATGGCTCAGGATTAACGCTGGCGGCGTGCATAACACATGCAAGTCGAACGATGAAACTCATTAGATTTCTTCGGAATGAAAATGAATGGATTAGTGGCGAACGGGTGAGTAACGCGTGAGTAACCTGCCTTACACAAGGGGATAGCCTCTGGAAACGGAGAATAATACCCTATGAAATTACATTCTCGCATGAGAAAATAATCAAAATGTTTAGTGGTGTAAGATGGACTTGCGTCTGATTAGCTAGTTGGTGAGATAAAAGCTCACCAAGGCAACGATCAGTAGCCGGCTTGAGAGAGTGTACGGCCACATTGGGACTGAGACACGGCCCAGACTCCTACGGGAGGCAGCA	0	0	0	0	0	0	0	0	0	0	0	0	0	0	0	0	116	0	0	0	0	0	0	Bacteria	Firmicutes	Clostridia	Peptostreptococcales	FamilyXI	Anaerococcus	Anaerococcus urinomassiliensis strain Marseille-P2143 16S ribosomal RNA, partial sequence	Anaerococcus urinomassiliensis	Lower Human GI	H
102	398	ASV390	AGGGTTAGATTCTGGCTCAGGATTAACGCTGGCGGCGTGCATAACACATGCAAGTCGAACGATGAAACTTCAAAGATCCCTTCGGGGTGAATTGAAATGGATTAGTGGCGAACGGGTGAGTAACGCGTGAGTAACCTGCCTTACACAAGGGGATAGCCTCTGGAAACGGAGAATAATACCCTATGAAATTACAACCTCGCATGAGGAAATAATCAAAATGTTTAGTGGTGTAAGATGGACTTGCGTCTGATTAGCTAGTTGGTGAGATAAAAGCTCACCAAGGCAACGATCAGTAGCCGGCTTGAGAGAGTGTACGGCCACATTGGGACTGAGACACGGCCCAGACTCCTACGGGAGGCAGCA	0	0	0	0	0	0	0	0	0	0	0	0	0	0	0	0	109	0	0	0	0	0	0	Bacteria	Firmicutes	Clostridia	Peptostreptococcales	FamilyXI	Anaerococcus	Anaerococcus urinomassiliensis strain Marseille-P2143 16S ribosomal RNA, partial sequence	Anaerococcus urinomassiliensis	Lower Human GI	H
103	403	ASV485	AGGGTTTGATTCTGGCTCAGGATTAACGCTGGCGGCGTGCATAACACATGCAAGTCGAACGATGAAACTCATTAGACTTCTTCGGAATGACAATGAATGGATTAGTGGCGAACGGGTGAGTAACGCGTGAGTAACCTGCCTTACACAAGGGGATAGCCTCTGGAAACGGAGAATAATACCCTATGACATTACAGCCTCGCATGAAGCAGTAATCAAAGTGTTAGCGGTGTAAGATGGACTTGCGTCTGATTAGCTAGTTGGTGAGATAACAGCCCACCAAGGCAACGATCAGTAGCCGGCTTGAGAGAGTGTACGGCCACATTGGGACTGAGACACGGCCCAGACTCCTACGGGAGGCAGCA	0	0	0	0	0	0	0	0	0	0	0	0	0	0	0	0	97	0	0	0	0	0	0	Bacteria	Firmicutes	Clostridia	Peptostreptococcales	FamilyXI	Anaerococcus	Anaerococcus urinomassiliensis strain Marseille-P2143 16S ribosomal RNA, partial sequence	Anaerococcus urinomassiliensis	Lower Human GI	H
104	414	ASV586	AGGGTTTGATTATGGCTCAGGATTAACGCTGGCGGCGTGCATAACACATGCAAGTCGAACGATGAAGCTTAAATGATTTCTTCGGAATGAACTTAAGTGAATTAGTGGCGAACGGGTGAGTAACGCGTGAGTAACCTGCCTTACACAAGGGGATAGCCTCTGGAAACGGAGAATAATACCCTATGACATTAATACTTCGCATGAAGCATTAATCAAAGTGTTAGCGGTGTAAGATGGACTTGCGTCTGATTAGCTAGTTGGTGAGATAACAGCTCACCAAGGCAACGATCAGTAGCCGGCTTGAGAGAGTGTACGGCCACATTGGGACTGAGACACGGCCCAGACTCCTACGGGAGGCAGCA	0	0	0	0	0	0	0	0	0	0	0	0	0	0	0	0	86	0	0	0	0	0	0	Bacteria	Firmicutes	Clostridia	Peptostreptococcales	FamilyXI	Anaerococcus	Anaerococcus urinomassiliensis strain Marseille-P2143 16S ribosomal RNA, partial sequence	Anaerococcus urinomassiliensis	Lower Human GI	H
105	416	ASV611	AGGGTTTGATTATGGCTCAGGATTAACGCTGGCGGCGTGCATAACACATGCAAGTCGAACGATGAAACTTCAAAGATCCCTTCGGGGTGAATTGAAATGGATTAGTGGCGAACGGGTGAGTAACGCGTGAGTAACCTGCCTTACACAAGGGGATAGCCTCTGGAAACGGAGAATAATACCCTATGAAATTACAACCTCGCATGAGGAAATAATCAAAATGTTTAGTGGTGTAAGATGGACTTGCGTCTGATTAGCTAGTTGGTGAGATAAAAGCTCACCAAGGCAACGATCAGTAGCCGGCTTGAGAGAGTGTACGGCCACATTGGGACTGAGACACGGCCCAGACTCCTACGGGAGGCAGCA	0	0	0	0	0	0	0	0	0	0	0	0	0	0	0	0	83	0	0	0	0	0	0	Bacteria	Firmicutes	Clostridia	Peptostreptococcales	FamilyXI	Anaerococcus	Anaerococcus urinomassiliensis strain Marseille-P2143 16S ribosomal RNA, partial sequence	Anaerococcus urinomassiliensis	Lower Human GI	H
106	482	ASV864	AGGGTTAGATTCTGGCTCAGGATTAACGCTGGCGGCGTGCATAACACATGCAAGTCGAACGATGAAACTTAAATGATTTCTTCGGAATGAACTTAAGTGAATTAGTGGCGAACGGGTGAGTAACGCGTGAGTAACCTGCCTTACACAAGGGGATAGCCTCTGGAAACGGAGAATAATACCCTATGACATTACAGCCTCGCATGAAGCAGTAATCAAAGTGTTAGCGGTGTAAGATGGACTTGCGTCTGATTAGCTAGTTGGTGAGATAACAGCCCACCAAGGCAACGATCAGTAGCCGGCTTGAGAGAGTGTACGGCCACATTGGGACTGAGACACGGCCCAGACTCCTACGGGAGGCAGCA	0	0	0	0	0	0	0	0	0	0	0	0	0	0	0	0	0	0	0	0	0	46	0	Bacteria	Firmicutes	Clostridia	Peptostreptococcales	FamilyXI	Anaerococcus	Anaerococcus urinomassiliensis strain Marseille-P2143 16S ribosomal RNA, partial sequence	Anaerococcus urinomassiliensis	Lower Human GI	H
107	508	ASV822	AGGGTTTGATTCTGGCTCAGGATTAACGCTGGCGGCGTGCATAACACATGCAAGTCGAACGATGAAACTCATTAGATTTCTTCGGAATGAAAATGAATGGATTAGTGGCGAACGGGTGAGTAACGCGTGAGTAACCTGCCTTACACAAGGGGATAGCCTCTGGAAACGGAGAATAATACCCTATGAAACCATACAATCGCATGATAATCTGGTCAAAATGTTTAGTGGTGTAAGATGGACTTGCGTCTGATTAGCTAGTTGGTGAGATAACAGCTCACCAAGGCAACGATCAGTAGCCGGCTTGAGAGAGTGTACGGCCACATTGGGACTGAGACACGGCCCAGACTCCTACGGGAGGCAGCA	0	0	0	0	0	0	0	0	0	0	0	0	0	0	0	0	0	0	0	0	0	0	55	Bacteria	Firmicutes	Clostridia	Peptostreptococcales	FamilyXI	Anaerococcus	Anaerococcus urinomassiliensis strain Marseille-P2143 16S ribosomal RNA, partial sequence	Anaerococcus urinomassiliensis	Lower Human GI	H
108	195	ASV698	AGGGTTAGATTCTGGCTCAGGATAAACGCTGGCGGCGTGCATAACACATGCAAGTCGAACGATGAAACTTAGATGATTTCTTCGGAATGAACTTAAGTGGATTAGTGGCGAACGGGTGAGTAACACGTGAGTAACCTGCCTTACACAAGGGGATAGCCTTTGGAAACGAAGAATAATACCCTATAAAGTCAAAATATCGCATGATATAGTGACCAAAGATTTATCGGTGTAAGATGGACTTGCGTCTGATTAGCTAGTTGGTGAGATAAAAGCCCACCAAGGCGACGATCAGTAGCCGGCTTGAGAGAGTGTACGGCCACATTGGGACTGAGACACGGCCCAAACTCCTACGGGAGGCAGCA	0	0	0	0	0	0	75	0	0	0	0	0	0	0	0	0	0	0	0	0	0	0	0	Bacteria	Firmicutes	Clostridia	Peptostreptococcales	FamilyXI	Anaerococcus	Anaerococcus vaginalis strain FDAARGOS_988 chromosome, complete genome	Anaerococcus vaginalis	Lower Human GI	H
109	197	ASV776	AGGGTTAGATCATGGCTCAGGATAAACGCTGGCGGCGTGCATAACACATGCAAGTCGAACGATGAAACTTAGATGATTTCTTCGGAATGAACTTAAGTGGATTAGTGGCGAACGGGTGAGTAACACGTGAGTAACCTGCCTTACACAAGGGGATAGCCTTTGGAAACGAAGAATAATACCCTATAAAGTCAAAATATCGCATGATATAGTGACCAAAGATTTATCGGTGTAAGATGGACTTGCGTCTGATTAGCTAGTTGGTGAGATAAAAGCCCACCAAGGCGACGATCAGTAGCCGGCTTGAGAGAGTGTACGGCCACATTGGGACTGAGACACGGCCCAAACTCCTACGGGAGGCAGCA	0	0	0	0	0	0	63	0	0	0	0	0	0	0	0	0	0	0	0	0	0	0	0	Bacteria	Firmicutes	Clostridia	Peptostreptococcales	FamilyXI	Anaerococcus	Anaerococcus vaginalis strain FDAARGOS_988 chromosome, complete genome	Anaerococcus vaginalis	Lower Human GI	H
110	192	ASV543	AGGGTTTGATTCTGGCTCAGGATAAACGCTGGCGGCGTGCATAACACATGCAAGTCGAACGATGAAACTTAGATGATTTCTTCGGAATGAACTTAAGTGGATTAGTGGCGAACGGGTGAGTAACACGTGAGTAACCTGCCTTACACAAGGGGATAGCCTTTGGAAACGAAGAATAATACCCTATAAAGTCAAAATATCGCATGATATAGTGACCAAAGATTTATCGGTGTAAGATGGACTTGCGTCTGATTAGCTAGTTGGTGAGATAAAAGCCCACCAAGGCGACGATCAGTAGCCGGCTTGAGAGAGTGTACGGCCACATTGGGACTGAGACACGGCCCAAACTCCTACGGGAGGCAGCA	0	0	0	0	0	0	92	0	0	0	0	0	0	0	0	0	0	0	0	0	0	0	0	Bacteria	Firmicutes	Clostridia	Peptostreptococcales	FamilyXI	Anaerococcus	Anaerococcus vaginalis/ihuae/rubeinfantis/jeddahensis	Anaerococcus vaginalis/ihuae/rubeinfantis/jeddahensis	Lower Human GI	H
111	193	ASV564	AGGGTTTGATTATGGCTCAGGATAAACGCTGGCGGCGTGCATAACACATGCAAGTCGAACGATGAAACTTAGATGATTTCTTCGGAATGAACTTAAGTGGATTAGTGGCGAACGGGTGAGTAACACGTGAGTAACCTGCCTTACACAAGGGGATAGCCTTTGGAAACGAAGAATAATACCCTATAAAGTCAAAATATCGCATGATATAGTGACCAAAGATTTATCGGTGTAAGATGGACTTGCGTCTGATTAGCTAGTTGGTGAGATAAAAGCCCACCAAGGCGACGATCAGTAGCCGGCTTGAGAGAGTGTACGGCCACATTGGGACTGAGACACGGCCCAAACTCCTACGGGAGGCAGCA	0	0	0	0	0	0	89	0	0	0	0	0	0	0	0	0	0	0	0	0	0	0	0	Bacteria	Firmicutes	Clostridia	Peptostreptococcales	FamilyXI	Anaerococcus	Anaerococcus vaginalis/ihuae/rubeinfantis/jeddahensis	Anaerococcus vaginalis/ihuae/rubeinfantis/jeddahensis	Lower Human GI	H
112	83	ASV345	AGGGTTTGATTATGGCTCAGGACGAACGCTGGCGGTGTGCTTAACACATGCAAGTCGAACGGTAAGGCCCTTTCGGGGGTACACGAGTGGCGAACGGGTGAGTAACACGTGAGTAACCTGCCCTCATCTCTGGGATAACAGTCGGAAACGGTTGCTAATACTGGATATGAGCCTGCAAGGCATCTTGTGGGTTGGAAAGATTTTTTGGTTGGGGATGGACTCGCGGCCTATCAGCTTGTTGGTGAGGTAGTGGCTCACCAAGGCTTCGACGGGTAGCCGGCCTGAGAGGGCGACCGGCCACATTGGGACTGAGATACGGCCCAAACTCCTACGGGAGGCAGCA	0	0	0	0	118	0	0	0	0	0	0	0	0	0	0	0	0	0	0	0	0	0	0	Bacteria	Actinobacteriota	Actinobacteria	Propionibacteriales	Propionibacteriaceae	Archnia	Arachnia propionica	Arachnia propionica	Upper Human GI	H
113	40	ASV366	AGGGTTTGATTCTGGCTCAGAGTGAACGCTGGCGGCAGGCCTAACACATGCAAGTCGAACGGCAGCACAGGGGAGCTTGCTCCCTGGGTGGCGAGTGGCGGACGGGTGAGGAATGCATCGGAATCTGCCCAGTCGTGGGGGATAACGTAGGGAAACTTACGCTAATACCGCATACGACCTGAGGGTGAAAGTGGGGGCTCGCAAGACCTCACGCGATTGGATGAGCCGATGCCGGATTAGCTAGTTGGCGGGGTAAAGGCCCACCAAGGCGACGATCCGTAGCTGGTCTGAGAGGATGATCAGCCACACTGGGACTGAGACACGGCCCAGACTCCTACGGGAGGCAGCA	0	0	0	114	0	0	0	0	0	0	0	0	0	0	0	0	0	0	0	0	0	0	0	Bacteria	Actinobacteriota	Actinobacteria	Propionibacteriales	Propionibacteriaceae	Archnia	Arachnia rubra strain SK-1 chromosome, complete genome	Arachnia rubra	Upper Human GI	H
114	486	ASV365	AGGGTTCGATTCTGGCTCAGGACGAACGCTGGCGGCGTGCTTAACACATGCAAGTCGAACGGTAAGGCCCCTTTTTTTTGGGGTGTACGAGTGGCGAACGGGTGAGTAACACGTGAGTAACCTGCCCCAGACTTTGGGATAACAGTTGGAAACGATTGCTAATACTGGATATGAGCTGCTGCCGCATGGTGGTGGTTTGAAAGTTCCGGCGGTTTGGGATGGGCTCGCGGCCTATCAGCTTGTTGGTGAGGTGATGGCTTACCAAGGCTTCGACGGGTAGCCGGCCTGAGAGGGCGACCGGCCACATTGGGACTGAGATACGGCCCAAACTCCTACGGGAGGCAGCA	0	0	0	0	0	0	0	0	0	0	0	0	0	0	0	0	0	0	0	0	0	115	0	Bacteria	Actinobacteriota	Actinobacteria	Propionibacteriales	Propionibacteriaceae	Archnia	Arachnia rubra strain SK-1 chromosome, complete genome	Arachnia rubra	Upper Human GI	H
115	117	ASV203	AGGGTTTGATTCTGGCTCAGGATGAACGCTGGCGGCGTGCCTAATACATGCAAGTCGAGCGAATGGATTAAGAGCTTGCTCTTATGAAGTTAGCGGCGGACGGGTGAGTAACACGTGGGTAACCTGCCCATAAGACTGGGATAACTCCGGGAAACCGGGGCTAATACCGGATAACATTTTGAACCGCATGGTTCGAAATTGAAAGGCGGCTTCGGCTGTCACTTATGGATGGACCCGCGTCGCATTAGCTAGTTGGTGAGGTAACGGCTCACCAAGGCAACGATGCGTAGCCGACCTGAGAGGGTGATCGGCCACACTGGGACTGAGACACGGCCCAGACTCCTACGGGAGGCAGCA	0	0	0	0	0	147	0	0	0	0	0	0	0	0	0	0	0	0	0	0	0	0	0	Bacteria	Firmicutes	Bacilli	Bacillales	Bacillaceae	Bacillus	Bacillus spp (cereus/pacificus/paramycoides/albus/….	Bacillus cereus/pacificus/paramycoides/albus	Human pathogen	H
116	348	ASV225	AGGGTTTGATTCTGGCTCAGAACGAACGCTGGCGGCAGGCTTAACACATGCAAGTCGAGCGCACCATTTATGGTGAGCGGCAGACGGGTGAGTAATGTATGGGAATCTACCTATTACTACGGAATAACACAGAGAAATTTGTGCTAATACCGTATAGTTCCGAGAGGATAAAGATTTATCGGTAATAGATGAGCCCATATTAGATTAGCTAGTTGGTAAGGTAAAGGCTTACCAAGGCGACGATCTATAGCTGGTCTGAGAGGATGATCAGCCACACTGGGACTGAGACACGGCCCAGACTCCTACGGGAGGCAGCA	0	0	0	0	0	0	0	0	0	0	0	0	0	0	142	0	0	0	0	0	0	0	0	Bacteria	Proteobacteria	Alphaproteobacteria	Hyphomicrobiales	Bartonellaceae	Bartonella.	Bartonella gabonensis	Bartonella gabonensis	Human pathogen	H
117	1	ASV824	AGGGTTAGATTATGGCTCAGGATGAACGCTGGCGGCGTGCTTAATACATGCAAGTCGAGCGAAGCACTTTAACGGAATTCTTCGGAAGGAAGATAAAGTGACTGAGCGGCGGACGGGTGAGTAACGCGTGGGTAACCTGCCTCATACAGGGGGATAACAGTTAGAAATGGCTGCTAATACCGCATAAGCGCACAGGACCGCATGGTCTGGTGCGAAAAACTCCGGTGGTATGAGATGGACCCGCGTTGGATTAGCTAGTTGGTGGGGTAACGGCCTACCAAGGCGACGATCCATAGCCGGCCTGAGAGGGTGGACGGCCACATTGGGACTGAGACACGGCCCAGACTCCTACGGGAGGCAGCA	54	0	0	0	0	0	0	0	0	0	0	0	0	0	0	0	0	0	0	0	0	0	0	Bacteria	Firmicutes	Clostridia	Lachnospirales	Lachnospiraceae	Blautia	Blautia parvula strain NBRC 113351 chromosome, complete genome	Blautia parvula	Lower Human GI	H
118	144	ASV95	AGGGTTTGATTCTGGCTCAGGACGAACGCTGGCGGCGTGCTTAACACATGCAAGTCGAACGGGATCCGGGCTTTCGGGTTTGGTGAGAGTGGCGAACGGGTGAGTAACACGTGAGTAACCTGCCCCCTTCTTTGGGATAACGTCGGGAAATCGGCGCTAATACTGGATATTCTTGCTGCATCGCATGGTGTGGTTTGGAAAGGGTTTCTGGTGGGGGATGGGCTCGCGGCCTATCAGCTTGTTGGTGGGGTGATGGCCTACCAAGGCTTTGACGGGTAGCCGGCCTGAGAGGGTGTCCGGCCACACTGGGACTGAGACACGGCCCAGACTCCTACGGGAGGCAGCA	0	0	0	0	0	124	0	0	0	0	0	0	0	0	97	0	0	0	0	0	0	0	0	Bacteria	Actinomycetota	Actinomycetes	Actinomycetales	Actinomycetaceae	Bowdeniella	Bowdeniella nasicola	Bowdeniella nasicola	Upper Human GI	H
119	141	ASV283	AGGGTTTGATTATGGCTCAGGACGAACGCTGGCGGCGTGCTTAACACATGCAAGTCGAACGGGATCCGGGCTTTCGGGTTTGGTGAGAGTGGCGAACGGGTGAGTAACACGTGAGTAACCTGCCCCCTTCTTTGGGATAACGTCGGGAAATCGGCGCTAATACTGGATATTCTTGCTGCATCGCATGGTGTGGTTTGGAAAGGGTTTCTGGTGGGGGATGGGCTCGCGGCCTATCAGCTTGTTGGTGGGGTGATGGCCTACCAAGGCTTTGACGGGTAGCCGGCCTGAGAGGGTGTCCGGCCACACTGGGACTGAGACACGGCCCAGACTCCTACGGGAGGCAGCA	0	0	0	0	0	130	0	0	0	0	0	0	0	0	0	0	0	0	0	0	0	0	0	Bacteria	Actinomycetota	Actinomycetes	Actinomycetales	Actinomycetaceae	Bowdeniella	Bowdeniella nasicola strain R2014 16S ribosomal RNA, partial sequence	Bowdeniella nasicola	Upper Human GI	H
120	210	ASV398	AGGGTTTGATTCTGGCTCAGGACGAACGCTGGCGGCGTGCTTAACACATGCAAGTCGAACGCTGAAGCTTGGTGCTTGCACTGGGTGGATGAGTGGCGAACGGGTGAGTATCACGTGAGTAACCTGCCCCTGACTTCGGGATAAGCCTGGGAAACTGGGTCTAATACCGGATATGACCATCTTTCGCATGTTGGGTGGTGGAAAGTTTTTTCGGTTGGGGATGGGCTCGCGGCCTATCAGTTTGTTGGTGGGGTAATGGCCTACCAAGACGACGACGGGTAGCCGGCCTGAGAGGGCGACCGGCCACACTGGGACTGAGACACGGCCCAGACTCCTACGGGAGGCAGCA	0	0	0	0	0	0	108	0	0	0	0	0	0	0	0	0	0	0	0	0	0	0	0	Bacteria	Actinobacteriota	Actinobacteria	Micrococcales	Brevibacteriaceae	Brevibacterium	Brevibacterium ravenspurgense	Brevibacterium ravenspurgense	Upper Human GI	H
121	105	ASV717	AGGGTTTGATTCTGGCTCAGGACGAACGCTGGCGGCGTGCTTAACACATGCAAGTCGAACGATGAAGCTCCTGCTTGCAGGGGTGGATTAGTGGCGAACGGGTGAGTAACACGTGAGTAACCTGCCCCTGACTGCGGGATAAGCCCGGGAAACTGGGTCTAATACCGCATATGACACCTGGCCGCATGGTCTGGGTGTGGAAAGTTTTTCGGTTGGGGATGGGCTCGCGGCCTATCAGCTTGTTGGTGGGGTAATGGCCTACCAAGGCGACGACGGGTAGCCGGCCTGAGAGGGCGACCGGCCACACTGGGACTGAGACACGGCCCAGACTCCTACGGGAGGCAGCA	0	0	0	0	72	0	0	0	0	0	0	0	0	0	0	0	0	0	0	0	0	0	0	Bacteria	Actinobacteriota	Actinobacteria	Micrococcales	Brevibacteriaceae	Brevibacterium	Brevibacterium senegalense strain JC43 16S ribosomal RNA, partial sequence	Brevibacterium senegalense	Upper Human GI	H
122	153	ASV471	AGGGTTTGATCATGGCTCAGGACGAACGCTGGCTGCGTGCTTAACACATGCAAGTCGAACGCTGAAGCCCTGGTGCTTGCACCGGGGTGGATGAGTGGCGAACGGGTGAGTAACACGTGAGTAACCTGCCCCCGACTTCGGGATAAGCCCGGGAAACTGGGTCTAATACCGGATATGACCATGACTCGCATGAGTGATGGTGGAAAGTTTTTTCGGTTGGGGATGGGCTCGCGGCCTATCAGTTTGTTGGTGAGGTAATGGCTCACCAAGACGACGACGGGTAGCCGGCCTGAGAGGGCGACCGGCCACACTGGGACTGAGACACGGCCCAGACTCCTACGGGAGGCAGCA	0	0	0	0	0	99	0	0	0	0	0	0	0	0	0	0	0	0	0	0	0	0	0	Bacteria	Actinobacteriota	Actinobacteria	Micrococcales	Brevibacteriaceae	Brevibacterium	Brevibacterium zhoupengii strain HY170 chromosome, complete genome	Brevibacterium zhoupengii	Upper Human GI	H
123	179	ASV146	AGGGTTTGATTATGGCTCAGATTGAACGCTGGCGGCATGCCTTACACATGCAAGTCGAACGGCAGCACGGGTGCTTGCACCTGGTGGCGAGTGGCGAACGGGTGAGTAATACATCGGAACATGTCCTGTAGTGGGGGATAGCCCGGCGAAAGCCGGATTAATACCGCATACGATCCACGGATGAAAGCGGGGGACCTTCGGGCCTCGCGCTATAGGGTTGGCCGATGGCTGATTAGCTAGTTGGTGGGGTAAAGGCCTACCAAGGCGACGATCAGTAGCTGGTCTGAGAGGACGACCAGCCACACTGGGACTGAGACACGGCCCAGACTCCTACGGGAGGCAGCA	0	0	0	0	0	0	168	0	0	0	0	0	0	0	0	0	0	0	0	0	0	0	0	Bacteria	Proteobacteria	Gammaproteobacteria	Burkholderiales	Burkholderiaceae	Burkholderia-Caballeronia-Paraburkholderia	Burkholderia cepacia/lata	Burkholderia cepacia/lata	Human pathogen	H
124	498	ASV930	AGAGTTAGATCCTGGCTCAGGATGAACGCTAGCGGCAGGCCTAACACATGCAAGTCGAGGGAGAGGTTACCTTCGGGTAACCAAAACCGGCGCACGGGTGCGTAACGCGTATACAATCTGCCTTTCACATAGGGATAGCCCGAAGAAATTTGGATTAATACCTAATGGTATATAAGAGCGGCATCGTTTTTATATTAAAGCTACGGTGGTGAAAGATGAGTATGCGTTCTATTAGCTAGTTGGAGAGGTAACGGCTCCCCAAGGCGACGATAGATAGGGGTTCTGAGAGGGATGTCCCCCACACTGGTACTGAGATACGGACCAGACTCCTACGGGAGGCAGCA	0	0	0	0	0	0	0	0	0	0	0	0	0	0	0	0	0	0	0	0	0	33	0	Bacteria	Bacteroidota	Bacteroidia	Flavobacteriales	Flavobacteriaceae	Capnocytophaga	Capnocytophaga sputigena strain JCM 12967 16S ribosomal RNA, partial sequence	Capnocytophaga sputigena	Upper Human GI	H
125	228	ASV922	AGGGTTAGATTCTGGCTCAGATTGAACGCTGGCGGCATGCTTAACACATGCAAGTCGAACGGAAACGATGGAGCTTGCTCCAGGCGTCGAGTGGCGGACGGGTGAGTAACGCATGGGAATCTGCCTTTTGCTGGGGGATAACGTAGGGAAACTTACGCTAATACCGCATAAGACCTAAGGGTGAAAGCGGGGGACCGAAAGGCCTCGCGGCAAGAGATGAGCCCATGTTGGATTAGCTAGTTGGTGGGGTAAAGGCCTACCAAGGCGACGATCCATAGCTGGTCTGAGAGGATGATCAGCCACACTGGGACTGAGACACGGCCCAGACTCCTACGGGAGGCAGCA	0	0	0	0	0	0	0	0	34	0	0	0	0	0	0	0	0	0	0	0	0	0	0	Bacteria	Proteobacteria	Gammaproteobacteria	Cardiobacteriales	Cardiobacteriaceae	Cardiobacterium	Cardiobacterium hominis strain NCTC10426 genome assembly, chromosome: 1	Cardiobacterium hominis	Human pathogen	H
126	245	ASV948	AGGGTTTGATTCTGGCTCAGGATGAACGCTGGCGGCGTGCCTAACACATGCAAGTCGAACGGAGATTACAGACGGAAGTTTTCGGATGGAAGGCTGTAATTCTTAGTGGCGGACGGGTGAGTAACGCGTGGGCAACCTGCCCTATACAGGGGGATAGCAGCTGGAAACGGCTGGTAAGACCGCATAAGTCGGTTAAACCGCATGGTTTGACTGGGAAATGAGCAATCAGGTATAGGATGGGCCCGCGTCCGATTAGCCAGTTGGCAGGGTAAAAGCCTACCAAAGCAACGATCGGTAGCCGGACTGAGAGGTCGGACGGCCACATTGGGACTGAGACACGGCCCAAACTCCTACGGGAGGCAGCA	0	0	0	0	0	0	0	0	0	0	29	0	0	0	0	0	0	0	0	0	0	0	0	Bacteria	Firmicutes	Clostridia	Lachnospirales	Lachnospiraceae	Catonella	Catonella massiliensis strain Marseille-Q4567 16S ribosomal RNA, partial sequence	Catonella massiliensis	Human pathogen	H
127	60	ASV28	AGGGTTTGATTATGGCTCAGGATGAACGCTAGCGGGAGGCCTAACACATGCAAGCCGAGCGGTATTGTTTCTTCGGAAATGAGAGAGCGGCGTACGGGTGCGTAACACGTGTGCAACCTGCCTTTATCTGGGGGATAGCCTTTCGAAAGGAAGATTAATACTCCATAATATATTGAACGGCATCGTTTAATATTGAAAGCTCCGGCGGATAGAGATGGGCACGCGCAAGATTAGCTAGTTGGTGAGGTAACGGCTCACCAAGGCGATGATCTTTAGGGGGCCTGAGAGGGTGATCCCCCACACTGGTACTGAGACACGGACCAGACTCCTACGGGAGGCAGCA	0	0	0	0	113	0	0	0	246	0	0	0	0	0	0	0	0	102	0	0	0	0	0	Bacteria	Bacteroidota	Bacteroidia	Flavobacteriales	Weeksellaceae	Cloacibacterium	Cloacibacterium caeni strain B6 16S ribosomal RNA, partial sequence	Cloacibacterium caeni	Lower Human GI	H
128	61	ASV385	AGAGTTTGATTATGGCTCAGGATGAACGCTAGCGGGAGGCCTAACACATGCAAGCCGAGCGGTATTGTTTCTTCGGAAATGAGAGAGCGGCGTACGGGTGCGTAACACGTGTGCAACCTGCCTTTATCTGGGGGATAGCCTTTCGAAAGGAAGATTAATACTCCATAATATATTGAACGGCATCGTTTAATATTGAAAGCTCCGGCGGATAGAGATGGGCACGCGCAAGATTAGCTAGTTGGTGAGGTAACGGCTCACCAAGGCGATGATCTTTAGGGGGCCTGAGAGGGTGATCCCCCACACTGGTACTGAGACACGGACCAGACTCCTACGGGAGGCAGCA	0	0	0	0	110	0	0	0	0	0	0	0	0	0	0	0	0	0	0	0	0	0	0	Bacteria	Bacteroidota	Bacteroidia	Flavobacteriales	Weeksellaceae	Cloacibacterium	Cloacibacterium caeni strain B6 16S ribosomal RNA, partial sequence	Cloacibacterium caeni	Lower Human GI	H
129	64	ASV724	AGGGTTTGATTCTGGCTCAGGATGAACGCTAGCGGGAGGCCTAACACATGCAAGCCGAGCGGTATTGTTTCTTCGGAAATGAGAGAGCGGCGTACGGGTGCGGAACACGTGTGCAACCTGCCTTTATCTGGGGGATAGCCTTTCGAAAGGAAGATTAATACTCCATAATATATTGAACGGCATCGTTTAATATTGAAAGCTCCGGCGGATAGAGATGGGCACGCGCAAGATTAGCTAGTTGGTGAGGTAACGGCTCACCAAGGCGATGATCTTTAGGGGGCCTGAGAGGGTGATCCCCCACACTGGTACTGAGACACGGACCAGACTCCTACGGGAGGCAGCA	0	0	0	0	71	0	0	0	0	0	0	0	0	0	0	0	0	0	0	0	0	0	0	Bacteria	Bacteroidota	Bacteroidia	Flavobacteriales	Weeksellaceae	Cloacibacterium	Cloacibacterium caeni strain B6 16S ribosomal RNA, partial sequence	Cloacibacterium caeni	Lower Human GI	H
130	131	ASV202	AGGGTTTGATCATGGCTCAGGATGAACGCTAGCGGGAGGCCTAACACATGCAAGCCGAGCGGTATTGTTTCTTCGGAAATGAGAGAGCGGCGTACGGGTGCGTAACACGTGTGCAACCTGCCTTTATCTGGGGGATAGCCTTTCGAAAGGAAGATTAATACTCCATAATATATTGAACGGCATCGTTTAATATTGAAAGCTCCGGCGGATAGAGATGGGCACGCGCAAGATTAGCTAGTTGGTGAGGTAACGGCTCACCAAGGCGATGATCTTTAGGGGGCCTGAGAGGGTGATCCCCCACACTGGTACTGAGACACGGACCAGACTCCTACGGGAGGCAGCA	0	0	0	0	0	78	0	0	0	0	69	0	0	0	0	0	0	0	0	0	0	0	0	Bacteria	Bacteroidota	Bacteroidia	Flavobacteriales	Weeksellaceae	Cloacibacterium	Cloacibacterium caeni strain B6 16S ribosomal RNA, partial sequence	Cloacibacterium caeni	Lower Human GI	H
131	230	ASV858	AGAGTTAGATCATGGCTCAGGATGAACGCTAGCGGGAGGCCTAACACATGAAAGCCGAGCGGTATTGTTTCTTCGGAAATGAGAGAGCGGCGTACGGGTGCGTAACACGTGTGCAACCTGCCTTTATCTGGGGGATAGCCTTTCGAAAGGAAGATTAATACTCCATAATATATTGAACGGCATCGTTTAATATTGAAAGCTCCGGCGGATAGAGATGGGCACGCGCAAGATTAGCTAGTTGGTGAGGTAACGGCTCACCAAGGCGATGATCTTTAGGGGGCCTGAGAGGGTGATCCCCCACACTGGTACTGAGACACGGACCAGACTCCTACGGGAGGCAGCA	0	0	0	0	0	0	0	0	47	0	0	0	0	0	0	0	0	0	0	0	0	0	0	Bacteria	Bacteroidota	Bacteroidia	Flavobacteriales	Weeksellaceae	Cloacibacterium	Cloacibacterium caeni strain B6 16S ribosomal RNA, partial sequence	Cloacibacterium caeni	Lower Human GI	H
132	186	ASV360	AGGGTTTGATTCTGGCTCAGGATGAACGCTAGCGGGAGGCCTAACACATGCAAGCCGAGCGGTATTGTTTCTTCGGAAATGAGAGAGCGGCGTACGGGTGCGGAACACGTGTGCAACCTGCCTTTATCTGGGGGATAGCCTTTCGAAAGGAAGATTAATACTCCATAACATATTGAACGGCATCGTTTAATATTGAAAGCTCCGGCGGATAGAGATGGGCACGCGCAAGATTAGCTAGTTGGTGAGGTAACGGCTCACCAAGGCGATGATCTTTAGGGGGCCTGAGAGGGTGATCCCCCACACTGGTACTGAGACACGGACCAGACTCCTACGGGAGGCAGCA	0	0	0	0	0	0	115	0	0	0	0	0	0	0	0	0	0	0	0	0	0	0	0	Bacteria	Bacteroidota	Bacteroidia	Flavobacteriales	Weeksellaceae	Cloacibacterium	Cloacibacterium normanense	Cloacibacterium normanense	Lower Human GI	H
133	65	ASV781	AGGGTTTGATTCTGGCTCAGGATGAACGCTAGCGGGAGGCCTAACACATGCAAGCCGAGCGGTATTGTTTCTTCGGAAATGAGAGAGCGGCGTACGGGTGCGTAACACGTGTGCAACCTGCCTTTATCTGGGGGATAGCCTTTCGAAAGGAAGATTAATACTCCATAACATATTGAACGGCATCGTTTAATATTGAAAGCTCCGGCGGATAGAGATGGGCACGCGCAAGATTAGCTAGTTGGTGAGGTAACGGCTCACCAAGGCGATGATCTTTAGGGGGCCTGAGAGGGTGATCCCCCACACTGGTACTGAGACACGGACCAGACTCCTACGGGAGGCAGCA	0	0	0	0	61	0	0	0	0	0	0	0	0	0	0	0	0	0	0	0	0	0	0	Bacteria	Bacteroidota	Bacteroidia	Flavobacteriales	Weeksellaceae	Cloacibacterium	Cloacibacterium normanense strain NRS-1 chromosome, complete genome	Cloacibacterium normanense	Lower Human GI	H
134	229	ASV791	AGAGTTAGATCCTGGCTCAGGATGAACGCTAGCGGGAGGCCTAACACATGAAAGCCGAGCGGTATTGTTTCTTCGGAAATGAGAGAGCGGCGTACGGGTGCGTAACACGTGTGCAACCTGCCTTTATCTGGGGGATAGCCTTTCGAAAGGAAGATTAATACTCCATAATATATTGAACGGCATCGTTTAATATTGAAAGCTCCGGCGGATAGAGATGGGCACGCGCAAGATTAGCTAGTTGGTGAGGTAACGGCTCACCAAGGCGATGATCTTTAGGGGGCCTGAGAGGGTGATCCCCCACACTGGTACTGAGACACGGACCAGACTCCTACGGGAGGCAGCA	0	0	0	0	0	0	0	0	59	0	0	0	0	0	0	0	0	0	0	0	0	0	0	Bacteria	Bacteroidota	Bacteroidia	Flavobacteriales	Weeksellaceae	Cloacibacterium	Cloacibacterium normanense strain NRS-1 chromosome, complete genome	Cloacibacterium normanense	Lower Human GI	H
135	236	ASV884	AGAGTTTGATTCTGGCTCAGGATGAACGCTAGCGGGAGGCCTAACACATGCAAGCCGAGCGGTATTGTTTCTTCGGAAATGAGAGAGCGGCGTACGGGTGCGGAACACGTGTGCAACCTGCCTTTATCTGGGGGATAGCCTTTCGAAAGGAAGATTAATACTCCATAACATATTGAACGGCATCGTTTAATATTGAAAGCTCCGGCGGATAGAGATGGGCACGCGCAAGATTAGCTAGTTGGTGAGGTAACGGCTCACCAAGGCGATGATCTTTAGGGGGCCTGAGAGGGTGATCCCCCACACTGGTACTGAGACACGGACCAGACTCCTACGGGAGGCAGCA	0	0	0	0	0	0	0	0	0	42	0	0	0	0	0	0	0	0	0	0	0	0	0	Bacteria	Bacteroidota	Bacteroidia	Flavobacteriales	Weeksellaceae	Cloacibacterium	Cloacibacterium normanense strain NRS-1 chromosome, complete genome	Cloacibacterium normanense	Lower Human GI	H
136	506	ASV536	AGGGTTTGATTATGGCTCAGGACGAACGCTGGCGGCGTGCTTAACACATGCAAGTCGAGCGAGGAAATTCCTTCGGGGATTTCCTAGCGGCGGACGGGTGAGTAACACGTGGGCAACCTGCCTGATAGAGGGGGATAGCCTCCCGAAAGGGAGATTAATACCGCATAAAGTCAAATGAAGGCATCTTCAAATGACCAAAGGAGTAATCCGCTATCAGATGGGCCCGCGGCGCATTAGCTAGTTGGTGAGGTAACGGCTCACCAAGGCGACGATGCGTAGCCGACCTGAGAGGGTGATCGGCCACATTGGGACTGAGACACGGCCCAGACTCCTACGGGAGGCAGCA	0	0	0	0	0	0	0	0	0	0	0	0	0	0	0	0	0	0	0	0	0	0	93	Bacteria	Firmicutes	Clostridia	Clostridiales	Clostridiaceae	Clostridium_sensu_stricto_3	Clostridium intestinale gene for 16S ribosomal RNA, partial sequence, strain: JCM 7506	Clostridium intestinale	Lower Human GI	H
138	246	ASV706	AGGGTTTGATTCTGGCTCAGGACGAACGCTGGCGGCGTGCCTAACACATGCAAGTCGAGCGGGGGACTTTTAGTCCCTAGCGGCGGACGGGTGAGTAACACGTGGGTAACCTGCCTTGTAGAGGGGGATAGCCCTCCGAAAGGAGGATTAATACCGCATAATGTCATGCTGACGCATGTTAGCGTGACCAAAGGAGCAATCCGCTACAAGATGGACCCGCGGCGCATTAGCTGGTTGGTGAGGTAACGGCCCACCAAGGCAACGATGCGTAGCCGGCCTGAGAGGGTGACCGGCCACATTGGAACTGAGACACGGTCCAGACTCCTACGGGAGGCAGCA	0	0	0	0	0	0	0	0	0	0	74	0	0	0	0	0	0	0	0	0	0	0	0	Bacteria	Firmicutes	Clostridia	Clostridiales	Clostridiaceae	Clostridium	Clostridium swellfunianum strain S11-3-10 16S ribosomal RNA, partial sequence	Clostridium swellfunianum	Lower Human GI	H
139	187	ASV399	AGGGTTTGATTATGGCTCAGGATGAACGCTGGCGGCGCGCCTAACACATGCAAGTCGAACGGCACCTATCTTCGGATAGAAGCGAGTGGCGAACGGCTGAGTAACACGTGGAGAACCTGCCCCCTCCCCCGGGATAGCCGCCCGAAAGGACGGGTAATACCGGATACCCCGGGGTGCCGCATGGCACCCCGGCTAAAGCCCCGACGGGAGGGGATGGCTCCGCGGCCCATCAGGTAGACGGCGGGGTGACGGCCCACCGTGCCGACAACGGGTAGCCGGGTTGAGAGACCGACCGGCCAGATTGGGACTGAGACACGGCCCAGACTCCTACGGGAGGCAGCA	0	0	0	0	0	0	108	0	0	0	0	0	0	0	0	0	0	0	0	0	0	0	0	Bacteria	Actinobacteriota	Coriobacteriia	Coriobacteriales	Coriobacteriaceae	Collinsella	Collinsella aerofaciens	Collinsella aerofaciens	Lower Human GI	H
140	123	ASV278	AGGGTTTGATTATGGCTCAGGATGAACGCTGGCGGCGTGCTTAACACATGCAAGTCGAACGAGAGAAGATCGGTGCTTGCACTGATCCGATCGAGTGGCGGACGGGTGAGTAACGCGTGGGTAACCTGCCTCATACAGGGGAATAACAGTTGGAAACGGCTGCTAAAACCGCATAAGCGCACGGTATCGCATGATACAGTGTGAAAAACTCCGGTGGTATGAGATGGACCCGCGTCTGATTAGCTAGTTGGTGAGGTAACGGCCCACCAAGGCAACGATCAGTAGCCGGCCTGAGAGGGTGAACGGCCACATTGGGACTGAGACACGGCCCAAACTCCTACGGGAGGCAGCA	0	0	0	0	0	131	0	0	0	0	0	0	0	0	0	0	0	0	0	0	0	0	0	Bacteria	Firmicutes	Clostridia	Lachnospirales	Lachnospiraceae	Coprococcus	Coprococcus eutactus	Coprococcus eutactus	Lower Human GI	H
141	125	ASV337	AGGGTTTGATTCTGGCTCAGGATGAACGCTGGCGGCGTGCTTAACACATGCAAGTCGAACGAGAGAAGATCGGTGCTTGCACTGATCCGATCGAGTGGCGGACGGGTGAGTAACGCGTGGGTAACCTGCCTCATACAGGGGAATAACAGTTGGAAACGGCTGCTAAAACCGCATAAGCGCACGGTATCGCATGATACAGTGTGAAAAACTCCGGTGGTATGAGATGGACCCGCGTCTGATTAGCTAGTTGGTGAGGTAACGGCCCACCAAGGCAACGATCAGTAGCCGGCCTGAGAGGGTGAACGGCCACATTGGGACTGAGACACGGCCCAAACTCCTACGGGAGGCAGCA	0	0	0	0	0	120	0	0	0	0	0	0	0	0	0	0	0	0	0	0	0	0	0	Bacteria	Firmicutes	Clostridia	Lachnospirales	Lachnospiraceae	Coprococcus	Coprococcus eutactus strain ATCC 27759 chromosome, complete genome	Coprococcus eutactus	Lower Human GI	H
142	124	ASV292	AGGGTTTGATTCTGGCTCAGGATGAACGCTGGCGGCGTGCTTAACACATGCAAGTCGAACGAGAGAGGATCGGTGCTTGCACTGATCCAATCGAGTGGCGGACGGGTGAGTAACGCGTGGGTAACCTGCCTCATACAGGGGAATAACAGTTGGAAACGGCTGCTAAAACCGCATAAGCGCACAGTATCGCATGATACAGTGTGAAAAACTCCGGTGGTATGAGATGGACCCGCGTCTGATTAGCTAGTTGGTGAGGTAACGGCCCACCAAGGCAACGATCAGTAGCCGGCCTGAGAGGGTGAACGGCCACATTGGGACTGAGACACGGCCCAAACTCCTACGGGAGGCAGCA	0	0	0	0	0	129	0	0	0	0	0	0	0	0	0	0	0	0	0	0	0	0	0	Bacteria	Firmicutes	Clostridia	Lachnospirales	Lachnospiraceae	Coprococcus	Coprococcus hominis (ex Liu et al. 2022) strain NSJ-10 16S ribosomal RNA gene, partial sequence	Coprococcus hominis	Lower Human GI	H
143	244	ASV832	AGAGTTTGATTCTGGCTCAGGACGAACGCTGGCGGCGTGCTTAACACATGCAAGTCGAACGATGAAGCTGGAGCTTGCTCTGGTGGATTAGTGGCGAACGGGTGAGTAACACGTGAGTAACCTGCCCCAGACTCTGGGATAAGCGTTGGAAACGACGTCTAATACCGGATATGCGACGAGGAGGCATCTTCATCGTCGGGAAAGATTTTTCGGTCTGGGATGGACTCGCGGCCTATCAGCTTGTTGGTGAGGTAATGGCTCACCAAGGCGACGACGGGTAGCCGGCCTGAGAGGGTGACCGGCCACACTGGGACTGAGACACGGCCCAGACTCCTACGGGAGGCAGCA	0	0	0	0	0	0	0	0	0	0	53	0	0	0	0	0	0	0	0	0	0	0	0	Bacteria	Actinomycetota	Actinomycetes	Micrococcales	Microbacteriaceae	Diaminobutyricimonas	Diaminobutyricimonas massiliensis strain FF2 16S ribosomal RNA, partial sequence	Diaminobutyricimonas massiliensis	Human pathogen	H
144	505	ASV482	AGGGTTTGATTCTGGCTCAGATTGAACGCTGGCGGCAGGCCTAACACATGCAAGTCGAACGGTAACAGGAAGCAGCTTGCTGCTTCGCTGACGAGTGGCGGACGGGTGAGTAATGTCTGGGAAGCTGCCTGATGGAGGGGGATAACTACTGGAAACGGTAGCTAATACCGCATAACGTCGCAAGACCAAAAAGGGGGACCTTCGGGCCTCTTGCCATCGGATGTGCCCAGATGGGATTAGCTAGTAGGTGGGGTAACGGCTCACCTAGGCGACGATCCCTAGCTGGTCTGAGAGGATGACCAGCCACACTGGAACTGAGACACGGTCCAGACTCCTACGGGAGGCAGCA	0	0	0	0	0	0	0	0	0	0	0	0	0	0	0	0	0	0	0	0	0	0	98	Bacteria	Proteobacteria	Gammaproteobacteria	Enterobacterales	Enterobacteriaceae	Enterobacter	Enterobacter quasihormaechei	Enterobacter quasihormaechei	Lower Human GI	H
145	260	ASV609	AGGGTTTGATTCTGGCTCAGATTGAACGCTGGCGGCAGGCCTAACACATGCAAGTCGAACGGTAACAGGAAGCAGCTTGCTGCTTCGCTGACGAGTGGCGGACGGGTGAGTAATGTCTGGGAAACTGCCTGATGGAGGGGGATAACTACTGGAAACGGTAGCTAATACCGCATAACGTCGCAAGACCAAAGAGGGGGACCTTCGGGCCTCTTGCCATCGGATGTGCCCAGATGGGATTAGCTAGTAGGTGGGGTAACGGCTCACCTAGGCGACGATCCCTAGCTGGTCTGAGAGGATGACCAGCCACACTGGAACTGAGACACGGTCCAGACTCCTACGGGAGGCAGCA	0	0	0	0	0	0	0	0	0	0	0	84	0	0	0	0	0	0	0	0	0	0	0	Bacteria	Proteobacteria	Gammaproteobacteria	Enterobacterales	Enterobacteriaceae	Enterobacter	Enterobacter quasihormaechei/hormaechei	Enterobacter quasihormaechei/hormaechei	Lower Human GI	H
146	30	ASV537	AGGGTTAGATTATGGCTCAGGACGAACGCTGGCGGCGTGCCTAATACATGCAAGTCGAACGCATTTTCTTTCACTGTAGCTTGCTACACCGAAAGAAAATGAGTGGCGAACGGGTGAGTAACACGTGGGTAACCTGCCCATCAGCGGGGGATAACACTTGGAAACAGGTGCTAATACCGCATAATTCCATTTACCGCATGGTAGATGGATGAAAGGCGCTTTTGCGTCACTGATGGATGGACCTGCGGTGCATTAGCTAGTTGGTGGGGTAACGGCCTACCAAGGCTGCGATGCATAGCCGACCTGAGAGGGTGATCGGCCACACTGGGACTGAGACACGGCCCAGACTCCTACGGGAGGCAGCA	0	0	0	92	0	0	0	0	0	0	0	0	0	0	0	0	0	0	0	0	0	0	0	Bacteria	Firmicutes	Bacilli	Lactobacillales	Enterococcaceae	Enterococcus	Enterococcus cecorum strain NCTC12421 genome assembly, chromosome: 1	Enterococcus cecorum	Lower Human GI	H
147	34	ASV917	AGGGTTAGATTATGGCTCAGGACGAACGCTGGCGGCGTGCCTAATACATGCAAGTCGAACGCATTTTCTTTCACTGTAGCTTGCTACACCGAAAGAAAATGAGTGGCGAACGGGTGAGTAACACGTGGGTAACCTGCCCATCAGCGGGGGATAACACTTGGAAACAGGTGCTAATACCGCATAATTCCATTTACCGCATGGTAGATGGATGAAAGGCGCTTTTGCGTCACTGATGGATGGACCCGCGGTGCATTAGCTAGTTGGTGGGGTAACGGCCTACCAAGGCTGCGATGCATAGCCGACCTGAGAGGGTGATCGGCCACACTGGGACTGAGACACGGCCCAGACTCCTACGGGAGGCAGCA	0	0	0	35	0	0	0	0	0	0	0	0	0	0	0	0	0	0	0	0	0	0	0	Bacteria	Firmicutes	Bacilli	Lactobacillales	Enterococcaceae	Enterococcus	Enterococcus cecorum strain NCTC12421 genome assembly, chromosome: 1	Enterococcus cecorum	Lower Human GI	H
148	56	ASV68	AGGGTTTGATTATGGCTCAGGACGAACGCTGGCGGCGTGCCTAATACATGCAAGTCGAACGCATTTTCTTTCACCGTAGCTTGCTACACCGAAAGAAAATGAGTGGCGAACGGGTGAGTAACACGTGGGTAACCTGCCCATCAGCGGGGGATAACACTTGGAAACAGGTGCTAATACCGCATAATTCCATTTACCGCATGGTAGATGGATGAAAGGCGCTTTTGCGTCACTGATGGATGGACCCGCGGTGCATTAGCTAGTTGGTGGGGTAACGGCCTACCAAGGCTGCGATGCATAGCCGACCTGAGAGGGTGATCGGCCACACTGGGACTGAGACACGGCCCAGACTCCTACGGGAGGCAGCA	0	0	0	0	144	0	0	0	0	0	0	0	0	0	116	0	0	0	0	0	0	0	0	Bacteria	Firmicutes	Bacilli	Lactobacillales	Enterococcaceae	Enterococcus	Enterococcus cecorum strain NCTC12421 genome assembly, chromosome: 1	Enterococcus cecorum	Lower Human GI	H
149	235	ASV626	AGAGTTTGATTCTGGCTCAGGACGAACGCTGGCGGCGTGCCTAATACATGCAAGTCGAACGCATTTTCTTTCACCGTAGCTTGCTACACCGAAAGAAAATGAGTGGCGAACGGGTGAGTAACACGTGGGTAACCTGCCCATCAGCGGGGGATAACACTTGGAAACAGGTGCTAATACCGCATAATTCCATTTACCGCATGGTAGATGGGTGAAAGGCGCTTTTGCGTCACTGATGGATGGACCCGCGGTGCATTAGCTAGTTGGTGGGGTAACGGCCTACCAAGGCTGCGATGCATAGCCGACCTGAGAGGGTGATCGGCCACACTGGGACTGAGACACGGCCCAGACTCCTACGGGAGGCAGCA	0	0	0	0	0	0	0	0	0	81	0	0	0	0	0	0	0	0	0	0	0	0	0	Bacteria	Firmicutes	Bacilli	Lactobacillales	Enterococcaceae	Enterococcus	Enterococcus cecorum strain NCTC12421 genome assembly, chromosome: 1	Enterococcus cecorum	Lower Human GI	H
150	342	ASV880	AGGGTTAGATTCTGGCTCAGGACGAACGCTGGCGGCGTGCCTAATACATGCAAGTCGAACGCATTTTCTTTCACCGTAGCTTGCTACACCGAAAGAAAATGAGTGGCGAACGGGTGAGTAACACGTGGGTAACCTGCCCATCAGCGGGGGATAACACTTGGAAACAGGTGCTAATACCGCATAATTCCATTTACCGCATGGTAGATGGGTGAAAGGCGCTTTTGCGTCACTGATGGATGGACCCGCGGTGCATTAGCTAGTTGGTGGGGTAACGGCCTACCAAGGCTGCGATGCATAGCCGACCTGAGAGGGTGATCGGCCACACTGGGACTGAGACACGGCCCAGACTCCTACGGGAGGCAGCA	0	0	0	0	0	0	0	0	0	0	0	0	0	43	0	0	0	0	0	0	0	0	0	Bacteria	Firmicutes	Bacilli	Lactobacillales	Enterococcaceae	Enterococcus	Enterococcus cecorum strain NCTC12421 genome assembly, chromosome: 1	Enterococcus cecorum	Lower Human GI	H
151	343	ASV954	AGAGTTCGATCATGGCTCAGGACGAACGCTGGCGGCGTGCCTAATACATGCAAGTCGAACGCATTTTCTTTCACCGTAGCTTGCTACACCGAAAGAAAATGAGTGGCGAACGGGTGAGTAACACGTGGGTAACCTGCCCATCAGCGGGGGATAACACTTGGAAACAGGTGCTAATACCGCATAATTCCATTTACCGCATGGTAGATGGGTGAAAGGCGCTTTTGCGTCACTGATGGATGGACCCGCGGTGCATTAGCTAGTTGGTGGGGTAACGGCCTACCAAGGCTGCGATGCATAGCCGACCTGAGAGGGTGATCGGCCACACTGGGACTGAGACACGGCCCAGACTCCTACGGGAGGCAGCA	0	0	0	0	0	0	0	0	0	0	0	0	0	27	0	0	0	0	0	0	0	0	0	Bacteria	Firmicutes	Bacilli	Lactobacillales	Enterococcaceae	Enterococcus	Enterococcus cecorum strain NCTC12421 genome assembly, chromosome: 1	Enterococcus cecorum	Lower Human GI	H
152	442	ASV356	AGGGTTTGATTCTGGCTCAGGACGAACGCTGGCGGCGTGCCTAATACATGCAAGTCGAACGCATTTTCTTTCACCGTAGCTTGCTACACCGAAAGAAAATGAGTGGCGAACGGGTGAGTAACACGTGGGTAACCTGCCCATCAGCGGGGGATAACACTTGGAAACAGGTGCTAATACCGCATAATTCCATTTACTGCATGGTAGATGGATGAAAGGCGCTTTTGCGTCACTGATGGATGGACCCGCGGTGCATTAGCTAGTTGGTGGGGTAACGGCCTACCAAGGCTGCGATGCATAGCCGACCTGAGAGGGTGATCGGCCACACTGGGACTGAGACACGGCCCAGACTCCTACGGGAGGCAGCA	0	0	0	0	0	0	0	0	0	0	0	0	0	0	0	0	0	116	0	0	0	0	0	Bacteria	Firmicutes	Bacilli	Lactobacillales	Enterococcaceae	Enterococcus	Enterococcus cecorum strain NCTC12421 genome assembly, chromosome: 1	Enterococcus cecorum	Lower Human GI	H
153	443	ASV935	AGGGTTAGATCATGGCTCAGGACGAACGCTGGCGGCGTGCCTAATACATGCAAGTCGAACGCATTTTCTTTCACCGTAGCTTGCTACACCGAAAGAAAATGCGTGGCGAACGGGTGAGTAACACGTGGGTAACCTGCCCATCAGCGGGGGATAACACTTGGAAACAGGTGCTAATACCGCATAATTCCATTTACCGCATGGTAGATGGATGAAAGGCGCTTTTGCGTCACTGATGGATGGACCCGCGGTGCATTAGCTAGTTGGTGGGGTAACGGCCTACCAAGGCTGCGATGCATAGCCGACCTGAGAGGGTGATCGGCCACACTGGGACTGAGACACGGCCCAGACTCCTACGGGAGGCAGCA	0	0	0	0	0	0	0	0	0	0	0	0	0	0	0	0	0	32	0	0	0	0	0	Bacteria	Firmicutes	Bacilli	Lactobacillales	Enterococcaceae	Enterococcus	Enterococcus cecorum strain NCTC12421 genome assembly, chromosome: 1	Enterococcus cecorum	Lower Human GI	H
154	444	ASV964	AGGGTTTGATTCTGGCTCAGGACGAACGCTGGCGGCGTGCCTAATACATGCAAGTCGAACGCATTTTCTTTCACCGTAGCTTGCTACACCGAAAGAAAATGAGTGGCGAACGGGTGAGTAACACGTGGGTAACCTGCCCATCAGCGGGGGATAACACTTGGAAACAGGTGCTAATACCGCATAATTCCATTTACTGCATGGTAGATGGATGAAAGGCGCTTTTGCGTCACTGATGGATGGACCCGCGGTGTATTAGCTAGTTGGTGGGGTAACGGCCTACCAAGGCTGCGATGCATAGCCGACCTGAGAGGGTGATCGGCCACACTGGGACTGAGACACGGCCCAGACTCCTACGGGAGGCAGCA	0	0	0	0	0	0	0	0	0	0	0	0	0	0	0	0	0	23	0	0	0	0	0	Bacteria	Firmicutes	Bacilli	Lactobacillales	Enterococcaceae	Enterococcus	Enterococcus cecorum strain NCTC12421 genome assembly, chromosome: 1	Enterococcus cecorum	Lower Human GI	H
155	483	ASV870	AGGGTTTGATTCTGGCTCAGGACGAACGCTGGCGGCGTGCCTAATACATGCAAGTCGAACGCATTTTCTTTCATCGTAGCTTGCTACACCGAAAGAAAATGAGTGGCGAACGGGTGAGTAACACGTGGGTAACCTGCCCATCAGCGGGGGATAACACTTGGAAACAGGTGCTAATACCGCATAATTCCATTTACCGCATGGTAGATGGGTGAAAGGCGCTTTTGCGTCACTGATGGATGGACCCGCGGTGCATTAGCTAGTTGGTGGGGTAACGGCCTACCAAGGCTGCGATGCATAGCCGACCTGAGAGGGTGATCGGCCACACTGGGACTGAGACACGGCCCAGACTCCTACGGGAGGCAGCA	0	0	0	0	0	0	0	0	0	0	0	0	0	0	0	0	0	0	0	0	0	45	0	Bacteria	Firmicutes	Bacilli	Lactobacillales	Enterococcaceae	Enterococcus	Enterococcus cecorum strain NCTC12421 genome assembly, chromosome: 1	Enterococcus cecorum	Lower Human GI	H
156	459	ASV991	AGAGTTAGATTATGGCTCAGGACGAACGCTGGCGGCGTGCCTAATACATGCAAGTCGAACGCTTCTTTCCTCCCGAGTGCTTGCACTCAATTGGAAAGAGGAGTGGCGGACGGGTGAGTAACACGTGGGTAACCTACCCATCAGAGGGGGATAACACTTGGAAACAGGTGCTAATACCGCATAACAGTTTATGCCGCATGGCATAAGAGTGAAAGGCGCTTTCGGGTGTCGCTGATGGATGGACCCGCGGTGCATTAGCTAGTTGGTGAGGTAACGGCTCACCAAGGCCACGATGCATAGCCGACCTGAGAGGGTGATCGGCCACACTGGGACTGAGACACGGCCCAGACTCCTACGGGAGGCAGCA	0	0	0	0	0	0	0	0	0	0	0	0	0	0	0	0	0	0	0	8	0	0	0	Bacteria	Firmicutes	Bacilli	Lactobacillales	Enterococcaceae	Enterococcus	Enterococcus faecalis gene for 16S ribosomal RNA, partial sequence, strain: JCM 5803	Enterococcus faecalis	Lower Human GI	H
157	23	ASV990	AGAGTTAGATTATGGCTCAGGACGAACGCTGGCGGCGTGCCTAATACATGCAAGTCGAACGCTTCTTTTTCCACCGGAGCTTGCTCCACCGGAAAAAGAGGAGTGGCGAACGGGTGAGTAACACGTGGGTAACCTCCCCATCAGAAGGGGATAACACTTGGAAACAGGTGCTAATACCGTATAACAATCAAAACCGCATGGTTTTGATTTGAAAGGCGCTTTCGGGTGTCGCTGATGGATGGACCCGCGGTGCATTAGCTAGTTGGTGAGGTAACGGCTCACCAAGGCCACGATGCATAGCCGACCTGAGAGGGTGATCGGCCACATTGGGACTGAGACACGGCCCAAACTCCTACGGGAGGCAGCA	0	0	8	0	0	0	0	0	0	0	0	0	0	0	0	0	0	0	0	0	0	0	0	Bacteria	Firmicutes	Bacilli	Lactobacillales	Enterococcaceae	Enterococcus	Enterococcus faecium strain DSM 20477 chromosome, complete genome	Enterococcus faecium	Lower Human GI	H
158	247	ASV881	AGGGTTAGATCCTGGCTCAGGACGAACGCTGGCGGCGTGCCTAATACATGCAAGTCGAACGCTTCTTTTTCATCGAACTTCGGTTCACCGGAAAAGAAGAGTGGCGAACGGGTGAGTAACACGTGGGTAACCTACCCATCAGCGGGGGATAACACTTGGAAACAGGTGCTAATACCGCATAATCTTTTTCTCCGCCTGGAGAGGAAGTGAAAGGCGCTTTTGCGTCACTGATGGATGGACCCGCGCTGCATTAGCTAGTTGGTGAGGTAACGGCTCACCAAGGCCACGATGCATAGCCGACCTGAGAGGGTGATCGGCCACACTGGGACTGAGACACGGCCCAGACTCCTACGGGAGGCAGCA	0	0	0	0	0	0	0	0	0	0	43	0	0	0	0	0	0	0	0	0	0	0	0	Bacteria	Firmicutes	Bacilli	Lactobacillales	Enterococcaceae	Enterococcus	Enterococcus lemanii strain PC32 16S ribosomal RNA, partial sequence	Enterococcus lemanii	Lower Human GI	H
159	24	ASV989	AGAGTTAGATTATGGCTCAGATTGAACGCTGGCGGCAGGCCTAACACATGCAAGTCGAACGGTAACAGGAAACAGCTTGCTGTTTCGCTGACGAGTGGCGGACGGGTGAGTAATGTCTGGGAAACTGCCTGATGGAGGGGGATAACTACTGGAAACGGTAGCTAATACCGCATAACGTCGCAAGACCAAAGAGGGGGACCTTCGGGCCTCTTGCCATCGGATGTGCCCAGATGGGATTAGCTAGTAGGTGGGGTAACGGCTCACCTAGGCGACGATCCCTAGCTGGTCTGAGAGGATGACCAGCCACACTGGAACTGAGACACGGTCCAGACTCCTACGGGAGGCAGCA	0	0	8	0	0	0	0	0	0	0	0	0	0	0	0	0	0	0	0	0	0	0	0	Bacteria	Proteobacteria	Gammaproteobacteria	Enterobacterales	Enterobacteriaceae	Escherichia-Shigella	Escherichia-Shigella	Escherichia-Shigella	Lower Human GI	H
160	461	ASV457	AGGGTTAGATTCTGGCTCAGATTGAACGCGGGCGGCAGGCCTAACACATGCAAGTCGAATGGTAACAGGAAACAGCTTGCTGTTTCGCTGACGAGTGGCGGACGGGTGAGTAATGTCTGGGAAACTGCCTGATGGAGGGGGATAACTACTGGAAACGGTAGCTAATACCGCATAACGTCGCAAGACCAAAGAGGGGGACCTTCGGGCCTCTTGCCATCAGATGTGCCCAGATGGGATTAGCTAGTAGGTGGGGTAACGGCTCACCTAGGCGACGATCCCTAGCTGGTCTGAGAGGATGACCAGCCACACTGGAACTGAGACACGGTCCAGACTCCTACGGGAGGCAGCA	0	0	0	0	0	0	0	0	0	0	0	0	0	0	0	0	0	0	0	0	101	0	0	Bacteria	Proteobacteria	Gammaproteobacteria	Enterobacterales	Enterobacteriaceae	Escherichia-Shigella	Shigella flexneri 2a strain ATCC 29903 chromosome, complete genome	Escherichia-Shigella	Lower Human GI	H
161	464	ASV557	AGGGTTTGATTATGGCTCAGATTGAACGCGGGCGGCAGGCCTAACACATGCAAGTCGAATGGTAACAGGAAACAGCTTGCTGTTTCGCTGACGAGTGGCGGACGGGTGAGTAATGTCTGGGAAACTGCCTGATGGAGGGGGATAACTACTGGAAACGGTAGCTAATACCGCATAACGTCGCAAGACCAAAGAGGGGGACCTTCGGGCCTCTTGCCATCAGATGTGCCCAGATGGGATTAGCTAGTAGGTGGGGTAACGGCTCACCTAGGCGACGATCCCTAGCTGGTCTGAGAGGATGACCAGCCACACTGGAACTGAGACACGGTCCAGACTCCTACGGGAGGCAGCA	0	0	0	0	0	0	0	0	0	0	0	0	0	0	0	0	0	0	0	0	90	0	0	Bacteria	Proteobacteria	Gammaproteobacteria	Enterobacterales	Enterobacteriaceae	Escherichia-Shigella	Escherichia-Shigella	Escherichia-Shigella	Lower Human GI	H
162	465	ASV602	AGAGTTTGATTATGGCTCAGATTGAACGCGGGCGGCAGGCCTAACACATGCAAGTCGAATGGTAACAGGAAACAGCTTGCTGTTTCGCTGACGAGTGGCGGACGGGTGAGTAATGTCTGGGAAACTGCCTGATGGAGGGGGATAACTACTGGAAACGGTAGCTAATACCGCATAACGTCGCAAGACCAAAGAGGGGGACCTTCGGGCCTCTTGCCATCAGATGTGCCCAGATGGGATTAGCTAGTAGGTGGGGTAACGGCTCACCTAGGCGACGATCCCTAGCTGGTCTGAGAGGATGACCAGCCACACTGGAACTGAGACACGGTCCAGACTCCTACGGGAGGCAGCA	0	0	0	0	0	0	0	0	0	0	0	0	0	0	0	0	0	0	0	0	85	0	0	Bacteria	Proteobacteria	Gammaproteobacteria	Enterobacterales	Enterobacteriaceae	Escherichia-Shigella	Escherichia-Shigella	Escherichia-Shigella	Lower Human GI	H
163	467	ASV685	AGGGTTTGATCATGGCTCAGATTGAACGCGGGCGGCAGGCCTAACACATGCAAGTCGAATGGTAACAGGAAACAGCTTGCTGTTTCGCTGACGAGTGGCGGACGGGTGAGTAATGTCTGGGAAACTGCCTGATGGAGGGGGATAACTACTGGAAACGGTAGCTAATACCGCATAACGTCGCAAGACCAAAGAGGGGGACCTTCGGGCCTCTTGCCATCAGATGTGCCCAGATGGGATTAGCTAGTAGGTGGGGTAACGGCTCACCTAGGCGACGATCCCTAGCTGGTCTGAGAGGATGACCAGCCACACTGGAACTGAGACACGGTCCAGACTCCTACGGGAGGCAGCA	0	0	0	0	0	0	0	0	0	0	0	0	0	0	0	0	0	0	0	0	76	0	0	Bacteria	Proteobacteria	Gammaproteobacteria	Enterobacterales	Enterobacteriaceae	Escherichia-Shigella	Escherichia-Shigella	Escherichia-Shigella	Lower Human GI	H
[truncated: 331 more rows]
