# Supplementary material for: Profiling of the tumor-associated microbiome in patients with hepatocellular carcinoma
Source: Gut Pathog. 2025 Jul 10;17:53. doi: 10.1186/s13099-025-00727-y (PMC12243435; doi:10.1186/s13099-025-00727-y)
Supplement: Supplementary file 6 — Supplementary Material 6 [file 13099_2025_727_MOESM6_ESM.xlsx]

## Sheet: Degree
	Degree	SOR32	SOR34	SOR40	SOR41	SOR43	SOR49	SOR57	SOR33	SOR37	SOR38	SOR45	SOR95	SOR82	SOR39	SOR44	SOR98	SOR42	SOR58	SOR36	SOR75	SOR70	SOR73	SOR78
	Richness degree = 0	0	0	0	0	0	0	0	0	0	0	0	0	0	0	0	0	0	0	0	0	0	0	0
	Richness degree ≤ 1	1	1	0	0	1	0	1	0	0	0	0	1	0	0	1	1	1	1	0	2	1	1	1
	Richness degree ≤ 2	1	2	0	2	2	2	2	0	0	1	1	2	1	0	2	2	3	1	1	2	1	1	2
	Richness degree ≤ 3	3	2	0	3	3	3	3	0	2	1	1	3	2	1	3	2	4	2	1	2	2	2	2
	Richness degree ≤ 4	3	4	1	5	4	3	3	1	2	3	2	3	2	1	3	2	4	2	1	2	2	2	2
	Richness degree ≤ 5	3	4	1	6	5	3	3	1	2	4	2	3	2	2	4	2	4	8	1	2	2	3	2
	Richness degree ≤ 6	4	4	5	7	5	3	3	1	2	4	2	3	2	2	4	2	4	8	1	2	2	3	2
	Richness degree ≤ 7	4	5	5	10	5	3	3	1	2	4	2	4	2	2	5	2	4	8	1	2	3	3	2
	Richness degree ≤ 8	4	5	5	10	5	3	3	1	2	4	2	4	2	2	7	2	4	8	1	2	4	3	6
	Richness degree ≤ 9	4	5	6	10	6	4	3	1	3	4	3	4	2	2	7	3	6	9	1	2	4	3	6
	Richness degree ≤ 10	4	5	6	11	7	4	3	2	3	4	3	6	2	3	8	6	6	9	2	2	5	5	6
	Richness degree ≤ 11	4	5	7	11	7	4	3	2	3	4	3	7	3	4	8	6	7	10	2	2	6	8	8
	Richness degree ≤ 12	4	5	7	11	10	5	5	2	4	5	12	7	4	4	8	7	8	10	2	2	7	8	8
	Richness degree ≤ 13	5	5	7	13	12	5	7	2	4	5	12	8	4	5	8	7	10	11	2	2	8	9	9
	Richness degree ≤ 14	6	6	7	13	13	6	9	2	4	5	12	9	4	5	8	8	10	11	2	2	8	10	10
	Richness degree ≤ 15	6	6	7	13	16	9	10	2	4	7	13	11	4	5	11	10	12	11	2	2	10	12	11
	Richness degree ≤ 16	6	6	7	13	18	17	11	2	4	7	14	11	4	5	12	10	13	11	3	2	10	15	11
	Richness degree ≤ 17	6	6	7	13	18	18	11	2	4	7	14	12	4	5	12	10	14	11	3	2	10	15	12
	Richness degree ≤ 18	6	6	7	13	20	20	18	2	4	7	14	12	4	6	14	10	14	11	3	2	11	16	12
	Richness degree ≤ 19	6	6	7	13	20	21	19	2	4	7	15	13	4	6	14	11	14	11	3	2	11	17	12
	Richness degree ≤ 21	6	6	7	13	28	21	19	2	4	7	15	14	4	6	14	11	14	11	3	2	12	19	12
	Richness degree ≤ 22	6	6	7	13	29	22	21	2	4	8	16	17	4	6	14	12	14	11	3	2	12	20	12
	Richness degree ≤ 23	6	6	7	13	30	22	21	2	4	8	16	19	4	6	14	14	14	11	3	2	12	20	12
	Richness degree ≤ 24	6	6	7	13	31	23	22	2	4	8	16	29	4	6	15	15	14	11	3	2	12	21	12
	Richness degree ≤ 25	6	6	7	13	31	24	23	2	4	8	16	29	4	6	15	15	15	11	3	2	12	21	12
	Richness degree ≤ 26	6	6	7	13	32	24	24	2	4	8	17	29	4	6	15	15	15	11	3	2	12	21	12
	Richness degree ≤ 27	6	6	7	13	33	25	24	2	4	8	17	30	4	6	15	15	15	11	3	2	12	22	13
	Richness degree ≤ 28	6	6	7	13	33	26	24	2	4	8	17	31	4	6	15	15	15	11	3	2	12	22	13
	Richness degree ≤ 29	6	6	7	13	34	27	25	2	4	8	18	33	4	6	15	15	15	11	3	2	12	24	13
Enterococcus_faecalis	1	0	0	0	0	0	0	0	0	0	0	0	0	0	0	0	0	0	0	0	80	0	0	0
Hafnia_alvei	1	0	0	0	0	0	0	0	0	0	0	0	0	0	0	0	0	0	0	0	20	0	0	0
Streptococcus_oralis	1	2.98295	8.155	0	0	1.22545	0	2.15284	0	0	0	0	2.50343	0	0	2.11435	2.61161	1.576	0.94766	0	0	5.66325	1.17735	2.62902
Gemella_haemolysans	2	0	0	0	2.15478	0.621118	3.63387	0	0	0	7.92492	0.994255	0.961234	5.05429	0	0	2.71374	0.611329	0	46.1538	0	0	0	2.88867
Staphylococcus_aureus	2	0	7.5188	0	3.0349	0	0.303424	3.0099	0	0	0	0	0	0	0	2.41215	0	2.08637	0	0	0	0	0	0
Cardiobacterium_hominis	3	0	0	0	0	0	0	0	0	4.95627	0	0	0	0	0	0	0	0	0	0	0	0	0	0
Blautia_parvula	3	3.83523	0	0	0	0	0	0	0	0	0	0	0	0	0	0	0	0	0	0	0	0	0	0
Serratia_plymuthica	3	0	0	0	0	0	0	0	0	3.06122	0	0	0	0	0	0	0	0	0	0	0	0	0	0
Acinetobacter_chinensis	3	1.27841	0	0	0	0	0	0	0	0	0	0	0	0	0	0	0	0	0	0	0	0	0	0
Streptococcus_mitis	3	0	0	0	3.97572	5.42219	8.90045	1.03051	0	0	0	0	1.41544	11.846	6.78756	3.43955	0	1.91812	7.47922	0	0	2.88864	5.90544	0
Tepidimonas_arfidensis	4	0	3.41238	4.46097	0.758725	1.91371	0	0	0	0	0	1.60186	0	0	0	0	0	0	0	0	0	0	0	0
Helicobacter_pylori	4	0	3.58589	0	0.91047	0	0	0	5.51876	0	0	0	0	0	0	0	0	0	0	0	0	0	0	0
Hoylesella_loescheii	4	0	0	0	0	0	0	0	0	0	3.44108	0	0	0	0	0	0	0	0	0	0	0	0	0
Streptococcus_anginosus	4	0	0	0	0	0	0	0	0	0	0.729927	0	0	0	0	0	0	0	0	0	0	0	0	0
Agathobacter_rectalis	5	0	0	0	0	0	0	0	0	0	0	0	0	0	0	0	0	0	2.01196	0	0	0	0	0
Enterococcus_cecorum	5	0	0	0	3.85432	1.20866	0	0	0	0	8.4463	0	0	0	3.62694	1.72722	0	0	2.49307	0	0	0	0.840964	0
Sphingobium_cloacae	5	0	0	0	0	0	0	0	0	0	0	0	0	0	0	0	0	0	2.05569	0	0	0	0	0
Photobacterium_carnosum	5	0	0	0	0	0	0	0	0	0	0	0	0	0	0	0	0	0	0.845604	0	0	0	0	0
Photobacterium_toruni	5	0	0	0	0	0	0	0	0	0	0	0	0	0	0	0	0	0	2.49307	0	0	0	0	0
Streptococcus_thermophilus	5	0	0	0	0	0	0	0	0	0	0	0	0	0	0	0	0	0	0.510278	0	0	0	0	0
Enterococcus_faecium	6	0	0	2.97398	0	0	0	0	0	0	0	0	0	0	0	0	0	0	0	0	0	0	0	0
Ruminococcoides_bili	6	0	0	2.60223	0	0	0	0	0	0	0	0	0	0	0	0	0	0	0	0	0	0	0	0
Lactobacillus_crispatus	6	0	0	11.8959	0	0	0	0	0	0	0	0	0	0	0	0	0	0	0	0	0	0	0	0
Pseudomonas_sihuiensis	6	2.84091	0	0	1.18361	0	0	0	0	0	0	0	0	0	0	0	0	0	0	0	0	0	0	0
Streptococcus_sobrinus	6	0	0	4.08922	0	0	0	0	0	0	0	0	0	0	0	0	0	0	0	0	0	0	0	0
Slackia_piriformis	7	0	0	0	2.64036	0	0	0	0	0	0	0	0	0	0	0	0	0	0	0	0	0	0	0
Pseudomonas_kuykendallii	7	0	0	0	1.33536	0	0	0	0	0	0	0	0	0	0	0	0	0	0	0	0	0	0	0
Veillonella_rodentium	7	0	2.6605	0	0	0	0	0	0	0	0	0	0.813352	0	0	1.39964	0	0	0	0	0	1.53934	0	0
Aedoeadaptatus_urinae	7	0	0	0	2.67071	0	0	0	0	0	0	0	0	0	0	0	0	0	0	0	0	0	0	0
Bartonella_gabonensis	8	0	0	0	0	0	0	0	0	0	0	0	0	0	0	2.11435	0	0	0	0	0	0	0	0
Roseomonas_vinacea	8	0	0	0	0	0	0	0	0	0	0	0	0	0	0	0	0	0	0	0	0	0	0	2.28822
Clostridium_intestinale	8	0	0	0	0	0	0	0	0	0	0	0	0	0	0	0	0	0	0	0	0	0	0	1.50925
Lachnoanaerobaculum_umeaense	8	0	0	0	0	0	0	0	0	0	0	0	0	0	0	0	0	0	0	0	0	1.8244	0	0
Alloprevotella_tannerae	8	0	0	0	0	0	0	0	0	0	0	0	0	0	0	7.23645	0	0	0	0	0	0	0	0
Fusobacterium_massiliense	8	0	0	0	0	0	0	0	0	0	0	0	0	0	0	0	0	0	0	0	0	0	0	5.09575
Aedoeadaptatus_coli	8	0	0	0	0	0	0	0	0	0	0	0	0	0	0	0	0	0	0	0	0	0	0	1.46056
Cloacibacterium_caeni	9	0	0	0	0	2.46769	0.563502	0	0	42.7114	0	0.762262	0	0	0	0	0	0	1.4871	0	0	0	0	0
Acinetobacter_chengduensis	9	0	0	1.85874	0	0	0	0	0	0	0	0	0	0	0	0	2.23227	0	0	0	0	0	0	0
Neisseria_oralis	9	0	0	0	0	0	0	0	0	0	0	0	0	0	0	0	0	0.942232	0	0	0	0	0	0
Streptococcus_intermedius	9	0	0	0	0	0	0	0	0	0	0	0	0	0	0	0	0	0.650589	0	0	0	0	0	0
Arachnia_rubra	10	0	0	0	3.45979	0	0	0	0	0	0	0	0	0	0	0	0	0	0	0	0	0	2.14913	0
Fusobacterium_nucleatum	10	0	0	0	0	0	0	0	0	0	0	0	0	0	0	0	2.20309	0	0	0	0	0	0	0
Lactobacillus_delbrueckii	10	0	0	0	0	0	0	0	0	0	0	0	0	0	0	0	6.15699	0	0	0	0	0	0	0
Leptotrichia_wadei	10	0	0	0	0	0	0	0	0	0	0	0	0	0	0	2.56105	0	0	0	0	0	0	1.00916	0
Prevotella_melaninogenica	10	0	0	0	0	0.805775	0	0	0	0	0	0	2.15485	0	3.93782	0	0	0	0	39.1608	0	0	0	0
Streptococcus_salivarius	10	0	0	0	0	0	0	0	0.883002	0	0	0	1.70064	0	0	0	0	0	0	0	0	1.65336	0	0
Streptococcus_taonis	10	0	0	0	0	0	0	0	0	0	0	0	0	0	0	0	2.29063	0	0	0	0	0	0	0
Escherichia_Shigella	11	0	0	2.97398	0	0	0	0	0	0	0	0	0	0	0	0	0	0	0	0	0	9.52109	1.79406	0
Pseudomonas_aeruginosa	11	0	0	0	0	0	0	0	0	0	0	0	0	0	0	0	0	0.650589	0	0	0	0	0.130817	2.23953
Streptococcus_koreensis	11	0	0	0	0	0	0	0	0	0	0	0	12.6334	3.75123	1.08808	0	0	0	4.18428	0	0	0	1.06522	2.46673
Catonella_massiliensis	12	0	0	0	0	0	0	0	0	0	0	0.320371	0	0	0	0	0	0	0	0	0	0	0	0
Diaminobutyricimonas_massiliensis	12	0	0	0	0	0	0	0	0	0	0	0.585506	0	0	0	0	0	0	0	0	0	0	0	0
Cloacibacterium_normanense	12	0	0	0	0	0.512003	0	1.17335	0	8.60058	4.37956	0	0	0	0	0	0	0	0	0	0	0	0	0
Clostridium_swellfunianum	12	0	0	0	0	0	0	0	0	0	0	0.817499	0	0	0	0	0	0	0	0	0	0	0	0
Enterococcus_lemanii	12	0	0	0	0	0	0	0	0	0	0	0.475033	0	0	0	0	0	0	0	0	0	0	0	0
Klebsiella_aerogenes	12	0	0	0	0	0	0	0	0	0	0	0.36456	0	0	0	0	0	0	0	0	0	0	0	0
Acinetobacter_Acinetobacter	12	0	0	0	0	0	0	0	0	0	0	2.08794	0	0	0	0	0	0	0	0	0	0	0	0
Acinetobacter_guillouiae	12	0	0	0	0	0	0	0	0	0	0	1.11578	0	0	0	0	0	0	0	0	0	0	0	0
Lautropia_mirabilis	12	0	0	0	0	0.428068	0	0	0	0	0	0	0	0	0	0	0	0	0	0	0	2.05245	0	0
Streptococcus_toyakuensis	12	0	0	0	0	4.70875	2.94755	5.3566	0	0	0	0.89483	0	3.692	0	0	1.6049	1.55356	0	0	0	0	0	0
Aerococcus_viridans	12	0	0	0	0	0	0	0	0	0	0	2.20946	0	0	0	0	0	0	0	0	0	0	0	0
Roseomonas_mucosa	13	0	0	0	0	0	0	0	0	0	0	0	0	0	0	0	0	0	0	0	0	0	0.822276	3.00227
Sphingobium_yanoikuyae	13	0	0	0	0	1.20027	0	0	0	0	0	0	0	0	4.19689	0	0	0	0	0	0	0	0	0
Actinomyces_oris	13	5.11364	0	0	0	0	0	1.92837	0	0	0	0	0	0	0	0	0	0.975883	0	0	0	0	0	0
Aggregatibacter_aphrophilus	13	0	0	0	0	0	0	0.979492	0	0	0	0	0	0	0	0	0	0	3.06167	0	0	0	0	0
Porphyromonas_bennonis	13	0	0	0	4.94689	0.419674	0	0	0	0	0	0	0	0	0	0	0	0	0	0	0	7.05055	0	0
Veillonella_Veillonella	13	0	0	0	2.85281	0	0	0	0	0	0	0	3.71818	0	0	0	0	0.745934	0	0	0	0	0	0
Porphyromonas_catoniae	14	0	0	0	0	0	0	2.92827	0	0	0	0	0	0	0	0	2.07178	0	0	0	0	0	0	6.91334
Veillonella_massiliensis	14	3.62216	3.00752	0	0	0.931677	6.11906	1.42843	0	0	0	0	0.475335	0	0	0	0	0	0	0	0	0	3.62549	0
Lactococcus_cremoris	15	0	0	0	0	0	1.1848	0	0	0	9.6976	0	0	0	0	0	0	0	0	0	0	0	0	0
Haemophilus_parainfluenzae	15	0	0	0	0	1.71227	1.06921	0.23467	0	0	1.45985	0	4.6266	0	0	0.580703	2.24686	0.15143	0	0	0	1.88141	2.39208	0
Lawsonella_clevelandensis	15	0	0	0	0	0.226624	0.368444	0	0	0	0	0	0.686596	0	0	1.92079	2.26145	0.633763	0	0	0	0	0	0
Streptococcus_sanguinis	15	0	0	0	0	0	0	0	0	0	0	0.331418	0	0	0	0	0	0	0	0	0	2.47054	2.09307	0
Veillonella_infantium	15	0	0	0	0	0.654692	0	0	0	0	0	0	0	0	0	1.20608	0	0	0	0	0	0	0	1.24959
Coprococcus_eutactus	16	0	0	0	0	0	1.81332	0	0	0	0	0	0	0	0	0	0	0	0	0	0	0	0	0
Coprococcus_hominis	16	0	0	0	0	0	0.931946	0	0	0	0	0	0	0	0	0	0	0	0	0	0	0	0	0
Intestinimonas_butyriciproducens	16	0	0	0	0	0	2.44907	0	0	0	0	0	0	0	0	0	0	0	0	0	0	0	0	0
Phocaeicola_vulgatus	16	0	0	0	0	0	0.614073	0	0	0	0	0	0	0	0	0	0	0	0	0	0	0	0	0
Selenomonas_dianae	16	0	0	0	0	1.56119	0	0	0	0	0	0	0	0	0	3.23109	0	0	0	0	0	0	0	0
Acinetobacter_amyesii	16	0	0	0	0	0	0	0	0	0	0	0	0	0	0	0	0	0	0	0	0	0	1.8875	0
Actinomyces_weissii	16	0	0	0	0	0	0.758561	0	0	0	0	0	0	0	0	0	0	0	0	0	0	0	0	0
Brevibacterium_zhoupengii	16	0	0	0	0	0	0.715215	0	0	0	0	0	0	0	0	0	0	0	0	0	0	0	0	0
Capnocytophaga_sputigena	16	0	0	0	0	0	0	0	0	0	0	0	0	0	0	0	0	0	0	0	0	0	0.616707	0
Lactobacillus_helveticus	16	0	0	0	0	1.27581	0	0	0	0	0	0	0	0	0	0	0	0.549635	0	0	0	0	0	0
Pseudomonas_synxantha	16	0	0	0	0	0	0	0	0	0	0	0	0	0	0	0	0	0	0	0	0	0	1.23341	0
Pseudomonas_yangonensis	16	0	0	0	0	0	0	0.734619	0	0	0	1.31463	0	0	0	0	0	0	0	14.6853	0	0	0	0
Treponema_medium	16	0	0	0	0	0	0.679093	0	0	0	0	0	0	0	0	0	0	0	0	0	0	0	0	0
Veillonella_ratti	16	0	0	0	0	0	0.563502	0	0	0	0	0	0	0	0	0	0	0	0	0	0	0	0	0
Enterobacter_Enterobacter	17	0	0	0	0	0	0	0	0	0	0	0	0.887293	0	0	0	0	0	0	0	0	0	0	1.59039
Winkia_neuii	17	0	0	0	0	0	1.14868	0	0	0	0	0	0	0	0	0	0	1.14414	0	0	0	0	0	0
Burkholderia_Burkholderia	18	0	0	0	0	0	0	1.71411	0	0	0	0	0	0	0	0	0	0	0	0	0	0	0	0
Anaerobutyricum_hallii	18	0	0	0	0	0	0	3.0099	0	0	0	0	0	0	0	0	0	0	0	0	0	0	0	0
Collinsella_aerofaciens	18	0	0	0	0	0	0	1.10193	0	0	0	0	0	0	0	0	0	0	0	0	0	0	0	0
Intestinibacter_bartlettii	18	0	0	0	0	0	0	1.09173	0	0	0	0	0	0	0	0	0	0	0	0	0	0	0	0
Romboutsia_timonensis	18	0	0	0	0	0	0	1.92837	0	0	0	0	0	0	0	0	0	0	0	0	0	0	0	0
Bowdeniella_nasicola	18	0	0	0	0	0	1.83499	0	0	0	0	0	0	0	0	1.44431	0	0	0	0	0	0	0	0
Brevibacterium_ravenspurgense	18	0	0	0	0	0	0	1.10193	0	0	0	0	0	0	0	0	0	0	0	0	0	0	0	0
Kingella_Kingella	18	0	0	0	0	0	0	2.0202	0	0	0	0	0	0	0	0	0	0	0	0	0	0	0	0
Pseudomonas_Pseudomonas	18	0	0	0	0	0.713446	0	0	0	0	0	0	0	0	0	2.09946	0	0	0	0	0	2.10946	0.822276	0
Streptococcus_thalassemiae	18	0	0	0	0	2.94611	0.751337	0	0	0	0	0	0	0	1.65803	0	0	0	0	0	0	0	0	0
Lactococcus_lactis	19	0	0	0	0	0	0.577951	0	0	0	0	0	0	0	0	0	1.91129	0	0	0	0	0	0	0
Rothia_aeria	19	0	0	0	0	0	0	1.48964	0	0	0	0	0	0	0	0	0	0	0	0	0	0	1.70062	0
Fusobacterium_animalis	19	0	0	0	0	0	0	0	0	0	0	1.07159	1.06686	0	0	0	0	0	0	0	0	0	0	0
Stenotrophomonas_maltophilia	21	0	0	0	0	1.04079	0	0	0	0	0	0	0	0	0	0	0	0	0	0	0	0	0	0
Selenomonas_artemidis	21	0	0	0	0	0.830955	0	0	0	0	0	0	0	0	0	0	0	0	0	0	0	0	0	0
Arachnia_propionica	21	0	0	0	0	0.990431	0	0	0	0	0	0	0	0	0	0	0	0	0	0	0	0	0	0
Brevibacterium_senegalense	21	0	0	0	0	0.604331	0	0	0	0	0	0	0	0	0	0	0	0	0	0	0	0	0	0
Fusobacterium_polymorphum	21	0	0	0	0	1.20866	0	0	0	0	0	0	0	0	0	0	0	0	0	0	0	0	1.17735	0
Haemophilus_haemolyticus	21	0	0	0	0	0.470035	0	0	0	0	0	0	0	0	0	0	0	0	0	0	0	0	0	0
Pseudomonas_faucium	21	0	0	0	0	0.495216	0	0	0	0	0	0	0	0	0	0	0	0	0	0	0	0	0	0
Pseudomonas_fragi	21	0	0	0	0	1.2926	0	0	0	0	0	0	0	0	0	0	0	0	0	0	0	0	0	0
Streptococcus_parasanguinis	21	0	0	0	0	0	0	0	0	0	0	0	8.02789	0	0	0	0	0	0	0	0	2.7366	0.242945	0
Rothia_mucilaginosa	22	0	0	0	0	0	0	1.53046	0	0	0	0	1.13024	0	0	0	0	0	0	0	0	0	0	0
Granulicatella_elegans	22	0	0	0	0	0	3.80003	1.37741	0	0	0.834202	0	0.802789	0	0	0	1.92588	0	0	0	0	0	0	0
Kingella_bonacorsii	22	0	0	0	0	1.18348	0	0	0	0	0	0	0	0	0	0	0	0	0	0	0	0	1.2521	0
Streptococcus_cristatus	22	0	0	0	0	0	0	0	0	0	0	0.508175	1.37319	0	0	0	0	0	0	0	0	0	0	0
Streptococcus_australis	23	0	0	0	0	1.68709	0	0	0	0	0	0	1.9119	0	0	0	3.13685	0	0	0	0	0	0	0
Streptococcus_dentisani	23	0	0	0	0	0	0	0	0	0	0	0	1.71121	0	0	0	1.50277	0	0	0	0	0	0	0
Actinomyces_viscosus	24	0	0	0	0	0	0	0	0	0	0	0	1.02461	0	0	0	0	0	0	0	0	0	0	0
Granulicatella_adiacens	24	0	0	0	0	0	0.758561	1.3468	0	0	0	0	3.90831	0	0	2.87373	0	0	0	0	0	0	0	0
Hoylesella_nanceiensis	24	0	0	0	0	0	0	0	0	0	0	0	1.28869	0	0	0	0	0	0	0	0	0	0	0
Porphyromonas_pasteri	24	0	0	0	0	1.25063	0	0	0	0	0	0	5.41882	0	0	0	2.46571	0	0	0	0	0	0	0
Streptococcus_gwangjuense	24	0	0	0	0	0	0	0	0	0	0	0	1.5422	0	0	0	0	0	0	0	0	0	0.598019	0
Streptococcus_Streptococcus	24	0	0	0	0	0	0	0	0	0	0	0	3.38016	0	0	0	0	0	0	0	0	0	0	0
Streptococcus_infantis	24	0	0	0	0	0	0	0	0	0	0	0	5.87303	0	0	0	0	0	0	0	0	0	0	0
Streptococcus_lactarius	24	0	0	0	0	0	0	0	0	0	0	0	0.834478	0	0	0	0	0	0	0	0	0	0	0
Veillonella_dispar	24	0	0	0	0	0	0	0	0	0	0	0	2.64075	0	0	0	0	0	0	0	0	0	0	0
Veillonella_parvula	24	0	0	0	0	0	0	0	0	0	0	0	1.09855	0	0	0	0	0	0	0	0	0	0	0
Staphylococcus_taiwanensis	25	0	0	0	0	0	1.37986	1.17335	0	0	0	0	0	0	0	0	0	0.908581	0	0	0	0	0	0
Fusobacterium_periodonticum	26	0	0	0	0	2.00604	0	5.86675	0	0	0	1.07159	0	0	0	0	0	0	0	0	0	0	0	0
Veillonella_nakazawae	27	0	0	0	0	1.56958	1.03309	0	0	0	0	0	2.73582	0	0	0	0	0	0	0	0	0	1.45767	1.44434
Streptococcus_timonensis	28	0	0	0	0	0	0.563502	0	0	0	0	0	0.242949	0	0	0	0	0	0	0	0	0	0	0
Ihuprevotella_massiliensis	29	0	0	0	0	0	0.816356	1.55086	0	0	0	0	4.9118	0	0	0	0	0	0	0	0	0	1.73799	0
Schaalia_odontolytica	29	0	0	0	0	1.32617	0	0	0	0	0	0.231993	1.47882	0	0	0	0	0	0	0	0	0	0.953093	0
		19.6733	28.3401	30.855	33.7785	46.9112	46.2794	47.2605	6.40177	59.3294	36.9135
