# Supplementary material for: Profiling of the tumor-associated microbiome in patients with hepatocellular carcinoma
Source: Gut Pathog. 2025 Jul 10;17:53. doi: 10.1186/s13099-025-00727-y (PMC12243435; doi:10.1186/s13099-025-00727-y)
Supplement: Supplementary file 10 — Supplementary Material 10 [file 13099_2025_727_MOESM10_ESM.xlsx]

## Sheet: Cohort
	diagnosis	HCC_stage	survival>16m	BCLC_Stage	Number of Lesions(A=≤5; B>5)	alpha Fetoprotein (ng/mL) (A≤200; B=>200)	Hoylesella	Helicobacter	Enterococcus	Streptococcus	Gemella	Staphylococcus	Agathobacter	Blautia	Sphingobium	Tepidimonas	Cardiobacterium	Hafnia	Photobacterium	Serratia	Acinetobacter
SOR43	HCC	palliative	no	B	A	B	0	0	11.6317	63.9742	5.97738	0	0	0	0	18.4168	0	0	0	0	0
SOR95	HCC	palliative	yes	C	B	A	0	0	0	80.303	19.697	0	0	0	0	0	0	0	0	0	0
SOR49	HCC	ablative	no	A	A	A	0	0	0	69.3303	28.3061	2.36353	0	0	0	0	0	0	0	0	0
SOR57	HCC	ablative	yes	B	A	A	0	0	0	51.4003	0	48.5997	0	0	0	0	0	0	0	0	0
SOR73	Adjacent	ablative	yes	A	A	nd	0	0	10.6132	89.3868	0	0	0	0	0	0	0	0	0	0	0
SOR45	HCC	palliative	no	B	B	B	0	0	0	0	38.2979	0	0	0	0	61.7021	0	0	0	0	0
SOR42	Adjacent	palliative	no	C	B	A	0	0	0	56.4312	9.87319	33.6957	0	0	0	0	0	0	0	0	0
SOR98	HCC	palliative	no	C	B	A	0	0	0	49.0411	50.9589	0	0	0	0	0	0	0	0	0	0
SOR44	HCC	ablative	no	B	A	A	0	0	17.8187	57.2965	0	24.8848	0	0	0	0	0	0	0	0	0
SOR78	Adjacent	palliative	no	C	B	B	0	0	0	47.6471	52.3529	0	0	0	0	0	0	0	0	0	0
SOR41	HCC	ablative	yes	B	A	A	0	6.19835	26.2397	27.0661	14.6694	20.6612	0	0	0	5.16529	0	0	0	0	0
SOR70	Adjacent	ablative	no	B	A	nd	0	0	0	100	0	0	0	0	0	0	0	0	0	0	0
SOR58	Adjacent	palliative	no	C	B	B	0	0	13.2353	47.4458	0	0	10.6811	0	10.9133	0	0	0	17.7245	0	0
SOR38	HCC	palliative	yes	B	B	B	16.7513	0	41.1168	3.5533	38.5787	0	0	0	0	0	0	0	0	0	0
SOR40	HCC	ablative	yes	A	A	A	0	0	0	0	0	0	0	0	0	100	0	0	0	0	0
SOR39	HCC	ablative	yes	A	A	A	0	0	34.8259	65.1741	0	0	0	0	0	0	0	0	0	0	0
SOR34	HCC	ablative	yes	B	A	A	0	15.8163	0	35.9694	0	33.1633	0	0	0	15.051	0	0	0	0	0
SOR32	HCC	ablative	yes	A	A	A	0	0	0	36.8421	0	0	0	47.3684	0	0	0	0	0	0	15.7895
SOR37	HCC	palliative	no	C	B	B	0	0	0	0	0	0	0	0	0	0	61.8182	0	0	38.1818	0
SOR82	HCC	unknown	nd	C	A	A	0	0	0	70.0935	29.9065	0	0	0	0	0	0	0	0	0	0
SOR36	Adjacent	ablative	no	A	A	A	0	0	0	0	100	0	0	0	0	0	0	0	0	0	0
SOR75	Adjacent	ablative	yes	B	A	nd	0	0	80	0	0	0	0	0	0	0	0	20	0	0	0
SOR33	HCC	palliative	no	C	B	A	0	100	0	0	0	0	0	0	0	0	0	0	0	0	0

## Sheet: 019_HCC
	diagnosis	Hoylesella	Helicobacter	Enterococcus	Streptococcus	Gemella	Staphylococcus	Agathobacter	Blautia	Sphingobium	Tepidimonas	Cardiobacterium	Hafnia	Photobacterium	Serratia	Acinetobacter
SOR73	Adjacent	0	0	10.6132	89.3868	0	0	0	0	0	0	0	0	0	0	0
SOR42	Adjacent	0	0	0	56.4312	9.87319	33.6957	0	0	0	0	0	0	0	0	0
SOR78	Adjacent	0	0	0	47.6471	52.3529	0	0	0	0	0	0	0	0	0	0
SOR70	Adjacent	0	0	0	100	0	0	0	0	0	0	0	0	0	0	0
SOR58	Adjacent	0	0	13.2353	47.4458	0	0	10.6811	0	10.9133	0	0	0	17.7245	0	0
SOR36	Adjacent	0	0	0	0	100	0	0	0	0	0	0	0	0	0	0
SOR75	Adjacent	0	0	80	0	0	0	0	0	0	0	0	20	0	0	0
SOR43	HCC	0	0	11.6317	63.9742	5.97738	0	0	0	0	18.4168	0	0	0	0	0
SOR95	HCC	0	0	0	80.303	19.697	0	0	0	0	0	0	0	0	0	0
SOR49	HCC	0	0	0	69.3303	28.3061	2.36353	0	0	0	0	0	0	0	0	0
SOR57	HCC	0	0	0	51.4003	0	48.5997	0	0	0	0	0	0	0	0	0
SOR45	HCC	0	0	0	0	38.2979	0	0	0	0	61.7021	0	0	0	0	0
SOR98	HCC	0	0	0	49.0411	50.9589	0	0	0	0	0	0	0	0	0	0
SOR44	HCC	0	0	17.8187	57.2965	0	24.8848	0	0	0	0	0	0	0	0	0
SOR41	HCC	0	6.19835	26.2397	27.0661	14.6694	20.6612	0	0	0	5.16529	0	0	0	0	0
SOR38	HCC	16.7513	0	41.1168	3.5533	38.5787	0	0	0	0	0	0	0	0	0	0
SOR40	HCC	0	0	0	0	0	0	0	0	0	100	0	0	0	0	0
SOR39	HCC	0	0	34.8259	65.1741	0	0	0	0	0	0	0	0	0	0	0
SOR34	HCC	0	15.8163	0	35.9694	0	33.1633	0	0	0	15.051	0	0	0	0	0
SOR32	HCC	0	0	0	36.8421	0	0	0	47.3684	0	0	0	0	0	0	15.7895
SOR37	HCC	0	0	0	0	0	0	0	0	0	0	61.8182	0	0	38.1818	0
SOR82	HCC	0	0	0	70.0935	29.9065	0	0	0	0	0	0	0	0	0	0
SOR33	HCC	0	100	0	0	0	0	0	0	0	0	0	0	0	0	0

## Sheet: 020_Stage
	HCC_stage	Hoylesella	Helicobacter	Enterococcus	Streptococcus	Gemella	Staphylococcus	Agathobacter	Blautia	Sphingobium	Tepidimonas	Cardiobacterium	Hafnia	Photobacterium	Serratia	Acinetobacter
SOR49	ablative	0	0	0	69.3303	28.3061	2.36353	0	0	0	0	0	0	0	0	0
SOR57	ablative	0	0	0	51.4003	0	48.5997	0	0	0	0	0	0	0	0	0
SOR73	ablative	0	0	10.6132	89.3868	0	0	0	0	0	0	0	0	0	0	0
SOR44	ablative	0	0	17.8187	57.2965	0	24.8848	0	0	0	0	0	0	0	0	0
SOR41	ablative	0	6.19835	26.2397	27.0661	14.6694	20.6612	0	0	0	5.16529	0	0	0	0	0
SOR70	ablative	0	0	0	100	0	0	0	0	0	0	0	0	0	0	0
SOR40	ablative	0	0	0	0	0	0	0	0	0	100	0	0	0	0	0
SOR39	ablative	0	0	34.8259	65.1741	0	0	0	0	0	0	0	0	0	0	0
SOR34	ablative	0	15.8163	0	35.9694	0	33.1633	0	0	0	15.051	0	0	0	0	0
SOR32	ablative	0	0	0	36.8421	0	0	0	47.3684	0	0	0	0	0	0	15.7895
SOR36	ablative	0	0	0	0	100	0	0	0	0	0	0	0	0	0	0
SOR75	ablative	0	0	80	0	0	0	0	0	0	0	0	20	0	0	0
SOR43	palliative	0	0	11.6317	63.9742	5.97738	0	0	0	0	18.4168	0	0	0	0	0
SOR95	palliative	0	0	0	80.303	19.697	0	0	0	0	0	0	0	0	0	0
SOR45	palliative	0	0	0	0	38.2979	0	0	0	0	61.7021	0	0	0	0	0
SOR42	palliative	0	0	0	56.4312	9.87319	33.6957	0	0	0	0	0	0	0	0	0
SOR98	palliative	0	0	0	49.0411	50.9589	0	0	0	0	0	0	0	0	0	0
SOR78	palliative	0	0	0	47.6471	52.3529	0	0	0	0	0	0	0	0	0	0
SOR58	palliative	0	0	13.2353	47.4458	0	0	10.6811	0	10.9133	0	0	0	17.7245	0	0
SOR38	palliative	16.7513	0	41.1168	3.5533	38.5787	0	0	0	0	0	0	0	0	0	0
SOR37	palliative	0	0	0	0	0	0	0	0	0	0	61.8182	0	0	38.1818	0
SOR33	palliative	0	100	0	0	0	0	0	0	0	0	0	0	0	0	0

## Sheet: 021_Survival
	survival>16m	Hoylesella	Helicobacter	Enterococcus	Streptococcus	Gemella	Staphylococcus	Agathobacter	Blautia	Sphingobium	Tepidimonas	Cardiobacterium	Hafnia	Photobacterium	Serratia	Acinetobacter
SOR43	no	0	0	11.6317	63.9742	5.97738	0	0	0	0	18.4168	0	0	0	0	0
SOR49	no	0	0	0	69.3303	28.3061	2.36353	0	0	0	0	0	0	0	0	0
SOR45	no	0	0	0	0	38.2979	0	0	0	0	61.7021	0	0	0	0	0
SOR42	no	0	0	0	56.4312	9.87319	33.6957	0	0	0	0	0	0	0	0	0
SOR98	no	0	0	0	49.0411	50.9589	0	0	0	0	0	0	0	0	0	0
SOR44	no	0	0	17.8187	57.2965	0	24.8848	0	0	0	0	0	0	0	0	0
SOR78	no	0	0	0	47.6471	52.3529	0	0	0	0	0	0	0	0	0	0
SOR70	no	0	0	0	100	0	0	0	0	0	0	0	0	0	0	0
SOR58	no	0	0	13.2353	47.4458	0	0	10.6811	0	10.9133	0	0	0	17.7245	0	0
SOR37	no	0	0	0	0	0	0	0	0	0	0	61.8182	0	0	38.1818	0
SOR36	no	0	0	0	0	100	0	0	0	0	0	0	0	0	0	0
SOR33	no	0	100	0	0	0	0	0	0	0	0	0	0	0	0	0
SOR95	yes	0	0	0	80.303	19.697	0	0	0	0	0	0	0	0	0	0
SOR57	yes	0	0	0	51.4003	0	48.5997	0	0	0	0	0	0	0	0	0
SOR73	yes	0	0	10.6132	89.3868	0	0	0	0	0	0	0	0	0	0	0
SOR41	yes	0	6.19835	26.2397	27.0661	14.6694	20.6612	0	0	0	5.16529	0	0	0	0	0
SOR38	yes	16.7513	0	41.1168	3.5533	38.5787	0	0	0	0	0	0	0	0	0	0
SOR40	yes	0	0	0	0	0	0	0	0	0	100	0	0	0	0	0
SOR39	yes	0	0	34.8259	65.1741	0	0	0	0	0	0	0	0	0	0	0
SOR34	yes	0	15.8163	0	35.9694	0	33.1633	0	0	0	15.051	0	0	0	0	0
SOR32	yes	0	0	0	36.8421	0	0	0	47.3684	0	0	0	0	0	0	15.7895
SOR75	yes	0	0	80	0	0	0	0	0	0	0	0	20	0	0	0

## Sheet: 022_BCLC_Stage
	BCLC_Stage	Hoylesella	Helicobacter	Enterococcus	Streptococcus	Gemella	Staphylococcus	Agathobacter	Blautia	Sphingobium	Tepidimonas	Cardiobacterium	Hafnia	Photobacterium	Serratia	Acinetobacter
SOR49	A	0	0	0	69.3303	28.3061	2.36353	0	0	0	0	0	0	0	0	0
SOR73	A	0	0	10.6132	89.3868	0	0	0	0	0	0	0	0	0	0	0
SOR40	A	0	0	0	0	0	0	0	0	0	100	0	0	0	0	0
SOR39	A	0	0	34.8259	65.1741	0	0	0	0	0	0	0	0	0	0	0
SOR32	A	0	0	0	36.8421	0	0	0	47.3684	0	0	0	0	0	0	15.7895
SOR36	A	0	0	0	0	100	0	0	0	0	0	0	0	0	0	0
SOR43	B	0	0	11.6317	63.9742	5.97738	0	0	0	0	18.4168	0	0	0	0	0
SOR57	B	0	0	0	51.4003	0	48.5997	0	0	0	0	0	0	0	0	0
SOR45	B	0	0	0	0	38.2979	0	0	0	0	61.7021	0	0	0	0	0
SOR44	B	0	0	17.8187	57.2965	0	24.8848	0	0	0	0	0	0	0	0	0
SOR41	B	0	6.19835	26.2397	27.0661	14.6694	20.6612	0	0	0	5.16529	0	0	0	0	0
SOR70	B	0	0	0	100	0	0	0	0	0	0	0	0	0	0	0
SOR38	B	16.7513	0	41.1168	3.5533	38.5787	0	0	0	0	0	0	0	0	0	0
SOR34	B	0	15.8163	0	35.9694	0	33.1633	0	0	0	15.051	0	0	0	0	0
SOR75	B	0	0	80	0	0	0	0	0	0	0	0	20	0	0	0
SOR95	C	0	0	0	80.303	19.697	0	0	0	0	0	0	0	0	0	0
SOR42	C	0	0	0	56.4312	9.87319	33.6957	0	0	0	0	0	0	0	0	0
SOR98	C	0	0	0	49.0411	50.9589	0	0	0	0	0	0	0	0	0	0
SOR78	C	0	0	0	47.6471	52.3529	0	0	0	0	0	0	0	0	0	0
SOR58	C	0	0	13.2353	47.4458	0	0	10.6811	0	10.9133	0	0	0	17.7245	0	0
SOR37	C	0	0	0	0	0	0	0	0	0	0	61.8182	0	0	38.1818	0
SOR82	C	0	0	0	70.0935	29.9065	0	0	0	0	0	0	0	0	0	0
SOR33	C	0	100	0	0	0	0	0	0	0	0	0	0	0	0	0

## Sheet: BCLC stage
														**		*		*						**

## Sheet: 023_Lesions
	Lesions	Hoylesella	Helicobacter	Enterococcus	Streptococcus	Gemella	Staphylococcus	Agathobacter	Blautia	Sphingobium	Tepidimonas	Cardiobacterium	Hafnia	Photobacterium	Serratia	Acinetobacter
SOR43	A	0	0	11.6317	63.9742	5.97738	0	0	0	0	18.4168	0	0	0	0	0
SOR49	A	0	0	0	69.3303	28.3061	2.36353	0	0	0	0	0	0	0	0	0
SOR57	A	0	0	0	51.4003	0	48.5997	0	0	0	0	0	0	0	0	0
SOR73	A	0	0	10.6132	89.3868	0	0	0	0	0	0	0	0	0	0	0
SOR44	A	0	0	17.8187	57.2965	0	24.8848	0	0	0	0	0	0	0	0	0
SOR41	A	0	6.19835	26.2397	27.0661	14.6694	20.6612	0	0	0	5.16529	0	0	0	0	0
SOR70	A	0	0	0	100	0	0	0	0	0	0	0	0	0	0	0
SOR40	A	0	0	0	0	0	0	0	0	0	100	0	0	0	0	0
SOR39	A	0	0	34.8259	65.1741	0	0	0	0	0	0	0	0	0	0	0
SOR34	A	0	15.8163	0	35.9694	0	33.1633	0	0	0	15.051	0	0	0	0	0
SOR32	A	0	0	0	36.8421	0	0	0	47.3684	0	0	0	0	0	0	15.7895
SOR82	A	0	0	0	70.0935	29.9065	0	0	0	0	0	0	0	0	0	0
SOR36	A	0	0	0	0	100	0	0	0	0	0	0	0	0	0	0
SOR75	A	0	0	80	0	0	0	0	0	0	0	0	20	0	0	0
SOR95	B	0	0	0	80.303	19.697	0	0	0	0	0	0	0	0	0	0
SOR45	B	0	0	0	0	38.2979	0	0	0	0	61.7021	0	0	0	0	0
SOR42	B	0	0	0	56.4312	9.87319	33.6957	0	0	0	0	0	0	0	0	0
SOR98	B	0	0	0	49.0411	50.9589	0	0	0	0	0	0	0	0	0	0
SOR78	B	0	0	0	47.6471	52.3529	0	0	0	0	0	0	0	0	0	0
SOR58	B	0	0	13.2353	47.4458	0	0	10.6811	0	10.9133	0	0	0	17.7245	0	0
SOR38	B	16.7513	0	41.1168	3.5533	38.5787	0	0	0	0	0	0	0	0	0	0
SOR37	B	0	0	0	0	0	0	0	0	0	0	61.8182	0	0	38.1818	0
SOR33	B	0	100	0	0	0	0	0	0	0	0	0	0	0	0	0

## Sheet: Lesions
														**					**		**		**		**	**

## Sheet: 024_alpha_Fetoprotein
	alpha Fetoprotein	Hoylesella	Helicobacter	Enterococcus	Streptococcus	Gemella	Staphylococcus	Agathobacter	Blautia	Sphingobium	Tepidimonas	Cardiobacterium	Photobacterium	Serratia	Acinetobacter
SOR95	A	0	0	0	80.303	19.697	0	0	0	0	0	0	0	0	0
SOR49	A	0	0	0	69.3303	28.3061	2.36353	0	0	0	0	0	0	0	0
SOR57	A	0	0	0	51.4003	0	48.5997	0	0	0	0	0	0	0	0
SOR42	A	0	0	0	56.4312	9.87319	33.6957	0	0	0	0	0	0	0	0
SOR98	A	0	0	0	49.0411	50.9589	0	0	0	0	0	0	0	0	0
SOR44	A	0	0	17.8187	57.2965	0	24.8848	0	0	0	0	0	0	0	0
SOR41	A	0	6.19835	26.2397	27.0661	14.6694	20.6612	0	0	0	5.16529	0	0	0	0
SOR40	A	0	0	0	0	0	0	0	0	0	100	0	0	0	0
SOR39	A	0	0	34.8259	65.1741	0	0	0	0	0	0	0	0	0	0
SOR34	A	0	15.8163	0	35.9694	0	33.1633	0	0	0	15.051	0	0	0	0
SOR32	A	0	0	0	36.8421	0	0	0	47.3684	0	0	0	0	0	15.7895
SOR82	A	0	0	0	70.0935	29.9065	0	0	0	0	0	0	0	0	0
SOR36	A	0	0	0	0	100	0	0	0	0	0	0	0	0	0
SOR33	A	0	100	0	0	0	0	0	0	0	0	0	0	0	0
SOR43	B	0	0	11.6317	63.9742	5.97738	0	0	0	0	18.4168	0	0	0	0
SOR45	B	0	0	0	0	38.2979	0	0	0	0	61.7021	0	0	0	0
SOR78	B	0	0	0	47.6471	52.3529	0	0	0	0	0	0	0	0	0
SOR58	B	0	0	13.2353	47.4458	0	0	10.6811	0	10.9133	0	0	17.7245	0	0
SOR38	B	16.7513	0	41.1168	3.5533	38.5787	0	0	0	0	0	0	0	0	0
SOR37	B	0	0	0	0	0	0	0	0	0	0	61.8182	0	38.1818	0
